# Supplementary material for: Variation in genetics, morphology, and recruitment of the invasive barnacle Amphibalanus eburneus (Gould, 1841) in the southern Korean peninsula
Source: PeerJ. 2022 Sep 2;10:e14002. doi: 10.7717/peerj.14002 (PMC9443810; doi:10.7717/peerj.14002)
Supplement: Supplemental Information 2 [file peerj-10-14002-s002.csv]

	MK240317; Gomishan Wetland; Iran	H1 Assembly	T2 Assembly	T202	Ha28	Sc	T101	Ha17	Ha25	H2 Assembly	S3 Assembly	Ha19	Ha16	I14	Ha20	S7	I25	H3 Assembly	I3 Assembly	Ha23	I09	Ha21	Ha26	T205	S1 Assembly	S2 Assembly	S4 Assembly	Ha29	I12	T201	T207	Ha18	Ha22	Sg	Ha02	Ha08	T102	IN02	IN04	T203	T206	IN05	T207	SO05	SO09	Ha03	IN03	Ha05	SO13
MK240317; Gomishan Wetland; Iran		97.134	96.975	96.975	96.975	96.975	96.975	96.656	96.656	97.293	97.134	97.134	97.452	97.134	97.134	96.975	97.134	99.244	99.841	99.841	99.841	99.682	99.682	99.682	99.522	99.522	99.522	99.682	99.682	99.682	99.682	99.682	99.682	99.522	99.363	99.363	99.204	99.682	99.682	99.841	99.682	99.682	99.682	99.522	98.726	97.293	97.293	97.134	96.975
H1 Assembly	97.134		99.841	99.841	99.841	99.841	99.841	99.522	99.522	99.522	99.363	99.363	99.682	99.363	99.363	99.522	99.682	97.014	97.293	97.293	97.293	97.452	97.452	97.134	97.293	97.293	97.293	97.452	97.452	97.452	97.452	97.452	97.452	97.293	97.134	97.134	96.975	97.452	97.452	97.293	97.452	97.452	97.452	97.293	97.771	99.522	99.522	99.363	99.522
T2 Assembly	96.975	99.841		100	99.682	99.682	99.682	99.363	99.363	99.363	99.204	99.204	99.522	99.204	99.204	99.363	99.522	96.855	97.134	97.134	97.134	97.293	97.293	96.975	97.134	97.134	97.134	97.293	97.293	97.293	97.293	97.293	97.293	97.134	96.975	96.975	96.815	97.293	97.293	97.134	97.293	97.293	97.293	97.134	97.611	99.363	99.363	99.204	99.363
T202	96.975	99.841	100		99.682	99.682	99.682	99.363	99.363	99.363	99.204	99.204	99.522	99.204	99.204	99.363	99.522	96.855	97.134	97.134	97.134	97.293	97.293	96.975	97.134	97.134	97.134	97.293	97.293	97.293	97.293	97.293	97.293	97.134	96.975	96.975	96.815	97.293	97.293	97.134	97.293	97.293	97.293	97.134	97.611	99.363	99.363	99.204	99.363
Ha28	96.975	99.841	99.682	99.682		100	100	99.682	99.682	99.363	99.204	99.204	99.522	99.204	99.204	99.363	99.522	96.855	97.134	97.134	97.134	97.293	97.293	96.975	97.134	97.134	97.134	97.293	97.293	97.293	97.293	97.293	97.293	97.134	96.975	96.975	96.815	97.293	97.293	97.134	97.293	97.293	97.293	97.134	97.611	99.363	99.363	99.204	99.363
Sc	96.975	99.841	99.682	99.682	100		100	99.682	99.682	99.363	99.204	99.204	99.522	99.204	99.204	99.363	99.522	96.855	97.134	97.134	97.134	97.293	97.293	96.975	97.134	97.134	97.134	97.293	97.293	97.293	97.293	97.293	97.293	97.134	96.975	96.975	96.815	97.293	97.293	97.134	97.293	97.293	97.293	97.134	97.611	99.363	99.363	99.204	99.363
T101	96.975	99.841	99.682	99.682	100	100		99.682	99.682	99.363	99.204	99.204	99.522	99.204	99.204	99.363	99.522	96.855	97.134	97.134	97.134	97.293	97.293	96.975	97.134	97.134	97.134	97.293	97.293	97.293	97.293	97.293	97.293	97.134	96.975	96.975	96.815	97.293	97.293	97.134	97.293	97.293	97.293	97.134	97.611	99.363	99.363	99.204	99.363
Ha17	96.656	99.522	99.363	99.363	99.682	99.682	99.682		100	99.045	98.885	98.885	99.204	98.885	98.885	99.045	99.204	96.537	96.815	96.815	96.815	96.975	96.975	96.656	96.815	96.815	96.815	96.975	96.975	96.975	96.975	96.975	96.975	96.815	96.656	96.656	96.497	96.975	96.975	96.815	96.975	96.975	96.975	96.815	97.293	99.045	99.045	98.885	99.045
Ha25	96.656	99.522	99.363	99.363	99.682	99.682	99.682	100		99.045	98.885	98.885	99.204	98.885	98.885	99.045	99.204	96.537	96.815	96.815	96.815	96.975	96.975	96.656	96.815	96.815	96.815	96.975	96.975	96.975	96.975	96.975	96.975	96.815	96.656	96.656	96.497	96.975	96.975	96.815	96.975	96.975	96.975	96.815	97.293	99.045	99.045	98.885	99.045
H2 Assembly	97.293	99.522	99.363	99.363	99.363	99.363	99.363	99.045	99.045		99.841	99.841	99.841	99.841	99.841	99.682	99.522	97.174	97.452	97.452	97.452	97.611	97.611	97.293	97.452	97.452	97.452	97.611	97.611	97.611	97.611	97.611	97.611	97.452	97.293	97.293	97.134	97.611	97.611	97.452	97.611	97.611	97.611	97.452	97.93	100	100	99.841	99.682
S3 Assembly	97.134	99.363	99.204	99.204	99.204	99.204	99.204	98.885	98.885	99.841		100	99.682	99.682	99.682	99.522	99.363	97.014	97.293	97.293	97.293	97.452	97.452	97.134	97.293	97.293	97.293	97.452	97.452	97.452	97.452	97.452	97.452	97.293	97.134	97.134	96.975	97.452	97.452	97.293	97.452	97.452	97.452	97.293	97.771	99.841	99.841	99.682	99.522
Ha19	97.134	99.363	99.204	99.204	99.204	99.204	99.204	98.885	98.885	99.841	100		99.682	99.682	99.682	99.522	99.363	97.014	97.293	97.293	97.293	97.452	97.452	97.134	97.293	97.293	97.293	97.452	97.452	97.452	97.452	97.452	97.452	97.293	97.134	97.134	96.975	97.452	97.452	97.293	97.452	97.452	97.452	97.293	97.771	99.841	99.841	99.682	99.522
Ha16	97.452	99.682	99.522	99.522	99.522	99.522	99.522	99.204	99.204	99.841	99.682	99.682		99.682	99.682	99.522	99.682	97.333	97.611	97.611	97.611	97.771	97.771	97.452	97.611	97.611	97.611	97.771	97.771	97.771	97.771	97.771	97.771	97.611	97.452	97.452	97.293	97.771	97.771	97.611	97.771	97.771	97.771	97.611	98.089	99.841	99.841	99.682	99.522
I14	97.134	99.363	99.204	99.204	99.204	99.204	99.204	98.885	98.885	99.841	99.682	99.682	99.682		99.682	99.522	99.363	97.014	97.293	97.293	97.293	97.452	97.452	97.134	97.293	97.293	97.293	97.452	97.452	97.452	97.452	97.452	97.452	97.293	97.134	97.134	96.975	97.452	97.452	97.293	97.452	97.452	97.452	97.293	97.771	99.841	99.841	99.682	99.522
Ha20	97.134	99.363	99.204	99.204	99.204	99.204	99.204	98.885	98.885	99.841	99.682	99.682	99.682	99.682		99.522	99.363	97.014	97.293	97.293	97.293	97.452	97.452	97.134	97.293	97.293	97.293	97.452	97.452	97.452	97.452	97.452	97.452	97.293	97.134	97.134	96.975	97.452	97.452	97.293	97.452	97.452	97.452	97.293	97.771	99.841	99.841	99.682	99.522
S7	96.975	99.522	99.363	99.363	99.363	99.363	99.363	99.045	99.045	99.682	99.522	99.522	99.522	99.522	99.522		99.522	96.855	97.134	97.134	97.134	97.293	97.293	96.975	97.134	97.134	97.134	97.293	97.293	97.293	97.293	97.293	97.293	97.134	96.975	96.975	96.815	97.293	97.293	97.134	97.293	97.293	97.293	97.134	97.611	99.682	99.682	99.522	100
I25	97.134	99.682	99.522	99.522	99.522	99.522	99.522	99.204	99.204	99.522	99.363	99.363	99.682	99.363	99.363	99.522		97.014	97.293	97.293	97.293	97.452	97.452	97.134	97.293	97.293	97.293	97.452	97.452	97.452	97.452	97.452	97.452	97.293	97.134	97.134	96.975	97.452	97.452	97.293	97.452	97.452	97.452	97.293	97.771	99.522	99.522	99.363	99.522
H3 Assembly	99.244	97.014	96.855	96.855	96.855	96.855	96.855	96.537	96.537	97.174	97.014	97.014	97.333	97.014	97.014	96.855	97.014		99.403	99.403	99.403	99.244	99.244	99.244	99.084	99.084	99.084	99.244	99.244	99.244	99.244	99.244	99.244	99.084	99.881	99.881	99.721	99.244	99.244	99.403	99.244	99.244	99.244	99.084	98.288	97.174	97.174	97.014	96.855
I3 Assembly	99.841	97.293	97.134	97.134	97.134	97.134	97.134	96.815	96.815	97.452	97.293	97.293	97.611	97.293	97.293	97.134	97.293	99.403		100	100	99.841	99.841	99.841	99.682	99.682	99.682	99.841	99.841	99.841	99.841	99.841	99.841	99.682	99.522	99.522	99.363	99.841	99.841	100	99.841	99.841	99.841	99.682	98.885	97.452	97.452	97.293	97.134
Ha23	99.841	97.293	97.134	97.134	97.134	97.134	97.134	96.815	96.815	97.452	97.293	97.293	97.611	97.293	97.293	97.134	97.293	99.403	100		100	99.841	99.841	99.841	99.682	99.682	99.682	99.841	99.841	99.841	99.841	99.841	99.841	99.682	99.522	99.522	99.363	99.841	99.841	100	99.841	99.841	99.841	99.682	98.885	97.452	97.452	97.293	97.134
I09	99.841	97.293	97.134	97.134	97.134	97.134	97.134	96.815	96.815	97.452	97.293	97.293	97.611	97.293	97.293	97.134	97.293	99.403	100	100		99.841	99.841	99.841	99.682	99.682	99.682	99.841	99.841	99.841	99.841	99.841	99.841	99.682	99.522	99.522	99.363	99.841	99.841	100	99.841	99.841	99.841	99.682	98.885	97.452	97.452	97.293	97.134
Ha21	99.682	97.452	97.293	97.293	97.293	97.293	97.293	96.975	96.975	97.611	97.452	97.452	97.771	97.452	97.452	97.293	97.452	99.244	99.841	99.841	99.841		100	99.682	99.522	99.522	99.522	99.682	99.682	99.682	99.682	99.682	99.682	99.522	99.363	99.363	99.204	100	100	99.841	99.682	99.682	99.682	99.522	99.045	97.611	97.611	97.452	97.293
Ha26	99.682	97.452	97.293	97.293	97.293	97.293	97.293	96.975	96.975	97.611	97.452	97.452	97.771	97.452	97.452	97.293	97.452	99.244	99.841	99.841	99.841	100		99.682	99.522	99.522	99.522	99.682	99.682	99.682	99.682	99.682	99.682	99.522	99.363	99.363	99.204	100	100	99.841	99.682	99.682	99.682	99.522	99.045	97.611	97.611	97.452	97.293
T205	99.682	97.134	96.975	96.975	96.975	96.975	96.975	96.656	96.656	97.293	97.134	97.134	97.452	97.134	97.134	96.975	97.134	99.244	99.841	99.841	99.841	99.682	99.682		99.522	99.522	99.522	99.682	99.682	99.682	99.682	99.682	99.682	99.522	99.363	99.363	99.204	99.682	99.682	99.841	99.682	99.682	99.682	99.522	98.726	97.293	97.293	97.134	96.975
S1 Assembly	99.522	97.293	97.134	97.134	97.134	97.134	97.134	96.815	96.815	97.452	97.293	97.293	97.611	97.293	97.293	97.134	97.293	99.084	99.682	99.682	99.682	99.522	99.522	99.522		100	100	99.841	99.841	99.841	99.841	99.841	99.841	99.682	99.204	99.204	99.045	99.522	99.522	99.682	99.522	99.841	99.841	100	98.567	97.452	97.452	97.293	97.134
S2 Assembly	99.522	97.293	97.134	97.134	97.134	97.134	97.134	96.815	96.815	97.452	97.293	97.293	97.611	97.293	97.293	97.134	97.293	99.084	99.682	99.682	99.682	99.522	99.522	99.522	100		100	99.841	99.841	99.841	99.841	99.841	99.841	99.682	99.204	99.204	99.045	99.522	99.522	99.682	99.522	99.841	99.841	100	98.567	97.452	97.452	97.293	97.134
S4 Assembly	99.522	97.293	97.134	97.134	97.134	97.134	97.134	96.815	96.815	97.452	97.293	97.293	97.611	97.293	97.293	97.134	97.293	99.084	99.682	99.682	99.682	99.522	99.522	99.522	100	100		99.841	99.841	99.841	99.841	99.841	99.841	99.682	99.204	99.204	99.045	99.522	99.522	99.682	99.522	99.841	99.841	100	98.567	97.452	97.452	97.293	97.134
Ha29	99.682	97.452	97.293	97.293	97.293	97.293	97.293	96.975	96.975	97.611	97.452	97.452	97.771	97.452	97.452	97.293	97.452	99.244	99.841	99.841	99.841	99.682	99.682	99.682	99.841	99.841	99.841		100	100	100	100	100	99.841	99.363	99.363	99.204	99.682	99.682	99.841	99.682	100	100	99.841	98.726	97.611	97.611	97.452	97.293
I12	99.682	97.452	97.293	97.293	97.293	97.293	97.293	96.975	96.975	97.611	97.452	97.452	97.771	97.452	97.452	97.293	97.452	99.244	99.841	99.841	99.841	99.682	99.682	99.682	99.841	99.841	99.841	100		100	100	100	100	99.841	99.363	99.363	99.204	99.682	99.682	99.841	99.682	100	100	99.841	98.726	97.611	97.611	97.452	97.293
T201	99.682	97.452	97.293	97.293	97.293	97.293	97.293	96.975	96.975	97.611	97.452	97.452	97.771	97.452	97.452	97.293	97.452	99.244	99.841	99.841	99.841	99.682	99.682	99.682	99.841	99.841	99.841	100	100		100	100	100	99.841	99.363	99.363	99.204	99.682	99.682	99.841	99.682	100	100	99.841	98.726	97.611	97.611	97.452	97.293
T207	99.682	97.452	97.293	97.293	97.293	97.293	97.293	96.975	96.975	97.611	97.452	97.452	97.771	97.452	97.452	97.293	97.452	99.244	99.841	99.841	99.841	99.682	99.682	99.682	99.841	99.841	99.841	100	100	100		100	100	99.841	99.363	99.363	99.204	99.682	99.682	99.841	99.682	100	100	99.841	98.726	97.611	97.611	97.452	97.293
Ha18	99.682	97.452	97.293	97.293	97.293	97.293	97.293	96.975	96.975	97.611	97.452	97.452	97.771	97.452	97.452	97.293	97.452	99.244	99.841	99.841	99.841	99.682	99.682	99.682	99.841	99.841	99.841	100	100	100	100		100	99.841	99.363	99.363	99.204	99.682	99.682	99.841	99.682	100	100	99.841	98.726	97.611	97.611	97.452	97.293
Ha22	99.682	97.452	97.293	97.293	97.293	97.293	97.293	96.975	96.975	97.611	97.452	97.452	97.771	97.452	97.452	97.293	97.452	99.244	99.841	99.841	99.841	99.682	99.682	99.682	99.841	99.841	99.841	100	100	100	100	100		99.841	99.363	99.363	99.204	99.682	99.682	99.841	99.682	100	100	99.841	98.726	97.611	97.611	97.452	97.293
Sg	99.522	97.293	97.134	97.134	97.134	97.134	97.134	96.815	96.815	97.452	97.293	97.293	97.611	97.293	97.293	97.134	97.293	99.084	99.682	99.682	99.682	99.522	99.522	99.522	99.682	99.682	99.682	99.841	99.841	99.841	99.841	99.841	99.841		99.204	99.204	99.045	99.522	99.522	99.682	99.522	99.841	99.841	99.682	98.567	97.452	97.452	97.293	97.134
Ha02	99.363	97.134	96.975	96.975	96.975	96.975	96.975	96.656	96.656	97.293	97.134	97.134	97.452	97.134	97.134	96.975	97.134	99.881	99.522	99.522	99.522	99.363	99.363	99.363	99.204	99.204	99.204	99.363	99.363	99.363	99.363	99.363	99.363	99.204		100	99.841	99.363	99.363	99.522	99.363	99.363	99.363	99.204	98.408	97.293	97.293	97.134	96.975
Ha08	99.363	97.134	96.975	96.975	96.975	96.975	96.975	96.656	96.656	97.293	97.134	97.134	97.452	97.134	97.134	96.975	97.134	99.881	99.522	99.522	99.522	99.363	99.363	99.363	99.204	99.204	99.204	99.363	99.363	99.363	99.363	99.363	99.363	99.204	100		99.841	99.363	99.363	99.522	99.363	99.363	99.363	99.204	98.408	97.293	97.293	97.134	96.975
T102	99.204	96.975	96.815	96.815	96.815	96.815	96.815	96.497	96.497	97.134	96.975	96.975	97.293	96.975	96.975	96.815	96.975	99.721	99.363	99.363	99.363	99.204	99.204	99.204	99.045	99.045	99.045	99.204	99.204	99.204	99.204	99.204	99.204	99.045	99.841	99.841		99.204	99.204	99.363	99.204	99.204	99.204	99.045	98.248	97.134	97.134	96.975	96.815
IN02	99.682	97.452	97.293	97.293	97.293	97.293	97.293	96.975	96.975	97.611	97.452	97.452	97.771	97.452	97.452	97.293	97.452	99.244	99.841	99.841	99.841	100	100	99.682	99.522	99.522	99.522	99.682	99.682	99.682	99.682	99.682	99.682	99.522	99.363	99.363	99.204		100	99.841	99.682	99.682	99.682	99.522	99.045	97.611	97.611	97.452	97.293
IN04	99.682	97.452	97.293	97.293	97.293	97.293	97.293	96.975	96.975	97.611	97.452	97.452	97.771	97.452	97.452	97.293	97.452	99.244	99.841	99.841	99.841	100	100	99.682	99.522	99.522	99.522	99.682	99.682	99.682	99.682	99.682	99.682	99.522	99.363	99.363	99.204	100		99.841	99.682	99.682	99.682	99.522	99.045	97.611	97.611	97.452	97.293
T203	99.841	97.293	97.134	97.134	97.134	97.134	97.134	96.815	96.815	97.452	97.293	97.293	97.611	97.293	97.293	97.134	97.293	99.403	100	100	100	99.841	99.841	99.841	99.682	99.682	99.682	99.841	99.841	99.841	99.841	99.841	99.841	99.682	99.522	99.522	99.363	99.841	99.841		99.841	99.841	99.841	99.682	98.885	97.452	97.452	97.293	97.134
T206	99.682	97.452	97.293	97.293	97.293	97.293	97.293	96.975	96.975	97.611	97.452	97.452	97.771	97.452	97.452	97.293	97.452	99.244	99.841	99.841	99.841	99.682	99.682	99.682	99.522	99.522	99.522	99.682	99.682	99.682	99.682	99.682	99.682	99.522	99.363	99.363	99.204	99.682	99.682	99.841		99.682	99.682	99.522	98.726	97.611	97.611	97.452	97.293
IN05	99.682	97.452	97.293	97.293	97.293	97.293	97.293	96.975	96.975	97.611	97.452	97.452	97.771	97.452	97.452	97.293	97.452	99.244	99.841	99.841	99.841	99.682	99.682	99.682	99.841	99.841	99.841	100	100	100	100	100	100	99.841	99.363	99.363	99.204	99.682	99.682	99.841	99.682		100	99.841	98.726	97.611	97.611	97.452	97.293
T207	99.682	97.452	97.293	97.293	97.293	97.293	97.293	96.975	96.975	97.611	97.452	97.452	97.771	97.452	97.452	97.293	97.452	99.244	99.841	99.841	99.841	99.682	99.682	99.682	99.841	99.841	99.841	100	100	100	100	100	100	99.841	99.363	99.363	99.204	99.682	99.682	99.841	99.682	100		99.841	98.726	97.611	97.611	97.452	97.293
SO05	99.522	97.293	97.134	97.134	97.134	97.134	97.134	96.815	96.815	97.452	97.293	97.293	97.611	97.293	97.293	97.134	97.293	99.084	99.682	99.682	99.682	99.522	99.522	99.522	100	100	100	99.841	99.841	99.841	99.841	99.841	99.841	99.682	99.204	99.204	99.045	99.522	99.522	99.682	99.522	99.841	99.841		98.567	97.452	97.452	97.293	97.134
SO09	98.726	97.771	97.611	97.611	97.611	97.611	97.611	97.293	97.293	97.93	97.771	97.771	98.089	97.771	97.771	97.611	97.771	98.288	98.885	98.885	98.885	99.045	99.045	98.726	98.567	98.567	98.567	98.726	98.726	98.726	98.726	98.726	98.726	98.567	98.408	98.408	98.248	99.045	99.045	98.885	98.726	98.726	98.726	98.567		97.93	97.93	97.771	97.611
Ha03	97.293	99.522	99.363	99.363	99.363	99.363	99.363	99.045	99.045	100	99.841	99.841	99.841	99.841	99.841	99.682	99.522	97.174	97.452	97.452	97.452	97.611	97.611	97.293	97.452	97.452	97.452	97.611	97.611	97.611	97.611	97.611	97.611	97.452	97.293	97.293	97.134	97.611	97.611	97.452	97.611	97.611	97.611	97.452	97.93		100	99.841	99.682
IN03	97.293	99.522	99.363	99.363	99.363	99.363	99.363	99.045	99.045	100	99.841	99.841	99.841	99.841	99.841	99.682	99.522	97.174	97.452	97.452	97.452	97.611	97.611	97.293	97.452	97.452	97.452	97.611	97.611	97.611	97.611	97.611	97.611	97.452	97.293	97.293	97.134	97.611	97.611	97.452	97.611	97.611	97.611	97.452	97.93	100		99.841	99.682
Ha05	97.134	99.363	99.204	99.204	99.204	99.204	99.204	98.885	98.885	99.841	99.682	99.682	99.682	99.682	99.682	99.522	99.363	97.014	97.293	97.293	97.293	97.452	97.452	97.134	97.293	97.293	97.293	97.452	97.452	97.452	97.452	97.452	97.452	97.293	97.134	97.134	96.975	97.452	97.452	97.293	97.452	97.452	97.452	97.293	97.771	99.841	99.841		99.522
SO13	96.975	99.522	99.363	99.363	99.363	99.363	99.363	99.045	99.045	99.682	99.522	99.522	99.522	99.522	99.522	100	99.522	96.855	97.134	97.134	97.134	97.293	97.293	96.975	97.134	97.134	97.134	97.293	97.293	97.293	97.293	97.293	97.293	97.134	96.975	96.975	96.815	97.293	97.293	97.134	97.293	97.293	97.293	97.134	97.611	99.682	99.682	99.522
SO14	97.134	99.363	99.204	99.204	99.204	99.204	99.204	98.885	98.885	99.841	99.682	99.682	99.682	99.682	99.682	99.841	99.363	97.014	97.293	97.293	97.293	97.452	97.452	97.134	97.293	97.293	97.293	97.452	97.452	97.452	97.452	97.452	97.452	97.293	97.134	97.134	96.975	97.452	97.452	97.293	97.452	97.452	97.452	97.293	97.771	99.841	99.841	99.682	99.841
Ha04	96.975	99.841	100	100	99.682	99.682	99.682	99.363	99.363	99.363	99.204	99.204	99.522	99.204	99.204	99.363	99.522	96.855	97.134	97.134	97.134	97.293	97.293	96.975	97.134	97.134	97.134	97.293	97.293	97.293	97.293	97.293	97.293	97.134	96.975	96.975	96.815	97.293	97.293	97.134	97.293	97.293	97.293	97.134	97.611	99.363	99.363	99.204	99.363
Ha07	97.134	100	99.841	99.841	99.841	99.841	99.841	99.522	99.522	99.522	99.363	99.363	99.682	99.363	99.363	99.522	99.682	97.014	97.293	97.293	97.293	97.452	97.452	97.134	97.293	97.293	97.293	97.452	97.452	97.452	97.452	97.452	97.452	97.293	97.134	97.134	96.975	97.452	97.452	97.293	97.452	97.452	97.452	97.293	97.771	99.522	99.522	99.363	99.522
I11	99.363	97.452	97.293	97.293	97.293	97.293	97.293	96.975	96.975	97.611	97.452	97.452	97.771	97.452	97.452	97.293	97.452	98.925	99.522	99.522	99.522	99.363	99.363	99.363	99.522	99.522	99.522	99.682	99.682	99.682	99.682	99.682	99.682	99.522	99.045	99.045	98.885	99.363	99.363	99.522	99.363	99.682	99.682	99.522	98.726	97.611	97.611	97.452	97.293
T1 Assembly	99.522	97.134	96.975	96.975	96.975	96.975	96.975	96.656	96.656	97.293	97.134	97.134	97.452	97.134	97.134	96.975	97.134	99.084	99.682	99.682	99.682	99.522	99.522	99.522	99.363	99.363	99.363	99.522	99.522	99.522	99.522	99.522	99.522	99.363	99.204	99.204	99.045	99.522	99.522	99.682	99.522	99.522	99.522	99.363	98.726	97.293	97.293	97.134	96.975
T103	99.522	97.134	96.975	96.975	96.975	96.975	96.975	96.656	96.656	97.293	97.134	97.134	97.452	97.134	97.134	96.975	97.134	99.084	99.682	99.682	99.682	99.522	99.522	99.522	99.363	99.363	99.363	99.522	99.522	99.522	99.522	99.522	99.522	99.363	99.204	99.204	99.045	99.522	99.522	99.682	99.522	99.522	99.522	99.363	98.726	97.293	97.293	97.134	96.975
H4 Assembly	99.522	96.975	96.815	96.815	96.815	96.815	96.815	96.497	96.497	97.134	96.975	96.975	97.293	96.975	96.975	96.815	97.134	99.084	99.682	99.682	99.682	99.522	99.522	99.522	99.363	99.363	99.363	99.522	99.522	99.522	99.522	99.522	99.522	99.363	99.204	99.204	99.045	99.522	99.522	99.682	99.522	99.522	99.522	99.363	98.567	97.134	97.134	96.975	96.815
S9	98.726	97.771	97.611	97.611	97.611	97.611	97.611	97.293	97.293	97.93	97.771	97.771	98.089	97.771	97.771	97.611	97.771	98.288	98.885	98.885	98.885	99.045	99.045	98.726	98.567	98.567	98.567	98.726	98.726	98.726	98.726	98.726	98.726	98.567	98.408	98.408	98.248	99.045	99.045	98.885	98.726	98.726	98.726	98.567	100	97.93	97.93	97.771	97.611
Sa	98.248	97.293	97.134	97.134	97.134	97.134	97.134	96.815	96.815	97.452	97.293	97.293	97.611	97.293	97.293	97.134	97.293	97.811	98.408	98.408	98.408	98.248	98.248	98.248	98.089	98.089	98.089	98.248	98.248	98.248	98.248	98.248	98.248	98.089	97.93	97.93	97.771	98.248	98.248	98.408	98.248	98.248	98.248	98.089	98.567	97.452	97.452	97.293	97.134
MK240318; Gomishan Wetland; Iran	97.293	99.522	99.363	99.363	99.363	99.363	99.363	99.045	99.045	99.363	99.204	99.204	99.522	99.204	99.204	99.363	99.841	96.855	97.134	97.134	97.134	97.293	97.293	96.975	97.134	97.134	97.134	97.293	97.293	97.293	97.293	97.293	97.293	97.134	96.975	96.975	96.815	97.293	97.293	97.134	97.293	97.293	97.293	97.134	97.611	99.363	99.363	99.204	99.363
MK240319; Gomishan Wetland; Iran	97.134	99.045	99.204	99.204	98.885	98.885	98.885	98.567	98.567	99.204	99.045	99.045	99.363	99.045	99.045	98.885	99.045	96.696	96.975	96.975	96.975	97.134	97.134	96.815	96.975	96.975	96.975	97.134	97.134	97.134	97.134	97.134	97.134	96.975	96.815	96.815	96.656	97.134	97.134	96.975	97.134	97.134	97.134	96.975	97.452	99.204	99.204	99.045	98.885
MZ595236; Mastic, New York, USA	97.293	99.522	99.363	99.363	99.363	99.363	99.363	99.045	99.045	100	99.841	99.841	99.841	99.841	99.841	99.682	99.522	97.174	97.452	97.452	97.452	97.611	97.611	97.293	97.452	97.452	97.452	97.611	97.611	97.611	97.611	97.611	97.611	97.452	97.293	97.293	97.134	97.611	97.611	97.452	97.611	97.611	97.611	97.452	97.93	100	100	99.841	99.682
MZ595234; Mastic, New York, USA	97.293	99.522	99.363	99.363	99.363	99.363	99.363	99.045	99.045	100	99.841	99.841	99.841	99.841	99.841	99.682	99.522	97.174	97.452	97.452	97.452	97.611	97.611	97.293	97.452	97.452	97.452	97.611	97.611	97.611	97.611	97.611	97.611	97.452	97.293	97.293	97.134	97.611	97.611	97.452	97.611	97.611	97.611	97.452	97.93	100	100	99.841	99.682
MZ595235; Mastic, New York, USA	97.293	99.522	99.363	99.363	99.363	99.363	99.363	99.045	99.045	100	99.841	99.841	99.841	99.841	99.841	99.682	99.522	97.174	97.452	97.452	97.452	97.611	97.611	97.293	97.452	97.452	97.452	97.611	97.611	97.611	97.611	97.611	97.611	97.452	97.293	97.293	97.134	97.611	97.611	97.452	97.611	97.611	97.611	97.452	97.93	100	100	99.841	99.682
MK308095; Tangier Sound; USA	97.293	99.522	99.363	99.363	99.363	99.363	99.363	99.045	99.045	100	99.841	99.841	99.841	99.841	99.841	99.682	99.522	97.174	97.452	97.452	97.452	97.611	97.611	97.293	97.452	97.452	97.452	97.611	97.611	97.611	97.611	97.611	97.611	97.452	97.293	97.293	97.134	97.611	97.611	97.452	97.611	97.611	97.611	97.452	97.93	100	100	99.841	99.682
MK308188; Tangier Sound; USA	97.293	99.522	99.363	99.363	99.363	99.363	99.363	99.045	99.045	100	99.841	99.841	99.841	99.841	99.841	99.682	99.522	97.174	97.452	97.452	97.452	97.611	97.611	97.293	97.452	97.452	97.452	97.611	97.611	97.611	97.611	97.611	97.611	97.452	97.293	97.293	97.134	97.611	97.611	97.452	97.611	97.611	97.611	97.452	97.93	100	100	99.841	99.682
MK308058; Tangier Sound; USA	97.134	99.363	99.204	99.204	99.204	99.204	99.204	98.885	98.885	99.841	99.682	99.682	99.682	99.682	99.682	99.522	99.363	97.014	97.293	97.293	97.293	97.452	97.452	97.134	97.293	97.293	97.293	97.452	97.452	97.452	97.452	97.452	97.452	97.293	97.134	97.134	96.975	97.452	97.452	97.293	97.452	97.452	97.452	97.293	97.771	99.841	99.841	99.682	99.522
MK308249; Tangier Sound; USA	97.134	99.682	99.522	99.522	99.522	99.522	99.522	99.204	99.204	99.841	99.682	99.682	99.682	99.682	99.682	99.841	99.682	97.014	97.293	97.293	97.293	97.452	97.452	97.134	97.293	97.293	97.293	97.452	97.452	97.452	97.452	97.452	97.452	97.293	97.134	97.134	96.975	97.452	97.452	97.293	97.452	97.452	97.452	97.293	97.771	99.841	99.841	99.682	99.841
MT192780; Mastic, New York, USA	97.452	99.363	99.204	99.204	99.204	99.204	99.204	98.885	98.885	99.841	99.682	99.682	99.682	99.682	99.682	99.522	99.363	97.333	97.611	97.611	97.611	97.771	97.771	97.452	97.611	97.611	97.611	97.771	97.771	97.771	97.771	97.771	97.771	97.611	97.452	97.452	97.293	97.771	97.771	97.611	97.771	97.771	97.771	97.611	97.771	99.841	99.841	99.682	99.522
										Max. 100
										Min. 96.497
										3.50%
[truncated: 19 more columns]
