# Supplementary material for: Variation in genetics, morphology, and recruitment of the invasive barnacle Amphibalanus eburneus (Gould, 1841) in the southern Korean peninsula
Source: PeerJ. 2022 Sep 2;10:e14002. doi: 10.7717/peerj.14002 (PMC9443810; doi:10.7717/peerj.14002)
Supplement: Supplemental Information 3 [file peerj-10-14002-s003.zip › alignment mtCOI.fasta]

>KU204257;_Los_Angeles,_USA
------------------ATTGGAACTCTATATTTAATTTTTGGAGCTTGATCCGCAATAGTAGGAACAGCTTTAAGAATACTAATTCGAGCTGAATTAGGACAGCCAGGAAGATTAATTGGTGATGACCAAATCTATAATGTAATTGTTACAGCACATGCTTTTATTATAATTTTCTTTATAGTTATACCTATTATAATTGGTGGATTCGGAAACTGGCTTTTACCTCTTATACTTGGAGCCCCAGATATGGCCTTTCCACGATTAAACAATATAAGTTTTTGACTTCTTCCGCCAGCTTTAATATTATTAATTAGAGGATCTTTAGTAGAAGCAGGTGCAGGAACTGGATGAACTGTTTATCCTCCTTTGTCAAGAAATATTGCACATTCTGGTGCTTCTGTAGATCTCTCAATTTTCTCGCTTCACCTAGCCGGAGCATCTTCAATTTTAGGAGCAATTAATTTTATATCAACAGTTATTAATATACGATCTGAAACTTTAACTTTTGATCGTCTACCTTTATTTGTTTGAAGAGTCTTTATTACTGTAATTCTACTCCTTTTATCATTACCTGTATTAGCAGGTGCTATTACTATATTATTAACCGACCGAAATTTAAATACTTCTTTCTTTGATCCCACAGGAGGTGGAGATCCAATTTTATACCAACATTTATTCTGATTCTTCGGCCA---------
>KU204298;_Ketchikan,_USA
------------------ATTGGAACTCTATATTTAATTTTTGGAGCTTGATCCGCAATAGTAGGAACAGCTTTAAGAATACTAATTCGAGCTGAATTAGGACAGCCAGGAAGATTAATTGGTGATGACCAAATCTATAATGTAATTGTTACAGCACATGCTTTTATTATAATTTTCTTTATAGTTATACCTATTATAATTGGTGGATTCGGAAACTGGCTTTTACCTCTTATACTTGGAGCCCCAGATATGGCCTTTCCACGATTAAACAATATAAGTTTTTGACTTCTCCCGCCAGCTTTAATATTATTAATTAGAGGATCTTTAGTAGAAGCAGGTGCAGGAACTGGATGAACTGTTTATCCTCCTTTGTCAAGAAATATTGCACATTCTGGTGCTTCTGTAGATCTCTCAATTTTCTCGCTTCACCTAGCCGGAGCATCTTCAATTTTAGGAGCAATTAATTTTATATCAACAGTTATTAATATACGATCTGAAACTTTAACTTTTGATCGTCTACCTTTATTTGTTTGAAGAGTCTTTATTACTGTAATTCTACTCCTTTTATCATTACCTGTATTAGCAGGTGCTATTACTATATTATTAACCGACCGAAATTTAAATACTTCTTTCTTTGATCCCACAGGAGGTGGAGATCCAATTTTATACCAACATTTATTCTGATTCTTCGGCCA---------
>H1_Assembly
-----------------------AACTCTATATTTAATTTTTGGAGCTTGATCCGCAATAGTAGGTACAGCTTTAAGAATACTAATTCGAGCTGAATTAGGACAACCAGGAAGATTAATTGGTGACGACCAAATCTATAACGTAATTGTAACAGCACATGCTTTTATTATAATTTTCTTTATAGTTATACCTATTATAATTGGTGGATTTGGAAACTGGCTTTTACCTCTTATACTTGGGGCCCCAGATATGGCCTTTCCACGATTAAACAATATAAGTTTTTGACTTCTTCCACCAGCTTTAATATTATTAATTAGAGGATCTTTAGTAGAAGCAGGTGCAGGAACTGGATGAACTGTTTATCCTCCTTTATCAAGAAATATTGCACATTCTGGTGCTTCTGTAGATCTCTCAATTTTCTCGCTTCATCTAGCCGGAGCATCTTCAATTTTAGGAGCAATTAATTTTATATCAACAGTTATTAATATACGATCTGAAACTTTAACTTTTGATCGTCTTCCTTTATTTGTTTGAAGAGTTTTTATTACTGTAATTTTACTCCTTTTATCATTACCTGTTTTAGCAGGTGCTATTACTATATTATTAACCGATCGAAATTTAAATACTTCTTTCTTTGATCCCACAGGAGGTGGAGATCCAATTTTATATCAACATTTATTC-----------------------
>T2_Assembly
-----------------------AACTCTATATTTAATTTTTGGAGCTTGATCCGCAATAGTAGGTACAGCTTTAAGAATACTAATTCGAGCTGAATTAGGACAACCAGGAAGATTAATTGGTGACGACCAAATCTATAACGTAATTGTAACAGCACATGCTTTTATTATAATTTTCTTTATAGTTATACCTATTATAATTGGTGGATTTGGAAACTGGCTTTTACCTCTTATACTTGGGGCCCCAGATATAGCCTTTCCACGATTAAACAATATAAGTTTTTGACTTCTTCCACCAGCTTTAATATTATTAATTAGAGGATCTTTAGTAGAAGCAGGTGCAGGAACTGGATGAACTGTTTATCCTCCTTTATCAAGAAATATTGCACATTCTGGTGCTTCTGTAGATCTCTCAATTTTCTCGCTTCATCTAGCCGGAGCATCTTCAATTTTAGGAGCAATTAATTTTATATCAACAGTTATTAATATACGATCTGAAACTTTAACTTTTGATCGTCTTCCTTTATTTGTTTGAAGAGTTTTTATTACTGTAATTTTACTCCTTTTATCATTACCTGTTTTAGCAGGTGCTATTACTATATTATTAACCGATCGAAATTTAAATACTTCTTTCTTTGATCCCACAGGAGGTGGAGATCCAATTTTATATCAACATTTATTC-----------------------
>T202
-----------------------AACTCTATATTTAATTTTTGGAGCTTGATCCGCAATAGTAGGTACAGCTTTAAGAATACTAATTCGAGCTGAATTAGGACAACCAGGAAGATTAATTGGTGACGACCAAATCTATAACGTAATTGTAACAGCACATGCTTTTATTATAATTTTCTTTATAGTTATACCTATTATAATTGGTGGATTTGGAAACTGGCTTTTACCTCTTATACTTGGGGCCCCAGATATAGCCTTTCCACGATTAAACAATATAAGTTTTTGACTTCTTCCACCAGCTTTAATATTATTAATTAGAGGATCTTTAGTAGAAGCAGGTGCAGGAACTGGATGAACTGTTTATCCTCCTTTATCAAGAAATATTGCACATTCTGGTGCTTCTGTAGATCTCTCAATTTTCTCGCTTCATCTAGCCGGAGCATCTTCAATTTTAGGAGCAATTAATTTTATATCAACAGTTATTAATATACGATCTGAAACTTTAACTTTTGATCGTCTTCCTTTATTTGTTTGAAGAGTTTTTATTACTGTAATTTTACTCCTTTTATCATTACCTGTTTTAGCAGGTGCTATTACTATATTATTAACCGATCGAAATTTAAATACTTCTTTCTTTGATCCCACAGGAGGTGGAGATCCAATTTTATATCAACATTTATTC-----------------------
>Ha28
-----------------------AACTCTATATTTAATTTTTGGAGCTTGATCCGCAATAGTAGGTACAGCTTTAAGAATACTAATTCGAGCTGAATTAGGACAACCAGGAAGATTAATTGGTGACGACCAAATTTATAACGTAATTGTAACAGCACATGCTTTTATTATAATTTTCTTTATAGTTATACCTATTATAATTGGTGGATTTGGAAACTGGCTTTTACCTCTTATACTTGGGGCCCCAGATATGGCCTTTCCACGATTAAACAATATAAGTTTTTGACTTCTTCCACCAGCTTTAATATTATTAATTAGAGGATCTTTAGTAGAAGCAGGTGCAGGAACTGGATGAACTGTTTATCCTCCTTTATCAAGAAATATTGCACATTCTGGTGCTTCTGTAGATCTCTCAATTTTCTCGCTTCATCTAGCCGGAGCATCTTCAATTTTAGGAGCAATTAATTTTATATCAACAGTTATTAATATACGATCTGAAACTTTAACTTTTGATCGTCTTCCTTTATTTGTTTGAAGAGTTTTTATTACTGTAATTTTACTCCTTTTATCATTACCTGTTTTAGCAGGTGCTATTACTATATTATTAACCGATCGAAATTTAAATACTTCTTTCTTTGATCCCACAGGAGGTGGAGATCCAATTTTATATCAACATTTATTC-----------------------
>Sc
-----------------------AACTCTATATTTAATTTTTGGAGCTTGATCCGCAATAGTAGGTACAGCTTTAAGAATACTAATTCGAGCTGAATTAGGACAACCAGGAAGATTAATTGGTGACGACCAAATTTATAACGTAATTGTAACAGCACATGCTTTTATTATAATTTTCTTTATAGTTATACCTATTATAATTGGTGGATTTGGAAACTGGCTTTTACCTCTTATACTTGGGGCCCCAGATATGGCCTTTCCACGATTAAACAATATAAGTTTTTGACTTCTTCCACCAGCTTTAATATTATTAATTAGAGGATCTTTAGTAGAAGCAGGTGCAGGAACTGGATGAACTGTTTATCCTCCTTTATCAAGAAATATTGCACATTCTGGTGCTTCTGTAGATCTCTCAATTTTCTCGCTTCATCTAGCCGGAGCATCTTCAATTTTAGGAGCAATTAATTTTATATCAACAGTTATTAATATACGATCTGAAACTTTAACTTTTGATCGTCTTCCTTTATTTGTTTGAAGAGTTTTTATTACTGTAATTTTACTCCTTTTATCATTACCTGTTTTAGCAGGTGCTATTACTATATTATTAACCGATCGAAATTTAAATACTTCTTTCTTTGATCCCACAGGAGGTGGAGATCCAATTTTATATCAACATTTATTC-----------------------
>T101
-----------------------AACTCTATATTTAATTTTTGGAGCTTGATCCGCAATAGTAGGTACAGCTTTAAGAATACTAATTCGAGCTGAATTAGGACAACCAGGAAGATTAATTGGTGACGACCAAATTTATAACGTAATTGTAACAGCACATGCTTTTATTATAATTTTCTTTATAGTTATACCTATTATAATTGGTGGATTTGGAAACTGGCTTTTACCTCTTATACTTGGGGCCCCAGATATGGCCTTTCCACGATTAAACAATATAAGTTTTTGACTTCTTCCACCAGCTTTAATATTATTAATTAGAGGATCTTTAGTAGAAGCAGGTGCAGGAACTGGATGAACTGTTTATCCTCCTTTATCAAGAAATATTGCACATTCTGGTGCTTCTGTAGATCTCTCAATTTTCTCGCTTCATCTAGCCGGAGCATCTTCAATTTTAGGAGCAATTAATTTTATATCAACAGTTATTAATATACGATCTGAAACTTTAACTTTTGATCGTCTTCCTTTATTTGTTTGAAGAGTTTTTATTACTGTAATTTTACTCCTTTTATCATTACCTGTTTTAGCAGGTGCTATTACTATATTATTAACCGATCGAAATTTAAATACTTCTTTCTTTGATCCCACAGGAGGTGGAGATCCAATTTTATATCAACATTTATTC-----------------------
>Ha17
-----------------------AACTCTATATTTAATTTTTGGAGCTTGATCCGCAATAGTAGGTACAGCTTTAAGAATGCTAATTCGAGCTGAATTAGGACAACCAGGAAGATTAATTGGTGACGACCAAATTTATAACGTAATTGTAACAGCACATGCTTTTATTATAATTTTCTTTATAGTTATACCTATTATAATTGGTGGATTTGGAAACTGGCTTTTACCTCTTATACTTGGGGCCCCAGATATGGCCTTTCCACGATTAAACAATATAAGTTTTTGACTTCTTCCACCAGCTTTAATATTATTAATTAGAGGATCTTTAGTAGAAGCAGGTGCAGGAACTGGATGAACTGTTTATCCTCCTTTATCAAGAAATATTGCACATTCTGGTGCTTCTGTAGATCTCTCAATTTTCTCGCTTCATCTAGCCGGAGCATCTTCAATTTTAGGAGCAATTAATTTTATATCAACAGTTATTAATATACGATCTGAAACTTTAACTTTTGATCGTCTTCCTTTATTTGTTTGAAGAGTTTTTATTACTGTAATTTTACTCCTTTTATCATTACCTGTTTTAGCAGGTGCTATTACTATATTATTAACCGATCGAAATCTAAATACTTCTTTCTTTGATCCCACAGGAGGTGGAGATCCAATTTTATATCAACATTTATTC-----------------------
>Ha25
-----------------------AACTCTATATTTAATTTTTGGAGCTTGATCCGCAATAGTAGGTACAGCTTTAAGAATGCTAATTCGAGCTGAATTAGGACAACCAGGAAGATTAATTGGTGACGACCAAATTTATAACGTAATTGTAACAGCACATGCTTTTATTATAATTTTCTTTATAGTTATACCTATTATAATTGGTGGATTTGGAAACTGGCTTTTACCTCTTATACTTGGGGCCCCAGATATGGCCTTTCCACGATTAAACAATATAAGTTTTTGACTTCTTCCACCAGCTTTAATATTATTAATTAGAGGATCTTTAGTAGAAGCAGGTGCAGGAACTGGATGAACTGTTTATCCTCCTTTATCAAGAAATATTGCACATTCTGGTGCTTCTGTAGATCTCTCAATTTTCTCGCTTCATCTAGCCGGAGCATCTTCAATTTTAGGAGCAATTAATTTTATATCAACAGTTATTAATATACGATCTGAAACTTTAACTTTTGATCGTCTTCCTTTATTTGTTTGAAGAGTTTTTATTACTGTAATTTTACTCCTTTTATCATTACCTGTTTTAGCAGGTGCTATTACTATATTATTAACCGATCGAAATCTAAATACTTCTTTCTTTGATCCCACAGGAGGTGGAGATCCAATTTTATATCAACATTTATTC-----------------------
>H2_Assembly
-----------------------AACTCTATATTTAATTTTTGGAGCTTGATCCGCAATAGTAGGAACAGCTTTAAGAATACTAATTCGAGCTGAATTAGGACAACCAGGAAGATTAATTGGTGACGACCAAATCTATAACGTAATTGTAACAGCACATGCTTTTATTATAATTTTCTTTATAGTTATACCTATTATAATTGGTGGATTTGGAAACTGGCTTTTACCTCTTATACTTGGGGCCCCAGATATGGCCTTTCCACGATTAAACAATATAAGTTTTTGACTTCTTCCACCAGCTTTAATATTATTAATTAGAGGATCTTTAGTAGAAGCAGGTGCAGGAACTGGATGAACTGTTTATCCTCCTTTATCAAGAAATATTGCACATTCTGGTGCTTCTGTAGATCTCTCAATTTTCTCGCTTCATCTAGCCGGGGCATCTTCAATTTTAGGAGCAATTAATTTTATATCAACAGTTATTAATATACGATCTGAAACTTTAACTTTTGATCGTCTTCCTTTATTTGTTTGAAGAGTTTTTATTACTGTAATTTTACTCCTTTTATCATTACCTGTTTTAGCAGGTGCTATTACTATATTATTAACCGATCGAAATTTAAATACTTCTTTCTTTGATCCCACAGGAGGTGGAGATCCAATTTTATACCAACATTTATTC-----------------------
>S3_Assembly
-----------------------AACTCTATATTTAATTTTTGGAGCTTGATCCGCAATAGTAGGAACAGCTTTAAGAATACTAATTCGAGCTGAATTAGGACAACCAGGAAGATTAATTGGTGACGACCAAATCTATAACGTAATTGTAACAGCACATGCTTTTATTATAATTTTCTTTATAGTTATACCTATTATAATTGGTGGATTTGGAAACTGGCTTTTACCTCTTATACTTGGGGCCCCAGATATGGCCTTTCCACGATTAAACAATATAAGTTTTTGACTTCTTCCACCAGCTTTAATATTATTAATTAGAGGATCTTTAGTAGAAGCAGGTGCAGGAACTGGATGAACTGTTTATCCTCCTTTATCAAGAAATATTGCACATTCTGGTGCTTCTGTAGATCTCTCAATTTTCTCGCTTCATCTAGCCGGGGCATCTTCAATTTTAGGGGCAATTAATTTTATATCAACAGTTATTAATATACGATCTGAAACTTTAACTTTTGATCGTCTTCCTTTATTTGTTTGAAGAGTTTTTATTACTGTAATTTTACTCCTTTTATCATTACCTGTTTTAGCAGGTGCTATTACTATATTATTAACCGATCGAAATTTAAATACTTCTTTCTTTGATCCCACAGGAGGTGGAGATCCAATTTTATACCAACATTTATTC-----------------------
>Ha19
-----------------------AACTCTATATTTAATTTTTGGAGCTTGATCCGCAATAGTAGGAACAGCTTTAAGAATACTAATTCGAGCTGAATTAGGACAACCAGGAAGATTAATTGGTGACGACCAAATCTATAACGTAATTGTAACAGCACATGCTTTTATTATAATTTTCTTTATAGTTATACCTATTATAATTGGTGGATTTGGAAACTGGCTTTTACCTCTTATACTTGGGGCCCCAGATATGGCCTTTCCACGATTAAACAATATAAGTTTTTGACTTCTTCCACCAGCTTTAATATTATTAATTAGAGGATCTTTAGTAGAAGCAGGTGCAGGAACTGGATGAACTGTTTATCCTCCTTTATCAAGAAATATTGCACATTCTGGTGCTTCTGTAGATCTCTCAATTTTCTCGCTTCATCTAGCCGGGGCATCTTCAATTTTAGGGGCAATTAATTTTATATCAACAGTTATTAATATACGATCTGAAACTTTAACTTTTGATCGTCTTCCTTTATTTGTTTGAAGAGTTTTTATTACTGTAATTTTACTCCTTTTATCATTACCTGTTTTAGCAGGTGCTATTACTATATTATTAACCGATCGAAATTTAAATACTTCTTTCTTTGATCCCACAGGAGGTGGAGATCCAATTTTATACCAACATTTATTC-----------------------
>Ha16
-----------------------AACTCTATATTTAATTTTTGGAGCTTGATCCGCAATAGTAGGAACAGCTTTAAGAATACTAATTCGAGCTGAATTAGGACAACCAGGAAGATTAATTGGTGACGACCAAATCTATAACGTAATTGTAACAGCACATGCTTTTATTATAATTTTCTTTATAGTTATACCTATTATAATTGGTGGATTTGGAAACTGGCTTTTACCTCTTATACTTGGGGCCCCAGATATGGCCTTTCCACGATTAAACAATATAAGTTTTTGACTTCTTCCACCAGCTTTAATATTATTAATTAGAGGATCTTTAGTAGAAGCAGGTGCAGGAACTGGATGAACTGTTTATCCTCCTTTATCAAGAAATATTGCACATTCTGGTGCTTCTGTAGATCTCTCAATTTTCTCGCTTCATCTAGCCGGAGCATCTTCAATTTTAGGAGCAATTAATTTTATATCAACAGTTATTAATATACGATCTGAAACTTTAACTTTTGATCGTCTTCCTTTATTTGTTTGAAGAGTTTTTATTACTGTAATTTTACTCCTTTTATCATTACCTGTTTTAGCAGGTGCTATTACTATATTATTAACCGATCGAAATTTAAATACTTCTTTCTTTGATCCCACAGGAGGTGGAGATCCAATTTTATACCAACATTTATTC-----------------------
>I14
-----------------------AACTCTATATTTAATTTTTGGAGCTTGATCCGCAATAGTAGGAACAGCTTTAAGAATACTAATTCGAGCTGAATTAGGACAACCAGGAAGATTAATTGGCGACGACCAAATCTATAACGTAATTGTAACAGCACATGCTTTTATTATAATTTTCTTTATAGTTATACCTATTATAATTGGTGGATTTGGAAACTGGCTTTTACCTCTTATACTTGGGGCCCCAGATATGGCCTTTCCACGATTAAACAATATAAGTTTTTGACTTCTTCCACCAGCTTTAATATTATTAATTAGAGGATCTTTAGTAGAAGCAGGTGCAGGAACTGGATGAACTGTTTATCCTCCTTTATCAAGAAATATTGCACATTCTGGTGCTTCTGTAGATCTCTCAATTTTCTCGCTTCATCTAGCCGGGGCATCTTCAATTTTAGGAGCAATTAATTTTATATCAACAGTTATTAATATACGATCTGAAACTTTAACTTTTGATCGTCTTCCTTTATTTGTTTGAAGAGTTTTTATTACTGTAATTTTACTCCTTTTATCATTACCTGTTTTAGCAGGTGCTATTACTATATTATTAACCGATCGAAATTTAAATACTTCTTTCTTTGATCCCACAGGAGGTGGAGATCCAATTTTATACCAACATTTATTC-----------------------
>Ha20
-----------------------AACTCTATATTTAATTTTTGGAGCTTGATCCGCAATAGTAGGAACAGCTTTAAGAATACTAATTCGAGCTGAATTAGGACAACCAGGAAGATTAATTGGTGACGACCAAATCTATAACGTAATTGTAACAGCACATGCTTTTATTATAATTTTCTTTATAGTTATACCTATTATAATTGGTGGATTTGGAAACTGGCTTTTACCTCTTATACTTGGGGCCCCAGATATGGCCTTTCCACGATTAAACAATATAAGTTTTTGACTTCTTCCACCAGCTTTAATATTATTAATTAGAGGATCTTTAGTAGAAGCAGGTGCAGGAACTGGATGAACTGTTTATCCTCCTTTATCAAGAAATATTGCACATTCTGGTGCTTCTGTAGATCTCTCTATTTTCTCGCTTCATCTAGCCGGGGCATCTTCAATTTTAGGAGCAATTAATTTTATATCAACAGTTATTAATATACGATCTGAAACTTTAACTTTTGATCGTCTTCCTTTATTTGTTTGAAGAGTTTTTATTACTGTAATTTTACTCCTTTTATCATTACCTGTTTTAGCAGGTGCTATTACTATATTATTAACCGATCGAAATTTAAATACTTCTTTCTTTGATCCCACAGGAGGTGGAGATCCAATTTTATACCAACATTTATTC-----------------------
>S7
-----------------------AACTCTATATTTAATTTTTGGAGCTTGATCCGCAATAGTAGGAACAGCTTTAAGAATACTAATTCGAGCTGAATTAGGACAACCAGGAAGATTAATTGGTGACGACCAAATCTATAACGTAATTGTAACAGCACATGCTTTTATTATAATTTTCTTTATAGTTATACCTATTATAATTGGTGGATTTGGAAACTGGCTTTTACCTCTTATACTTGGGGCCCCAGATATGGCCTTTCCACGATTAAACAATATAAGTTTTTGACTTCTTCCACCAGCTTTAATATTATTAATTAGAGGATCTTTAGTAGAAGCAGGTGCAGGAACTGGATGAACTGTTTATCCTCCTTTATCAAGAAATATTGCACATTCTGGTGCTTCTGTAGATCTCTCAATTTTCTCACTTCATCTAGCCGGGGCATCTTCAATTTTAGGAGCAATTAATTTTATATCAACAGTTATTAATATACGATCTGAAACTTTAACTTTTGATCGTCTTCCTTTATTTGTTTGAAGAGTTTTTATTACTGTAATTTTACTCCTTTTATCATTACCTGTTTTAGCAGGTGCTATTACTATATTATTAACCGATCGAAATTTAAATACTTCTTTCTTTGATCCCACAGGAGGTGGAGATCCAATTTTATATCAACATTTATTC-----------------------
>I25
-----------------------AACTCTATATTTAATTTTTGGAGCTTGATCCGCAATAGTAGGAACAGCTTTAAGAATACTAATTCGAGCTGAATTAGGACAACCAGGAAGATTAATTGGTGACGACCAAATCTATAACGTAATTGTAACAGCACATGCTTTTATTATAATTTTCTTTATAGTTATACCTATTATAATTGGTGGATTTGGAAACTGGCTTTTACCTCTTATACTTGGGGCCCCAGATATGGCCTTTCCACGATTAAACAATATAAGTTTTTGACTTCTTCCACCAGCTTTAATATTATTAATTAGAGGATCTTTAGTAGAAGCAGGTGCAGGAACTGGATGAACTGTTTATCCTCCCTTATCAAGAAATATTGCACATTCTGGTGCTTCTGTAGATCTCTCAATTTTCTCGCTTCATCTAGCCGGAGCATCTTCAATTTTAGGAGCAATTAATTTTATATCAACAGTTATTAATATACGATCTGAAACTTTAACTTTTGATCGTCTTCCTTTATTTGTTTGAAGAGTTTTTATTACTGTAATTTTACTCCTTTTATCATTACCTGTTTTAGCAGGTGCTATTACTATATTATTAACCGATCGAAATTTAAATACTTCTTTCTTTGATCCCACAGGAGGTGGAGATCCAATTTTATATCAACATTTATTC-----------------------
>H3_Assembly
-----------------------AACTCTATATTTAATTTTTGGAGCTTGATCCGCAATAGTAGGAACAGCTTTAAGAATACTAATTCGAGCTGAATTAGGGCAGCCAGGAAGATTAATTGGTGATGACCAAATCTATAATGTTATTGTTACAGCACATGCTTTTATTATAATTTTCTTTATAGTTATACCTATTATAATTGGTGGATTCGGAAACTGGCTTTTACCTCTTATACTTGGAGCCCCAGATATGGCCTTTCCACGATTAAACAATATAAGTTTTTGACTTCTTCCGCCAGCTTTAATATTATTAATTAGAGGATCTTTAGTAGAAGCAGGTGCAGGAACTGGATGAACTGTTTATCCTCCTTTGTCAAGAAATATTGCACATTCTGGTGCTTCTGTAGATCTTTCAATTTTCTCGCTTCATCTAGCCGGAGCATCTTCAATTTTAGGAGCAATTAATTTTATATCAACAGTTATTAATATACGATCTGAAACTTTAACTTTTGATCGTCTACCTTTATTTGTTTGAAGAGTCTTTATTACTGTAATTCTACTCCTTTTATCATTACCTGTATTAGCAGGTGCTATTACTATATTATTAACCGACCGAAATTTAAATACTTCTTTCTTNGATCCCACAGGAGGTGGAGATCCAATTTTATACCAACATTTATTC-----------------------
>I3_Assembly
-----------------------AACTCTATATTTAATTTTTGGAGCTTGATCCGCAATAGTAGGAACAGCTTTAAGAATACTAATTCGAGCTGAATTAGGGCAGCCAGGAAGATTAATTGGTGATGACCAAATCTATAATGTAATTGTTACAGCACATGCTTTTATTATAATTTTCTTTATAGTTATACCTATTATAATTGGTGGATTCGGAAACTGGCTTTTACCTCTTATACTTGGAGCCCCAGATATGGCCTTTCCACGATTAAACAATATAAGTTTTTGACTTCTTCCGCCAGCTTTAATATTATTAATTAGAGGATCTTTAGTAGAAGCAGGTGCAGGAACTGGATGAACTGTTTATCCTCCTTTGTCAAGAAATATTGCACATTCTGGTGCTTCTGTAGATCTCTCAATTTTCTCGCTTCACCTAGCCGGAGCATCTTCAATTTTAGGAGCAATTAATTTTATATCAACAGTTATTAATATACGATCTGAAACTTTAACTTTTGATCGTCTACCTTTATTTGTTTGAAGAGTCTTTATTACTGTAATTCTACTCCTTTTATCATTACCTGTATTAGCAGGTGCTATTACTATATTATTAACCGACCGAAATTTAAATACTTCTTTCTTTGATCCCACAGGAGGTGGAGATCCAATTTTATACCAACATTTATTC-----------------------
>Ha23
-----------------------AACTCTATATTTAATTTTTGGAGCTTGATCCGCAATAGTAGGAACAGCTTTAAGAATACTAATTCGAGCTGAATTAGGGCAGCCAGGAAGATTAATTGGTGATGACCAAATCTATAATGTAATTGTTACAGCACATGCTTTTATTATAATTTTCTTTATAGTTATACCTATTATAATTGGTGGATTCGGAAACTGGCTTTTACCTCTTATACTTGGAGCCCCAGATATGGCCTTTCCACGATTAAACAATATAAGTTTTTGACTTCTTCCGCCAGCTTTAATATTATTAATTAGAGGATCTTTAGTAGAAGCAGGTGCAGGAACTGGATGAACTGTTTATCCTCCTTTGTCAAGAAATATTGCACATTCTGGTGCTTCTGTAGATCTCTCAATTTTCTCGCTTCACCTAGCCGGAGCATCTTCAATTTTAGGAGCAATTAATTTTATATCAACAGTTATTAATATACGATCTGAAACTTTAACTTTTGATCGTCTACCTTTATTTGTTTGAAGAGTCTTTATTACTGTAATTCTACTCCTTTTATCATTACCTGTATTAGCAGGTGCTATTACTATATTATTAACCGACCGAAATTTAAATACTTCTTTCTTTGATCCCACAGGAGGTGGAGATCCAATTTTATACCAACATTTATTC-----------------------
>I09
-----------------------AACTCTATATTTAATTTTTGGAGCTTGATCCGCAATAGTAGGAACAGCTTTAAGAATACTAATTCGAGCTGAATTAGGGCAGCCAGGAAGATTAATTGGTGATGACCAAATCTATAATGTAATTGTTACAGCACATGCTTTTATTATAATTTTCTTTATAGTTATACCTATTATAATTGGTGGATTCGGAAACTGGCTTTTACCTCTTATACTTGGAGCCCCAGATATGGCCTTTCCACGATTAAACAATATAAGTTTTTGACTTCTTCCGCCAGCTTTAATATTATTAATTAGAGGATCTTTAGTAGAAGCAGGTGCAGGAACTGGATGAACTGTTTATCCTCCTTTGTCAAGAAATATTGCACATTCTGGTGCTTCTGTAGATCTCTCAATTTTCTCGCTTCACCTAGCCGGAGCATCTTCAATTTTAGGAGCAATTAATTTTATATCAACAGTTATTAATATACGATCTGAAACTTTAACTTTTGATCGTCTACCTTTATTTGTTTGAAGAGTCTTTATTACTGTAATTCTACTCCTTTTATCATTACCTGTATTAGCAGGTGCTATTACTATATTATTAACCGACCGAAATTTAAATACTTCTTTCTTTGATCCCACAGGAGGTGGAGATCCAATTTTATACCAACATTTATTC-----------------------
>Ha21
-----------------------AACTCTATATTTAATTTTTGGAGCTTGATCCGCAATAGTAGGAACAGCTTTAAGAATACTAATTCGAGCTGAATTAGGACAGCCAGGAAGATTAATTGGTGATGACCAAATCTATAATGTAATTGTTACAGCACATGCTTTTATTATAATTTTCTTTATAGTTATACCTATTATAATTGGTGGATTCGGAAACTGGCTTTTACCTCTTATACTTGGAGCCCCAGATATGGCCTTTCCACGATTAAACAATATAAGTTTTTGACTTCTTCCGCCAGCTTTAATATTATTAATTAGAGGATCTTTAGTAGAAGCAGGTGCAGGAACTGGATGAACTGTTTATCCTCCTTTGTCAAGAAATATTGCACATTCTGGTGCTTCTGTAGATCTCTCAATTTTCTCGCTTCACCTAGCCGGAGCATCTTCAATTTTAGGAGCAATTAATTTTATATCAACAGTTATTAATATACGATCTGAAACTTTAACTTTTGATCGTCTACCTTTATTTGTTTGAAGAGTCTTTATTACTGTAATTCTACTCCTTTTATCATTACCTGTATTAGCAGGTGCTATTACTATATTATTAACCGACCGAAATTTAAATACTTCTTTCTTTGATCCCACAGGAGGTGGAGATCCAATTTTATACCAACATTTATTC-----------------------
>Ha26
-----------------------AACTCTATATTTAATTTTTGGAGCTTGATCCGCAATAGTAGGAACAGCTTTAAGAATACTAATTCGAGCTGAATTAGGACAGCCAGGAAGATTAATTGGTGATGACCAAATCTATAATGTAATTGTTACAGCACATGCTTTTATTATAATTTTCTTTATAGTTATACCTATTATAATTGGTGGATTCGGAAACTGGCTTTTACCTCTTATACTTGGAGCCCCAGATATGGCCTTTCCACGATTAAACAATATAAGTTTTTGACTTCTTCCGCCAGCTTTAATATTATTAATTAGAGGATCTTTAGTAGAAGCAGGTGCAGGAACTGGATGAACTGTTTATCCTCCTTTGTCAAGAAATATTGCACATTCTGGTGCTTCTGTAGATCTCTCAATTTTCTCGCTTCACCTAGCCGGAGCATCTTCAATTTTAGGAGCAATTAATTTTATATCAACAGTTATTAATATACGATCTGAAACTTTAACTTTTGATCGTCTACCTTTATTTGTTTGAAGAGTCTTTATTACTGTAATTCTACTCCTTTTATCATTACCTGTATTAGCAGGTGCTATTACTATATTATTAACCGACCGAAATTTAAATACTTCTTTCTTTGATCCCACAGGAGGTGGAGATCCAATTTTATACCAACATTTATTC-----------------------
>T205
-----------------------AACTCTATATTTAATTTTTGGAGCTTGATCCGCAATAGTAGGAACAGCTTTAAGAATACTAATTCGAGCTGAATTAGGGCAGCCAGGAAGATTAATTGGTGATGACCAAATCTATAATGTAATTGTTACAGCACATGCTTTTATTATAATTTTCTTTATAGTTATACCTATTATAATTGGTGGATTCGGAAACTGGCTTTTACCTCTTATACTTGGAGCCCCAGATATGGCCTTTCCACGATTAAACAATATAAGTTTTTGACTTCTTCCGCCAGCTTTAATATTATTAATTAGAGGATCTTTAGTAGAAGCAGGTGCAGGAACTGGATGAACTGTTTATCCTCCTTTGTCAAGAAATATTGCACATTCTGGTGCTTCTGTAGATCTCTCAATTTTCTCGCTTCACCTAGCCGGAGCATCTTCAATTTTAGGAGCAATTAATTTTATATCAACAGTTATTAATATACGATCTGAAACTTTAACTTTTGATCGTCTACCTTTATTTGTTTGAAGAGTCTTTATCACTGTAATTCTACTCCTTTTATCATTACCTGTATTAGCAGGTGCTATTACTATATTATTAACCGACCGAAATTTAAATACTTCTTTCTTTGATCCCACAGGAGGTGGAGATCCAATTTTATACCAACATTTATTC-----------------------
>S1_Assembly
-----------------------AACTCTATATTTAATTTTTGGAGCTTGATCCGCAATAGTAGGAACAGCTTTAAGAATACTAATTCGAGCTGAATTAGGGCAACCAGGAAGATTAATTGGTGATGACCAAATCTATAATGTAATTGTTACAGCACATGCTTTTATTATAATTTTCTTTATAGTTATACCTATTATAATTGGTGGATTCGGAAACTGACTTTTACCTCTTATACTTGGAGCCCCAGATATGGCCTTTCCACGATTAAACAATATAAGTTTTTGACTTCTTCCGCCAGCTTTAATATTATTAATTAGAGGATCTTTAGTAGAAGCAGGTGCAGGAACTGGATGAACTGTTTATCCTCCTTTGTCAAGAAATATTGCACATTCTGGTGCTTCTGTAGATCTCTCAATTTTCTCGCTTCACCTAGCCGGAGCATCTTCAATTTTAGGAGCAATTAATTTTATATCAACAGTTATTAATATACGATCTGAAACTTTAACTTTTGATCGTCTACCTTTATTTGTTTGAAGAGTCTTTATTACTGTAATTCTACTCCTTTTATCATTACCTGTATTAGCAGGTGCTATTACTATATTATTAACCGACCGAAATTTAAATACTTCTTTCTTTGATCCCACAGGAGGTGGAGATCCAATTTTATACCAACATTTATTT-----------------------
>S2_Assembly
-----------------------AACTCTATATTTAATTTTTGGAGCTTGATCCGCAATAGTAGGAACAGCTTTAAGAATACTAATTCGAGCTGAATTAGGGCAACCAGGAAGATTAATTGGTGATGACCAAATCTATAATGTAATTGTTACAGCACATGCTTTTATTATAATTTTCTTTATAGTTATACCTATTATAATTGGTGGATTCGGAAACTGACTTTTACCTCTTATACTTGGAGCCCCAGATATGGCCTTTCCACGATTAAACAATATAAGTTTTTGACTTCTTCCGCCAGCTTTAATATTATTAATTAGAGGATCTTTAGTAGAAGCAGGTGCAGGAACTGGATGAACTGTTTATCCTCCTTTGTCAAGAAATATTGCACATTCTGGTGCTTCTGTAGATCTCTCAATTTTCTCGCTTCACCTAGCCGGAGCATCTTCAATTTTAGGAGCAATTAATTTTATATCAACAGTTATTAATATACGATCTGAAACTTTAACTTTTGATCGTCTACCTTTATTTGTTTGAAGAGTCTTTATTACTGTAATTCTACTCCTTTTATCATTACCTGTATTAGCAGGTGCTATTACTATATTATTAACCGACCGAAATTTAAATACTTCTTTCTTTGATCCCACAGGAGGTGGAGATCCAATTTTATACCAACATTTATTC-----------------------
>S4_Assembly
-----------------------AACTCTATATTTAATTTTTGGAGCTTGATCCGCAATAGTAGGAACAGCTTTAAGAATACTAATTCGAGCTGAATTAGGGCAACCAGGAAGATTAATTGGTGATGACCAAATCTATAATGTAATTGTTACAGCACATGCTTTTATTATAATTTTCTTTATAGTTATACCTATTATAATTGGTGGATTCGGAAACTGACTTTTACCTCTTATACTTGGAGCCCCAGATATGGCCTTTCCACGATTAAACAATATAAGTTTTTGACTTCTTCCGCCAGCTTTAATATTATTAATTAGAGGATCTTTAGTAGAAGCAGGTGCAGGAACTGGATGAACTGTTTATCCTCCTTTGTCAAGAAATATTGCACATTCTGGTGCTTCTGTAGATCTCTCAATTTTCTCGCTTCACCTAGCCGGAGCATCTTCAATTTTAGGAGCAATTAATTTTATATCAACAGTTATTAATATACGATCTGAAACTTTAACTTTTGATCGTCTACCTTTATTTGTTTGAAGAGTCTTTATTACTGTAATTCTACTCCTTTTATCATTACCTGTATTAGCAGGTGCTATTACTATATTATTAACCGACCGAAATTTAAATACTTCTTTCTTTGATCCCACAGGAGGTGGAGATCCAATTTTATACCAACATTTATTC-----------------------
>Ha29
-----------------------AACTCTATATTTAATTTTTGGAGCTTGATCCGCAATAGTAGGAACAGCTTTAAGAATACTAATTCGAGCTGAATTAGGGCAACCAGGAAGATTAATTGGTGATGACCAAATCTATAATGTAATTGTTACAGCACATGCTTTTATTATAATTTTCTTTATAGTTATACCTATTATAATTGGTGGATTCGGAAACTGGCTTTTACCTCTTATACTTGGAGCCCCAGATATGGCCTTTCCACGATTAAACAATATAAGTTTTTGACTTCTTCCGCCAGCTTTAATATTATTAATTAGAGGATCTTTAGTAGAAGCAGGTGCAGGAACTGGATGAACTGTTTATCCTCCTTTGTCAAGAAATATTGCACATTCTGGTGCTTCTGTAGATCTCTCAATTTTCTCGCTTCACCTAGCCGGAGCATCTTCAATTTTAGGAGCAATTAATTTTATATCAACAGTTATTAATATACGATCTGAAACTTTAACTTTTGATCGTCTACCTTTATTTGTTTGAAGAGTCTTTATTACTGTAATTCTACTCCTTTTATCATTACCTGTATTAGCAGGTGCTATTACTATATTATTAACCGACCGAAATTTAAATACTTCTTTCTTTGATCCCACAGGAGGTGGAGATCCAATTTTATACCAACATTTATTC-----------------------
>I12
-----------------------AACTCTATATTTAATTTTTGGAGCTTGATCCGCAATAGTAGGAACAGCTTTAAGAATACTAATTCGAGCTGAATTAGGGCAACCAGGAAGATTAATTGGTGATGACCAAATCTATAATGTAATTGTTACAGCACATGCTTTTATTATAATTTTCTTTATAGTTATACCTATTATAATTGGTGGATTCGGAAACTGGCTTTTACCTCTTATACTTGGAGCCCCAGATATGGCCTTTCCACGATTAAACAATATAAGTTTTTGACTTCTTCCGCCAGCTTTAATATTATTAATTAGAGGATCTTTAGTAGAAGCAGGTGCAGGAACTGGATGAACTGTTTATCCTCCTTTGTCAAGAAATATTGCACATTCTGGTGCTTCTGTAGATCTCTCAATTTTCTCGCTTCACCTAGCCGGAGCATCTTCAATTTTAGGAGCAATTAATTTTATATCAACAGTTATTAATATACGATCTGAAACTTTAACTTTTGATCGTCTACCTTTATTTGTTTGAAGAGTCTTTATTACTGTAATTCTACTCCTTTTATCATTACCTGTATTAGCAGGTGCTATTACTATATTATTAACCGACCGAAATTTAAATACTTCTTTCTTTGATCCCACAGGAGGTGGAGATCCAATTTTATACCAACATTTATTC-----------------------
>T201
-----------------------AACTCTATATTTAATTTTTGGAGCTTGATCCGCAATAGTAGGAACAGCTTTAAGAATACTAATTCGAGCTGAATTAGGGCAACCAGGAAGATTAATTGGTGATGACCAAATCTATAATGTAATTGTTACAGCACATGCTTTTATTATAATTTTCTTTATAGTTATACCTATTATAATTGGTGGATTCGGAAACTGGCTTTTACCTCTTATACTTGGAGCCCCAGATATGGCCTTTCCACGATTAAACAATATAAGTTTTTGACTTCTTCCGCCAGCTTTAATATTATTAATTAGAGGATCTTTAGTAGAAGCAGGTGCAGGAACTGGATGAACTGTTTATCCTCCTTTGTCAAGAAATATTGCACATTCTGGTGCTTCTGTAGATCTCTCAATTTTCTCGCTTCACCTAGCCGGAGCATCTTCAATTTTAGGAGCAATTAATTTTATATCAACAGTTATTAATATACGATCTGAAACTTTAACTTTTGATCGTCTACCTTTATTTGTTTGAAGAGTCTTTATTACTGTAATTCTACTCCTTTTATCATTACCTGTATTAGCAGGTGCTATTACTATATTATTAACCGACCGAAATTTAAATACTTCTTTCTTTGATCCCACAGGAGGTGGAGATCCAATTTTATACCAACATTTATTC-----------------------
>T207
-----------------------AACTCTATATTTAATTTTTGGAGCTTGATCCGCAATAGTAGGAACAGCTTTAAGAATACTAATTCGAGCTGAATTAGGGCAACCAGGAAGATTAATTGGTGATGACCAAATCTATAATGTAATTGTTACAGCACATGCTTTTATTATAATTTTCTTTATAGTTATACCTATTATAATTGGTGGATTCGGAAACTGGCTTTTACCTCTTATACTTGGAGCCCCAGATATGGCCTTTCCACGATTAAACAATATAAGTTTTTGACTTCTTCCGCCAGCTTTAATATTATTAATTAGAGGATCTTTAGTAGAAGCAGGTGCAGGAACTGGATGAACTGTTTATCCTCCTTTGTCAAGAAATATTGCACATTCTGGTGCTTCTGTAGATCTCTCAATTTTCTCGCTTCACCTAGCCGGAGCATCTTCAATTTTAGGAGCAATTAATTTTATATCAACAGTTATTAATATACGATCTGAAACTTTAACTTTTGATCGTCTACCTTTATTTGTTTGAAGAGTCTTTATTACTGTAATTCTACTCCTTTTATCATTACCTGTATTAGCAGGTGCTATTACTATATTATTAACCGACCGAAATTTAAATACTTCTTTCTTTGATCCCACAGGAGGTGGAGATCCAATTTTATACCAACATTTATTC-----------------------
>Ha18
-----------------------AACTCTATATTTAATTTTTGGAGCTTGATCCGCAATAGTAGGAACAGCTTTAAGAATACTAATTCGAGCTGAATTAGGGCAACCAGGAAGATTAATTGGTGATGACCAAATCTATAATGTAATTGTTACAGCACATGCTTTTATTATAATTTTCTTTATAGTTATACCTATTATAATTGGTGGATTCGGAAACTGGCTTTTACCTCTTATACTTGGAGCCCCAGATATGGCCTTTCCACGATTAAACAATATAAGTTTTTGACTTCTTCCGCCAGCTTTAATATTATTAATTAGAGGATCTTTAGTAGAAGCAGGTGCAGGAACTGGATGAACTGTTTATCCTCCTTTGTCAAGAAATATTGCACATTCTGGTGCTTCTGTAGATCTCTCAATTTTCTCGCTTCACCTAGCCGGAGCATCTTCAATTTTAGGAGCAATTAATTTTATATCAACAGTTATTAATATACGATCTGAAACTTTAACTTTTGATCGTCTACCTTTATTTGTTTGAAGAGTCTTTATTACTGTAATTCTACTCCTTTTATCATTACCTGTATTAGCAGGTGCTATTACTATATTATTAACCGACCGAAATTTAAATACTTCTTTCTTTGATCCCACAGGAGGTGGAGATCCAATTTTATACCAACATTTATTC-----------------------
>Ha22
-----------------------AACTCTATATTTAATTTTTGGAGCTTGATCCGCAATAGTAGGAACAGCTTTAAGAATACTAATTCGAGCTGAATTAGGGCAACCAGGAAGATTAATTGGTGATGACCAAATCTATAATGTAATTGTTACAGCACATGCTTTTATTATAATTTTCTTTATAGTTATACCTATTATAATTGGTGGATTCGGAAACTGGCTTTTACCTCTTATACTTGGAGCCCCAGATATGGCCTTTCCACGATTAAACAATATAAGTTTTTGACTTCTTCCGCCAGCTTTAATATTATTAATTAGAGGATCTTTAGTAGAAGCAGGTGCAGGAACTGGATGAACTGTTTATCCTCCTTTGTCAAGAAATATTGCACATTCTGGTGCTTCTGTAGATCTCTCAATTTTCTCGCTTCACCTAGCCGGAGCATCTTCAATTTTAGGAGCAATTAATTTTATATCAACAGTTATTAATATACGATCTGAAACTTTAACTTTTGATCGTCTACCTTTATTTGTTTGAAGAGTCTTTATTACTGTAATTCTACTCCTTTTATCATTACCTGTATTAGCAGGTGCTATTACTATATTATTAACCGACCGAAATTTAAATACTTCTTTCTTTGATCCCACAGGAGGTGGAGATCCAATTTTATACCAACATTTATTC-----------------------
>Sg
-----------------------AACTCTATATTTAATTTTTGGAGCTTGATCCGCAATAGTAGGAACAGCTTTAAGAATACTAATTCGAGCTGAATTAGGGCAACCAGGAAGATTAATTGGTGATGACCAAATCTATAATGTAATTGTTACAGCACATGCTTTTATTATAATTTTCTTTATAGTTATACCTATTATAATTGGTGGATTCGGAAATTGGCTTTTACCTCTTATACTTGGAGCCCCAGATATGGCCTTTCCACGATTAAACAATATAAGTTTTTGACTTCTTCCGCCAGCTTTAATATTATTAATTAGAGGATCTTTAGTAGAAGCAGGTGCAGGAACTGGATGAACTGTTTATCCTCCTTTGTCAAGAAATATTGCACATTCTGGTGCTTCTGTAGATCTCTCAATTTTCTCGCTTCACCTAGCCGGAGCATCTTCAATTTTAGGAGCAATTAATTTTATATCAACAGTTATTAATATACGATCTGAAACTTTAACTTTTGATCGTCTACCTTTATTTGTTTGAAGAGTCTTTATTACTGTAATTCTACTCCTTTTATCATTACCTGTATTAGCAGGTGCTATTACTATATTATTAACCGACCGAAATTTAAATACTTCTTTCTTTGATCCCACAGGAGGTGGAGATCCAATTTTATACCAACATTTATTC-----------------------
>Ha02
-----------------------AACTCTATATTTAATTTTTGGAGCTTGATCCGCAATAGTAGGAACAGCTTTAAGAATACTAATTCGAGCTGAATTAGGGCAGCCAGGAAGATTAATTGGTGATGACCAAATCTATAATGTTATTGTTACAGCACATGCTTTTATTATAATTTTCTTTATAGTTATACCTATTATAATTGGTGGATTCGGAAACTGGCTTTTACCTCTTATACTTGGAGCCCCAGATATGGCCTTTCCACGATTAAACAATATAAGTTTTTGACTTCTTCCGCCAGCTTTAATATTATTAATTAGAGGATCTTTAGTAGAAGCAGGTGCAGGAACTGGATGAACTGTTTATCCTCCTTTGTCAAGAAATATTGCACATTCTGGTGCTTCTGTAGATCTTTCAATTTTCTCGCTTCATCTAGCCGGAGCATCTTCAATTTTAGGAGCAATTAATTTTATATCAACAGTTATTAATATACGATCTGAAACTTTAACTTTTGATCGTCTACCTTTATTTGTTTGAAGAGTCTTTATTACTGTAATTCTACTCCTTTTATCATTACCTGTATTAGCAGGTGCTATTACTATATTATTAACCGACCGAAATTTAAATACTTCTTTCTTTGATCCCACAGGAGGTGGAGATCCAATTTTATACCAACATTTATTC-----------------------
>Ha08
-----------------------AACTCTATATTTAATTTTTGGAGCTTGATCCGCAATAGTAGGAACAGCTTTAAGAATACTAATTCGAGCTGAATTAGGGCAGCCAGGAAGATTAATTGGTGATGACCAAATCTATAATGTTATTGTTACAGCACATGCTTTTATTATAATTTTCTTTATAGTTATACCTATTATAATTGGTGGATTCGGAAACTGGCTTTTACCTCTTATACTTGGAGCCCCAGATATGGCCTTTCCACGATTAAACAATATAAGTTTTTGACTTCTTCCGCCAGCTTTAATATTATTAATTAGAGGATCTTTAGTAGAAGCAGGTGCAGGAACTGGATGAACTGTTTATCCTCCTTTGTCAAGAAATATTGCACATTCTGGTGCTTCTGTAGATCTTTCAATTTTCTCGCTTCATCTAGCCGGAGCATCTTCAATTTTAGGAGCAATTAATTTTATATCAACAGTTATTAATATACGATCTGAAACTTTAACTTTTGATCGTCTACCTTTATTTGTTTGAAGAGTCTTTATTACTGTAATTCTACTCCTTTTATCATTACCTGTATTAGCAGGTGCTATTACTATATTATTAACCGACCGAAATTTAAATACTTCTTTCTTTGATCCCACAGGAGGTGGAGATCCAATTTTATACCAACATTTATTC-----------------------
>T102
-----------------------AACTCTATATTTAATTTTTGGAGCTTGATCCGCAATAGTAGGAACAGCTTTAAGAATACTAATTCGAGCTGAATTAGGGCAGCCAGGAAGATTAATTGGTGATGACCAAATCTATAATGTTATTGTTACAGCACATGCTTTTATTATAATTTTCTTTATAGTTATACCTATTATAATTGGTGGATTCGGAAACTGGCTTTTACCTCTTATACTTGGAGCCCCAGATATGGCCTTTCCACGATTAAACAATATAAGTTTTTGACTTCTTCCGCCAGCTTTAATATTATTAATTAGAGGATCTTTAGTAGAAGCAGGTGCAGGAACTGGATGAACTGTTTATCCTCCTTTGTCAAGAAATATTGCACATTCTGGTGCTTCTGTAGATCTTTCAATTTTCTCGCTTCATTTAGCCGGAGCATCTTCAATTTTAGGAGCAATTAATTTTATATCAACAGTTATTAATATACGATCTGAAACTTTAACTTTTGATCGTCTACCTTTATTTGTTTGAAGAGTCTTTATTACTGTAATTCTACTCCTTTTATCATTACCTGTATTAGCAGGTGCTATTACTATATTATTAACCGACCGAAATTTAAATACTTCTTTCTTTGATCCCACAGGAGGTGGAGATCCAATTTTATACCAACATTTATTC-----------------------
>IN02
-----------------------AACTCTATATTTAATTTTTGGAGCTTGATCCGCAATAGTAGGAACAGCTTTAAGAATACTAATTCGAGCTGAATTAGGACAGCCAGGAAGATTAATTGGTGATGACCAAATCTATAATGTAATTGTTACAGCACATGCTTTTATTATAATTTTCTTTATAGTTATACCTATTATAATTGGTGGATTCGGAAACTGGCTTTTACCTCTTATACTTGGAGCCCCAGATATGGCCTTTCCACGATTAAACAATATAAGTTTTTGACTTCTTCCGCCAGCTTTAATATTATTAATTAGAGGATCTTTAGTAGAAGCAGGTGCAGGAACTGGATGAACTGTTTATCCTCCTTTGTCAAGAAATATTGCACATTCTGGTGCTTCTGTAGATCTCTCAATTTTCTCGCTTCACCTAGCCGGAGCATCTTCAATTTTAGGAGCAATTAATTTTATATCAACAGTTATTAATATACGATCTGAAACTTTAACTTTTGATCGTCTACCTTTATTTGTTTGAAGAGTCTTTATTACTGTAATTCTACTCCTTTTATCATTACCTGTATTAGCAGGTGCTATTACTATATTATTAACCGACCGAAATTTAAATACTTCTTTCTTTGATCCCACAGGAGGTGGAGATCCAATTTTATACCAACATTTATTC-----------------------
>IN04
-----------------------AACTCTATATTTAATTTTTGGAGCTTGATCCGCAATAGTAGGAACAGCTTTAAGAATACTAATTCGAGCTGAATTAGGACAGCCAGGAAGATTAATTGGTGATGACCAAATCTATAATGTAATTGTTACAGCACATGCTTTTATTATAATTTTCTTTATAGTTATACCTATTATAATTGGTGGATTCGGAAACTGGCTTTTACCTCTTATACTTGGAGCCCCAGATATGGCCTTTCCACGATTAAACAATATAAGTTTTTGACTTCTTCCGCCAGCTTTAATATTATTAATTAGAGGATCTTTAGTAGAAGCAGGTGCAGGAACTGGATGAACTGTTTATCCTCCTTTGTCAAGAAATATTGCACATTCTGGTGCTTCTGTAGATCTCTCAATTTTCTCGCTTCACCTAGCCGGAGCATCTTCAATTTTAGGAGCAATTAATTTTATATCAACAGTTATTAATATACGATCTGAAACTTTAACTTTTGATCGTCTACCTTTATTTGTTTGAAGAGTCTTTATTACTGTAATTCTACTCCTTTTATCATTACCTGTATTAGCAGGTGCTATTACTATATTATTAACCGACCGAAATTTAAATACTTCTTTCTTTGATCCCACAGGAGGTGGAGATCCAATTTTATACCAACATTTATTC-----------------------
>T203
-----------------------AACTCTATATTTAATTTTTGGAGCTTGATCCGCAATAGTAGGAACAGCTTTAAGAATACTAATTCGAGCTGAATTAGGGCAGCCAGGAAGATTAATTGGTGATGACCAAATCTATAATGTAATTGTTACAGCACATGCTTTTATTATAATTTTCTTTATAGTTATACCTATTATAATTGGTGGATTCGGAAACTGGCTTTTACCTCTTATACTTGGAGCCCCAGATATGGCCTTTCCACGATTAAACAATATAAGTTTTTGACTTCTTCCGCCAGCTTTAATATTATTAATTAGAGGATCTTTAGTAGAAGCAGGTGCAGGAACTGGATGAACTGTTTATCCTCCTTTGTCAAGAAATATTGCACATTCTGGTGCTTCTGTAGATCTCTCAATTTTCTCGCTTCACCTAGCCGGAGCATCTTCAATTTTAGGAGCAATTAATTTTATATCAACAGTTATTAATATACGATCTGAAACTTTAACTTTTGATCGTCTACCTTTATTTGTTTGAAGAGTCTTTATTACTGTAATTCTACTCCTTTTATCATTACCTGTATTAGCAGGTGCTATTACTATATTATTAACCGACCGAAATTTAAATACTTCTTTCTTTGATCCCACAGGAGGTGGAGATCCAATTTTATACCAACATTTATTC-----------------------
>T206
-----------------------AACTCTATATTTAATTTTTGGAGCTTGATCCGCAATAGTAGGAACAGCTTTAAGAATACTAATTCGAGCTGAATTAGGGCAGCCAGGAAGATTAATTGGTGATGACCAAATCTATAATGTAATTGTTACAGCACATGCTTTTATTATAATTTTCTTTATAGTTATACCTATTATAATTGGTGGATTCGGAAACTGGCTTTTACCTCTTATACTTGGAGCCCCAGATATGGCCTTTCCACGATTAAACAATATAAGTTTTTGACTTCTTCCGCCAGCTTTAATATTATTAATTAGAGGATCTTTAGTAGAAGCAGGTGCAGGAACTGGATGAACTGTTTATCCTCCTTTGTCAAGAAATATTGCACATTCTGGTGCTTCTGTAGATCTCTCAATTTTCTCGCTTCACCTAGCCGGAGCATCTTCAATTTTAGGAGCAATTAATTTTATATCAACAGTTATTAATATACGATCTGAAACTTTAACTTTTGATCGTCTACCTTTATTTGTTTGAAGAGTCTTTATTACTGTAATTCTACTCCTTTTATCATTACCTGTATTAGCAGGTGCTATTACTATATTATTAACCGATCGAAATTTAAATACTTCTTTCTTTGATCCCACAGGAGGTGGAGATCCAATTTTATACCAACATTTATTC-----------------------
>IN05
-----------------------AACTCTATATTTAATTTTTGGAGCTTGATCCGCAATAGTAGGAACAGCTTTAAGAATACTAATTCGAGCTGAATTAGGGCAACCAGGAAGATTAATTGGTGATGACCAAATCTATAATGTAATTGTTACAGCACATGCTTTTATTATAATTTTCTTTATAGTTATACCTATTATAATTGGTGGATTCGGAAACTGGCTTTTACCTCTTATACTTGGAGCCCCAGATATGGCCTTTCCACGATTAAACAATATAAGTTTTTGACTTCTTCCGCCAGCTTTAATATTATTAATTAGAGGATCTTTAGTAGAAGCAGGTGCAGGAACTGGATGAACTGTTTATCCTCCTTTGTCAAGAAATATTGCACATTCTGGTGCTTCTGTAGATCTCTCAATTTTCTCGCTTCACCTAGCCGGAGCATCTTCAATTTTAGGAGCAATTAATTTTATATCAACAGTTATTAATATACGATCTGAAACTTTAACTTTTGATCGTCTACCTTTATTTGTTTGAAGAGTCTTTATTACTGTAATTCTACTCCTTTTATCATTACCTGTATTAGCAGGTGCTATTACTATATTATTAACCGACCGAAATTTAAATACTTCTTTCTTTGATCCCACAGGAGGTGGAGATCCAATTTTATACCAACATTTATTC-----------------------
>T207
-----------------------AACTCTATATTTAATTTTTGGAGCTTGATCCGCAATAGTAGGAACAGCTTTAAGAATACTAATTCGAGCTGAATTAGGGCAACCAGGAAGATTAATTGGTGATGACCAAATCTATAATGTAATTGTTACAGCACATGCTTTTATTATAATTTTCTTTATAGTTATACCTATTATAATTGGTGGATTCGGAAACTGGCTTTTACCTCTTATACTTGGAGCCCCAGATATGGCCTTTCCACGATTAAACAATATAAGTTTTTGACTTCTTCCGCCAGCTTTAATATTATTAATTAGAGGATCTTTAGTAGAAGCAGGTGCAGGAACTGGATGAACTGTTTATCCTCCTTTGTCAAGAAATATTGCACATTCTGGTGCTTCTGTAGATCTCTCAATTTTCTCGCTTCACCTAGCCGGAGCATCTTCAATTTTAGGAGCAATTAATTTTATATCAACAGTTATTAATATACGATCTGAAACTTTAACTTTTGATCGTCTACCTTTATTTGTTTGAAGAGTCTTTATTACTGTAATTCTACTCCTTTTATCATTACCTGTATTAGCAGGTGCTATTACTATATTATTAACCGACCGAAATTTAAATACTTCTTTCTTTGATCCCACAGGAGGTGGAGATCCAATTTTATACCAACATTTATTC-----------------------
>SO05
-----------------------AACTCTATATTTAATTTTTGGAGCTTGATCCGCAATAGTAGGAACAGCTTTAAGAATACTAATTCGAGCTGAATTAGGGCAACCAGGAAGATTAATTGGTGATGACCAAATCTATAATGTAATTGTTACAGCACATGCTTTTATTATAATTTTCTTTATAGTTATACCTATTATAATTGGTGGATTCGGAAACTGACTTTTACCTCTTATACTTGGAGCCCCAGATATGGCCTTTCCACGATTAAACAATATAAGTTTTTGACTTCTTCCGCCAGCTTTAATATTATTAATTAGAGGATCTTTAGTAGAAGCAGGTGCAGGAACTGGATGAACTGTTTATCCTCCTTTGTCAAGAAATATTGCACATTCTGGTGCTTCTGTAGATCTCTCAATTTTCTCGCTTCACCTAGCCGGAGCATCTTCAATTTTAGGAGCAATTAATTTTATATCAACAGTTATTAATATACGATCTGAAACTTTAACTTTTGATCGTCTACCTTTATTTGTTTGAAGAGTCTTTATTACTGTAATTCTACTCCTTTTATCATTACCTGTATTAGCAGGTGCTATTACTATATTATTAACCGACCGAAATTTAAATACTTCTTTCTTTGATCCCACAGGAGGTGGAGATCCAATTTTATACCAACATTTATTC-----------------------
>SO09
-----------------------AACTCTATATTTAATTTTTGGAGCTTGATCCGCAATAGTAGGAACAGCTTTAAGAATACTAATTCGAGCTGAATTAGGACAGCCAGGAAGATTAATTGGTGATGACCAAATCTACAATGTAATTGTTACAGCACATGCTTTTATTATAATTTTCTTTATAGTTATACCTATTATAATTGGTGGATTTGGAAACTGGCTTTTACCTCTTATACTTGGAGCCCCAGATATGGCCTTTCCACGATTAAACAATATAAGTTTTTGACTTCTTCCACCAGCTTTAATATTATTAATTAGAGGGTCTTTAGTAGAAGCAGGTGCAGGAACTGGATGAACTGTTTATCCTCCTTTGTCAAGAAATATTGCACATTCTGGTGCTTCTGTAGATCTCTCAATTTTCTCGCTTCACCTAGCCGGAGCATCTTCAATTTTAGGAGCAATTAATTTTATATCAACAGTTATTAATATACGATCTGAAACTTTAACTTTTGATCGTCTACCTTTATTTGTTTGAAGAGTCTTTATTACTGTAATTTTACTCCTTTTATCATTACCTGTTTTAGCAGGTGCTATTACTATATTATTAACCGACCGAAATTTAAATACTTCTTTCTTTGATCCCACAGGAGGTGGAGATCCAATTTTATACCAACATTTATTC-----------------------
>Ha03
-----------------------AACTCTATATTTAATTTTTGGAGCTTGATCCGCAATAGTAGGAACAGCTTTAAGAATACTAATTCGAGCTGAATTAGGACAACCAGGAAGATTAATTGGTGACGACCAAATCTATAACGTAATTGTAACAGCACATGCTTTTATTATAATTTTCTTTATAGTTATACCTATTATAATTGGTGGATTTGGAAACTGGCTTTTACCTCTTATACTTGGGGCCCCAGATATGGCCTTTCCACGATTAAACAATATAAGTTTTTGACTTCTTCCACCAGCTTTAATATTATTAATTAGAGGATCTTTAGTAGAAGCAGGTGCAGGAACTGGATGAACTGTTTATCCTCCTTTATCAAGAAATATTGCACATTCTGGTGCTTCTGTAGATCTCTCAATTTTCTCGCTTCATCTAGCCGGGGCATCTTCAATTTTAGGAGCAATTAATTTTATATCAACAGTTATTAATATACGATCTGAAACTTTAACTTTTGATCGTCTTCCTTTATTTGTTTGAAGAGTTTTTATTACTGTAATTTTACTCCTTTTATCATTACCTGTTTTAGCAGGTGCTATTACTATATTATTAACCGATCGAAATTTAAATACTTCTTTCTTTGATCCCACAGGAGGTGGAGATCCAATTTTATACCAACATTTATTC-----------------------
>IN03
-----------------------AACTCTATATTTAATTTTTGGAGCTTGATCCGCAATAGTAGGAACAGCTTTAAGAATACTAATTCGAGCTGAATTAGGACAACCAGGAAGATTAATTGGTGACGACCAAATCTATAACGTAATTGTAACAGCACATGCTTTTATTATAATTTTCTTTATAGTTATACCTATTATAATTGGTGGATTTGGAAACTGGCTTTTACCTCTTATACTTGGGGCCCCAGATATGGCCTTTCCACGATTAAACAATATAAGTTTTTGACTTCTTCCACCAGCTTTAATATTATTAATTAGAGGATCTTTAGTAGAAGCAGGTGCAGGAACTGGATGAACTGTTTATCCTCCTTTATCAAGAAATATTGCACATTCTGGTGCTTCTGTAGATCTCTCAATTTTCTCGCTTCATCTAGCCGGGGCATCTTCAATTTTAGGAGCAATTAATTTTATATCAACAGTTATTAATATACGATCTGAAACTTTAACTTTTGATCGTCTTCCTTTATTTGTTTGAAGAGTTTTTATTACTGTAATTTTACTCCTTTTATCATTACCTGTTTTAGCAGGTGCTATTACTATATTATTAACCGATCGAAATTTAAATACTTCTTTCTTTGATCCCACAGGAGGTGGAGATCCAATTTTATACCAACATTTATTC-----------------------
>Ha05
-----------------------AACTCTATATTTAATTTTTGGAGCTTGATCCGCAATAGTAGGAACAGCTTTAAGAATACTAATTCGAGCTGAATTAGGACAACCAGGAAGATTAATTGGTGACGACCAAATCTATAACGTAATTGTAACAGCACATGCTTTTATTATAATTTTCTTTATAGTTATACCTATTATAATTGGTGGATTTGGAAACTGGCTTTTACCTCTTATACTTGGGGCCCCAGATATGGCCTTTCCACGATTAAACAATATAAGTTTTTGACTTCTTCCACCAGCTTTAATATTATTAATTAGAGGATCTTTAGTGGAAGCAGGTGCAGGAACTGGATGAACTGTTTATCCTCCTTTATCAAGAAATATTGCACATTCTGGTGCTTCTGTAGATCTCTCAATTTTCTCGCTTCATCTAGCCGGGGCATCTTCAATTTTAGGAGCAATTAATTTTATATCAACAGTTATTAATATACGATCTGAAACTTTAACTTTTGATCGTCTTCCTTTATTTGTTTGAAGAGTTTTTATTACTGTAATTTTACTCCTTTTATCATTACCTGTTTTAGCAGGTGCTATTACTATATTATTAACCGATCGAAATTTAAATACTTCTTTCTTTGATCCCACAGGAGGTGGAGATCCAATTTTATACCAACATTTATTC-----------------------
>SO13
-----------------------AACTCTATATTTAATTTTTGGAGCTTGATCCGCAATAGTAGGAACAGCTTTAAGAATACTAATTCGAGCTGAATTAGGACAACCAGGAAGATTAATTGGTGACGACCAAATCTATAACGTAATTGTAACAGCACATGCTTTTATTATAATTTTCTTTATAGTTATACCTATTATAATTGGTGGATTTGGAAACTGGCTTTTACCTCTTATACTTGGGGCCCCAGATATGGCCTTTCCACGATTAAACAATATAAGTTTTTGACTTCTTCCACCAGCTTTAATATTATTAATTAGAGGATCTTTAGTAGAAGCAGGTGCAGGAACTGGATGAACTGTTTATCCTCCTTTATCAAGAAATATTGCACATTCTGGTGCTTCTGTAGATCTCTCAATTTTCTCACTTCATCTAGCCGGGGCATCTTCAATTTTAGGAGCAATTAATTTTATATCAACAGTTATTAATATACGATCTGAAACTTTAACTTTTGATCGTCTTCCTTTATTTGTTTGAAGAGTTTTTATTACTGTAATTTTACTCCTTTTATCATTACCTGTTTTAGCAGGTGCTATTACTATATTATTAACCGATCGAAATTTAAATACTTCTTTCTTTGATCCCACAGGAGGTGGAGATCCAATTTTATATCAACATTTATTC-----------------------
>SO14
-----------------------AACTCTATATTTAATTTTTGGAGCTTGATCCGCAATAGTAGGAACAGCTTTAAGAATACTAATTCGAGCTGAATTAGGACAACCAGGAAGATTAATTGGTGACGACCAAATCTATAACGTAATTGTAACAGCACATGCTTTTATTATAATTTTCTTTATAGTTATACCTATTATAATTGGTGGATTTGGAAACTGGCTTTTACCTCTTATACTTGGGGCCCCAGATATGGCCTTTCCACGATTAAACAATATAAGTTTTTGACTTCTTCCACCAGCTTTAATATTATTAATTAGAGGATCTTTAGTAGAAGCAGGTGCAGGAACTGGATGAACTGTTTATCCTCCTTTATCAAGAAATATTGCACATTCTGGTGCTTCTGTAGATCTCTCAATTTTCTCACTTCATCTAGCCGGGGCATCTTCAATTTTAGGAGCAATTAATTTTATATCAACAGTTATTAATATACGATCTGAAACTTTAACTTTTGATCGTCTTCCTTTATTTGTTTGAAGAGTTTTTATTACTGTAATTTTACTCCTTTTATCATTACCTGTTTTAGCAGGTGCTATTACTATATTATTAACCGATCGAAATTTAAATACTTCTTTCTTTGATCCCACAGGAGGTGGAGATCCAATTTTATACCAACATTTATTC-----------------------
>Ha04
-----------------------AACTCTATATTTAATTTTTGGAGCTTGATCCGCAATAGTAGGTACAGCTTTAAGAATACTAATTCGAGCTGAATTAGGACAACCAGGAAGATTAATTGGTGACGACCAAATCTATAACGTAATTGTAACAGCACATGCTTTTATTATAATTTTCTTTATAGTTATACCTATTATAATTGGTGGATTTGGAAACTGGCTTTTACCTCTTATACTTGGGGCCCCAGATATAGCCTTTCCACGATTAAACAATATAAGTTTTTGACTTCTTCCACCAGCTTTAATATTATTAATTAGAGGATCTTTAGTAGAAGCAGGTGCAGGAACTGGATGAACTGTTTATCCTCCTTTATCAAGAAATATTGCACATTCTGGTGCTTCTGTAGATCTCTCAATTTTCTCGCTTCATCTAGCCGGAGCATCTTCAATTTTAGGAGCAATTAATTTTATATCAACAGTTATTAATATACGATCTGAAACTTTAACTTTTGATCGTCTTCCTTTATTTGTTTGAAGAGTTTTTATTACTGTAATTTTACTCCTTTTATCATTACCTGTTTTAGCAGGTGCTATTACTATATTATTAACCGATCGAAATTTAAATACTTCTTTCTTTGATCCCACAGGAGGTGGAGATCCAATTTTATATCAACATTTATTC-----------------------
>Ha07
-----------------------AACTCTATATTTAATTTTTGGAGCTTGATCCGCAATAGTAGGTACAGCTTTAAGAATACTAATTCGAGCTGAATTAGGACAACCAGGAAGATTAATTGGTGACGACCAAATCTATAACGTAATTGTAACAGCACATGCTTTTATTATAATTTTCTTTATAGTTATACCTATTATAATTGGTGGATTTGGAAACTGGCTTTTACCTCTTATACTTGGGGCCCCAGATATGGCCTTTCCACGATTAAACAATATAAGTTTTTGACTTCTTCCACCAGCTTTAATATTATTAATTAGAGGATCTTTAGTAGAAGCAGGTGCAGGAACTGGATGAACTGTTTATCCTCCTTTATCAAGAAATATTGCACATTCTGGTGCTTCTGTAGATCTCTCAATTTTCTCGCTTCATCTAGCCGGAGCATCTTCAATTTTAGGAGCAATTAATTTTATATCAACAGTTATTAATATACGATCTGAAACTTTAACTTTTGATCGTCTTCCTTTATTTGTTTGAAGAGTTTTTATTACTGTAATTTTACTCCTTTTATCATTACCTGTTTTAGCAGGTGCTATTACTATATTATTAACCGATCGAAATTTAAATACTTCTTTCTTTGATCCCACAGGAGGTGGAGATCCAATTTTATATCAACATTTATTC-----------------------
>I11
-----------------------AACTTTATATTTAATTTTTGGAGCTTGATCCGCAATAGTAGGAACAGCTTTAAGAATACTAATTCGAGCTGAATTAGGGCAACCAGGAAGATTAATTGGTGATGACCAAATCTATAATGTAATTGTTACAGCACATGCTTTTATTATAATTTTCTTTATAGTTATACCTATTATAATTGGTGGATTCGGAAACTGGCTTTTACCTCTTATACTTGGAGCCCCAGATATGGCCTTTCCACGATTAAACAATATAAGTTTTTGACTTCTTCCACCAGCTTTAATATTATTAATTAGAGGATCTTTAGTAGAAGCAGGTGCAGGAACTGGATGAACTGTTTATCCTCCTTTGTCAAGAAATATTGCACATTCTGGTGCCTCTGTAGATCTCTCAATTTTCTCGCTTCACCTAGCCGGAGCATCTTCAATTTTAGGAGCAATTAATTTTATATCAACAGTTATTAATATACGATCTGAAACTTTAACTTTTGATCGTCTACCTTTATTTGTTTGAAGAGTCTTTATTACTGTAATTCTACTCCTTTTATCATTACCTGTATTAGCAGGTGCTATTACTATATTATTAACCGACCGAAATTTAAATACTTCTTTCTTTGATCCCACAGGAGGTGGAGATCCAATTTTATACCAACATTTATTC-----------------------
>T1_Assembly
-----------------------AACTCTATATTTAATTTTTGGAGCTTGATCCGCAATAGTAGGAACAGCTTTAAGAATACTAATTCGAGCTGAATTAGGGCAGCCAGGAAGATTAATTGGTGATGACCAAATCTATAATGTAATTGTTACAGCACATGCTTTTATTATAATTTTCTTTATAGTTATACCTATTATAATTGGTGGATTCGGAAACTGGCTTTTACCTCTTATACTTGGAGCCCCAGATATGGCCTTTCCACGATTAAACAATATAAGTTTTTGACTTCTTCCCCCAGCTTTAATATTATTAATTAGAGGATCTTTAGTAGAAGCAGGTGCAGGAACTGGATGAACTGTTTATCCTCCTTTGTCAAGAAATATTGCACATTCTGGTGCTTCTGTAGATCTCTCAATTTTCTCGCTTCACCTAGCCGGAGCATCTTCAATTTTAGGAGCAATTAATTTTATATCAACAGTTATTAATATACGATCTGAAACTTTAACTTTTGATCGTCTACCTTTATTTGTTTGAAGAGTCTTTATTACTGTAATTCTACTCCTTTTATCATTACCTGTATTAGCAGGTGCTATTACTATATTATTAACTGACCGAAATTTAAATACTTCTTTCTTTGATCCCACAGGAGGTGGAGATCCAATTTTATACCAACATTTATTC-----------------------
>T103
-----------------------AACTCTATATTTAATTTTTGGAGCTTGATCCGCAATAGTAGGAACAGCTTTAAGAATACTAATTCGAGCTGAATTAGGGCAGCCAGGAAGATTAATTGGTGATGACCAAATCTATAATGTAATTGTTACAGCACATGCTTTTATTATAATTTTCTTTATAGTTATACCTATTATAATTGGTGGATTCGGAAACTGGCTTTTACCTCTTATACTTGGAGCCCCAGATATGGCCTTTCCACGATTAAACAATATAAGTTTTTGACTTCTTCCCCCAGCTTTAATATTATTAATTAGAGGATCTTTAGTAGAAGCAGGTGCAGGAACTGGATGAACTGTTTATCCTCCTTTGTCAAGAAATATTGCACATTCTGGTGCTTCTGTAGATCTCTCAATTTTCTCGCTTCACCTAGCCGGAGCATCTTCAATTTTAGGAGCAATTAATTTTATATCAACAGTTATTAATATACGATCTGAAACTTTAACTTTTGATCGTCTACCTTTATTTGTTTGAAGAGTCTTTATTACTGTAATTCTACTCCTTTTATCATTACCTGTATTAGCAGGTGCTATTACTATATTATTAACTGACCGAAATTTAAATACTTCTTTCTTTGATCCCACAGGAGGTGGAGATCCAATTTTATACCAACATTTATTC-----------------------
>H4_Assembly
-----------------------AACTCTATATTTAATTTTTGGAGCTTGATCCGCAATAGTAGGAACAGCTTTAAGAATACTAATTCGAGCTGAATTAGGGCAGCCAGGAAGATTAATTGGTGATGACCAAATCTATAATGTAATTGTTACAGCACACGCTTTTATTATAATTTTCTTTATAGTTATACCTATTATAATTGGTGGATTCGGAAACTGGCTTTTACCTCTTATACTTGGAGCCCCAGATATGGCCTTTCCACGATTAAACAATATAAGTTTTTGACTTCTTCCGCCAGCTTTAATATTATTAATTAGAGGATCTTTAGTAGAAGCAGGTGCAGGAACTGGATGAACTGTTTATCCTCCATTGTCAAGAAATATTGCACATTCTGGTGCTTCTGTAGATCTCTCAATTTTCTCGCTTCACCTAGCCGGAGCATCTTCAATTTTAGGAGCAATTAATTTTATATCAACAGTTATTAATATACGATCTGAAACTTTAACTTTTGATCGTCTACCTTTATTTGTTTGAAGAGTCTTTATTACTGTAATTCTACTCCTTTTATCATTACCTGTATTAGCAGGTGCTATTACTATATTATTAACCGACCGAAATTTAAATACTTCTTTCTTTGATCCCACAGGAGGTGGAGATCCAATTTTATACCAACATCTATTC-----------------------
>S9
-----------------------AACTCTATATTTAATTTTTGGAGCTTGATCCGCAATAGTAGGAACAGCTTTAAGAATACTAATTCGAGCTGAATTAGGACAGCCAGGAAGATTAATTGGTGATGACCAAATCTACAATGTAATTGTTACAGCACATGCTTTTATTATAATTTTCTTTATAGTTATACCTATTATAATTGGTGGATTTGGAAACTGGCTTTTACCTCTTATACTTGGAGCCCCAGATATGGCCTTTCCACGATTAAACAATATAAGTTTTTGACTTCTTCCACCAGCTTTAATATTATTAATTAGAGGGTCTTTAGTAGAAGCAGGTGCAGGAACTGGATGAACTGTTTATCCTCCTTTGTCAAGAAATATTGCACATTCTGGTGCTTCTGTAGATCTCTCAATTTTCTCGCTTCACCTAGCCGGAGCATCTTCAATTTTAGGAGCAATTAATTTTATATCAACAGTTATTAATATACGATCTGAAACTTTAACTTTTGATCGTCTACCTTTATTTGTTTGAAGAGTCTTTATTACTGTAATTTTACTCCTTTTATCATTACCTGTTTTAGCAGGTGCTATTACTATATTATTAACCGACCGAAATTTAAATACTTCTTTCTTTGATCCCACAGGAGGTGGAGATCCAATTTTATACCAACATTTATTC-----------------------
>Sa
-----------------------AACTCTATATTTAATTTTTGGAGCTTGATCCGCAATAGTAGGAACAGCTTTAAGAATACTAATTCGAGCTGAATTAGGGCAGCCAGGAAGATTAATTGGTGATGACCAAATCTATAATGTAATTGTTACAGCACATGCTTTTATTATAATTTTCTTTATAGTTATACCTATTATAATTGGTGGATTTGGAAACTGGCTTTTGCCTCTTATACTTGGAGCCCCAGATATGGCCTTTCCACGATTAAACAATATAAGTTTTTGACTTCTTCCACCAGCTTTAATATTATTAATTAGAGGATCTTTAGTAGAAGCAGGTGCAGGAACTGGATGAACTGTTTATCCTCCTTTATCGAGAAATATTGCACATTCTGGTGCTTCTGTGGATCTCTCAATTTTCTCGCTTCACCTAGCCGGAGCATCTTCAATTTTAGGAGCAATTAATTTTATATCAACAGTTATTAATATACGATCTGAAACTTTAACTTTTGACCGTTTACCTTTATTTGTTTGAAGAGTCTTTATTACTGTAATTTTACTCCTTTTATCATTACCTGTTTTAGCAGGTGCTATTACTATATTATTAACCGACCGAAATTTAAATACTTCTTTCTTTGATCCCACAGGAGGTGGAGATCCAATTTTATACCAACATTTATTC-----------------------
>MK240317;_Gomishan_Wetland;_Iran
-------------------------------------------CAGCTTGATCCGCAATAGTAGGAACAGCTTTAAGAATACTAATTCGAGCTGAATTAGGGCAGCCAGGAAGATTAATTGGTGATGACCAAATCTATAATGTAATTGTTACAGCACATGCTTTTATTATAATTTTCTTTATAGTTATACCTATTATAATTGGTGGATTCGGAAACTGGCTTTTACCTCTTATACTTGGAGCCCCAGATATGGCCTTTCCACGATTAAACAATATAAGTTTTTGACTTCTTCCGCCAGCTTTAATATTATTAATTAGAGGATCTTTAGTAGAAGCAGGTGCAGGAACTGGATGAACTGTTTATCCTCCTTTGTCAAGAAATATTGCACATTCTGGTGCTTCTGTAGATCTCTCAATTTTCTCGCTTCACCTAGCCGGAGCATCTTCAATTTTAGGAGCAATTAATTTTATATCAACAGTTATTAATATACGATCTGAAACTTTAACTTTTGATCGTCTACCTTTATTTGTTTGAAGAGTCTTTATTACTGTAATTCTACTCCTTTTATCATTACCTGTATTAGCAGGTGCTATTACTATATTATTAACCGACCGAAATTTAAATACTTCTTTCTTTGATCCCACAGGAGGTGGAGATCCAATTTTATACCAACATTTATTCTGA--------------------
>MK240318;_Gomishan_Wetland;_Iran
-------------------------------------------CAGCTTGATCCGCAATAGTAGGAACAGCTTTAAGAATACTAATTCGAGCTGAATTAGGACAACCAGGAAGATTAATTGGTGACGACCAAATCTATAACGTAATTGTAACAGCACATGCTTTTATTATAATTTTCTTTATAGTTATACCTATTATAATTGGTGGATTTGGAAACTGGCTTTTACCTCTTATACTTGGGGCCCCAGATATGGCCTTTCCACGATTAAACAATATAAGTTTTTGACTTCTTCCACCAGCTTTAATATTATTAATTAGAGGATCTTTAGTAGAAGCAGGTGCAGGAACTGGATGAACTGTTTATCCTCCCTTATCAAGAAATATTGCACATTCTGGTGCTTCTGTAGATCTCTCAATTTTCTCGCTTCATCTAGCCGGAGCATCTTCAATTTTAGGAGCAATTAATTTTATATCAACAGTTATTAATATACGATCTGAAACTTTAACTTTTGATCGTCTTCCTTTATTTGTTTGAAGAGTTTTTATTACTGTAATTTTACTCCTTTTATCATTACCTGTTTTAGCAGGTGCTATTACTATATTATTAACCGATCGAAATTTAAATACTTCTTTCTTTGATCCCACAGGAGGTGGAGATCCAATTTTATATCAACATTTATTCTGA--------------------
>MK240319;_Gomishan_Wetland;_Iran
-------------------------------------------CAGCTTGATCCGCAATAGTAGGAACAGCTTTAAGAATACTAATTCGAGCTGAATTAGGACAACCAGGAAGATTAATTGGTGACGACCAAATCTATAACGTAATTGTAACAGCACATGCTTTTATTATAATTTTCTTTATAGTTATACCTATTATAATTGGTGGATTTGGAAACTGGCTTTTACCTCTTATACTTGGGGCCCCAGATATAGCCTTTCCACGATTAAACAATATAAGTTTTTGACTTCTTCCACCAGCTTTAATATTATTAATTAGAGGATCTTTAGTAGAAGCAGGTGCAGGAACTGGATGAACTGTTTATCCTCCTTTATCAAGAAATATTGCACATTCTGGTGCTTCTGTAGATCTCTCAATTTTCTCGCTTCATCTAGCCGGAGCATCTTCAATTTTAGGAGCAATTAATTTTATATCAACAGTTATTAATATACGATCTGAAACTTTAACTTTTGATCGTCTTCCTTTATTTGTCTGAAGAGTTTTTATTACTGTAATTTTACTTCTTTTATCATTACCTGTTTTAGCAGGTGCTATTACTATATTATTAACCGATCGAAATTTAAATACTTCTTTCTTTGATCCCACAGGAGGTGGAGATCCAATTTTATACCAACATTTATTCTGA--------------------
>MK308058;_Tangier_Sound;_USA
-----------------------AACTCTATATTTAATTTTTGGAGCTTGATCCGCAATAGTAGGAACAGCTTTAAGAATACTAATTCGAGCTGAATTAGGACAACCAGGAAGATTAATTGGTGACGACCAAATCTATAACGTAATTGTAACAGCACATGCTTTTATTATAATTTTCTTTATAGTTATACCTATTATAATTGGTGGATTTGGAAACTGGCTTTTACCTCTTATACTTGGGGCCCCAGATATGGCCTTTCCACGATTAAACAATATAAGTTTTTGACTTCTTCCACCAGCTTTAATATTATTAATTAGAGGATCTTTAGTAGAAGCAGGTGCAGGAACTGGATGAACTGTTTATCCTCCTTTATCAAGAAATATTGCACATTCTGGTGCTTCTGTAGATCTCTCAATTTTCTCGCTCCATCTAGCCGGGGCATCTTCAATTTTAGGAGCAATTAATTTTATATCAACAGTTATTAATATACGATCTGAAACTTTAACTTTTGATCGTCTTCCTTTATTTGTTTGAAGAGTTTTTATTACTGTAATTTTACTCCTTTTATCATTACCTGTTTTAGCAGGTGCTATTACTATATTATTAACCGATCGAAATTTAAATACTTCTTTCTTTGATCCCACAGGAGGTGGAGATCCAATTTTATACCAACATTTATTC-----------------------
>MK308095;_Tangier_Sound;_USA
-----------------------AACTCTATATTTAATTTTTGGAGCTTGATCCGCAATAGTAGGAACAGCTTTAAGAATACTAATTCGAGCTGAATTAGGACAACCAGGAAGATTAATTGGTGACGACCAAATCTATAACGTAATTGTAACAGCACATGCTTTTATTATAATTTTCTTTATAGTTATACCTATTATAATTGGTGGATTTGGAAACTGGCTTTTACCTCTTATACTTGGGGCCCCAGATATGGCCTTTCCACGATTAAACAATATAAGTTTTTGACTTCTTCCACCAGCTTTAATATTATTAATTAGAGGATCTTTAGTAGAAGCAGGTGCAGGAACTGGATGAACTGTTTATCCTCCTTTATCAAGAAATATTGCACATTCTGGTGCTTCTGTAGATCTCTCAATTTTCTCGCTTCATCTAGCCGGGGCATCTTCAATTTTAGGAGCAATTAATTTTATATCAACAGTTATTAATATACGATCTGAAACTTTAACTTTTGATCGTCTTCCTTTATTTGTTTGAAGAGTTTTTATTACTGTAATTTTACTCCTTTTATCATTACCTGTTTTAGCAGGTGCTATTACTATATTATTAACCGATCGAAATTTAAATACTTCTTTCTTTGATCCCACAGGAGGTGGAGATCCAATTTTATACCAACATTTATTC-----------------------
>MK308188;_Tangier_Sound;_USA
-----------------------AACTCTATATTTAATTTTTGGAGCTTGATCCGCAATAGTAGGAACAGCTTTAAGAATACTAATTCGAGCTGAATTAGGACAACCAGGAAGATTAATTGGTGACGACCAAATCTATAACGTAATTGTAACAGCACATGCTTTTATTATAATTTTCTTTATAGTTATACCTATTATAATTGGTGGATTTGGAAACTGGCTTTTACCTCTTATACTTGGGGCCCCAGATATGGCCTTTCCACGATTAAACAATATAAGTTTTTGACTTCTTCCACCAGCTTTAATATTATTAATTAGAGGATCTTTAGTAGAAGCAGGTGCAGGAACTGGATGAACTGTTTATCCTCCTTTATCAAGAAATATTGCACATTCTGGTGCTTCTGTAGATCTCTCAATTTTCTCGCTTCATCTAGCCGGGGCATCTTCAATTTTAGGAGCAATTAATTTTATATCAACAGTTATTAATATACGATCTGAAACTTTAACTTTTGATCGTCTTCCTTTATTTGTTTGAAGAGTTTTTATTACTGTAATTTTACTCCTTTTATCATTACCTGTTTTAGCAGGTGCTATTACTATATTATTAACCGATCGAAATTTAAATACTTCTTTCTTTGATCCCACAGGAGGTGGAGATCCAATTTTATACCAACATTTATTC-----------------------
>MZ595234;_Mastic,_New_York,_USA
------------------------ACTCTATATTTAATTTTTGGAGCTTGATCCGCAATAGTAGGAACAGCTTTAAGAATACTAATTCGAGCTGAATTAGGACAACCAGGAAGATTAATTGGTGACGACCAAATCTATAACGTAATTGTAACAGCACATGCTTTTATTATAATTTTCTTTATAGTTATACCTATTATAATTGGTGGATTTGGAAACTGGCTTTTACCTCTTATACTTGGGGCCCCAGATATGGCCTTTCCACGATTAAACAATATAAGTTTTTGACTTCTTCCACCAGCTTTAATATTATTAATTAGAGGATCTTTAGTAGAAGCAGGTGCAGGAACTGGATGAACTGTTTATCCTCCTTTATCAAGAAATATTGCACATTCTGGTGCTTCTGTAGATCTCTCAATTTTCTCGCTTCATCTAGCCGGGGCATCTTCAATTTTAGGAGCAATTAATTTTATATCAACAGTTATTAATATACGATCTGAAACTTTAACTTTTGATCGTCTTCCTTTATTTGTTTGAAGAGTTTTTATTACTGTAATTTTACTCCTTTTATCATTACCTGTTTTAGCAGGTGCTATTACTATATTATTAACCGATCGAAATTTAAATACTTCTTTCTTTGATCCCACAGGAGGTGGAGATCCAATTTTATACCAAC-------------------------------
>MZ595235;_Mastic,_New_York,_USA
------------------------ACTCTATATTTAATTTTTGGAGCTTGATCCGCAATAGTAGGAACAGCTTTAAGAATACTAATTCGAGCTGAATTAGGACAACCAGGAAGATTAATTGGTGACGACCAAATCTATAACGTAATTGTAACAGCACATGCTTTTATTATAATTTTCTTTATAGTTATACCTATTATAATTGGTGGATTTGGAAACTGGCTTTTACCTCTTATACTTGGGGCCCCAGATATGGCCTTTCCACGATTAAACAATATAAGTTTTTGACTTCTTCCACCAGCTTTAATATTATTAATTAGAGGATCTTTAGTAGAAGCAGGTGCAGGAACTGGATGAACTGTTTATCCTCCTTTATCAAGAAATATTGCACATTCTGGTGCTTCTGTAGATCTCTCAATTTTCTCGCTTCATCTAGCCGGGGCATCTTCAATTTTAGGAGCAATTAATTTTATATCAACAGTTATTAATATACGATCTGAAACTTTAACTTTTGATCGTCTTCCTTTATTTGTTTGAAGAGTTTTTATTACTGTAATTTTACTCCTTTTATCATTACCTGTTTTAGCAGGTGCTATTACTATATTATTAACCGATCGAAATTTAAATACTTCTTTCTTTGATCCCACAGGAGGTGGAGATCCAATTTTATACCAACA------------------------------
>MZ595236;_Mastic,_New_York,_USA
------------------------ACTCTATATTTAATTTTTGGAGCTTGATCCGCAATAGTAGGAACAGCTTTAAGAATACTAATTCGAGCTGAATTAGGACAACCAGGAAGATTAATTGGTGACGACCAAATCTATAACGTAATTGTAACAGCACATGCTTTTATTATAATTTTCTTTATAGTTATACCTATTATAATTGGTGGATTTGGAAACTGGCTTTTACCTCTTATACTTGGGGCCCCAGATATGGCCTTTCCACGATTAAACAATATAAGTTTTTGACTTCTTCCACCAGCTTTAATATTATTAATTAGAGGATCTTTAGTAGAAGCAGGTGCAGGAACTGGATGAACTGTTTATCCTCCTTTATCAAGAAATATTGCACATTCTGGTGCTTCTGTAGATCTCTCAATTTTCTCGCTTCATCTAGCCGGGGCATCTTCAATTTTAGGAGCAATTAATTTTATATCAACAGTTATTAATATACGATCTGAAACTTTAACTTTTGATCGTCTTCCTTTATTTGTTTGAAGAGTTTTTATTACTGTAATTTTACTCCTTTTATCATTACCTGTTTTAGCAGGTGCTATTACTATATTATTAACCGATCGAAATTTAAATACTTCTTTCTTTGATCCCACAGGAGGTGGAGATCCAATTTTATACCA---------------------------------
>MK308249;_Tangier_Sound;_USA
-----------------------AACTCTATATTTAATTTTTGGAGCTTGATCCGCAATAGTAGGAACAGCTTTAAGAATACTAATTCGAGCTGAATTAGGACAACCAGGAAGATTAATTGGTGACGACCAAATCTATAACGTAATTGTAACAGCACATGCTTTTATTATAATTTTCTTTATAGTTATACCTATTATAATTGGTGGATTTGGAAACTGGCTTTTACCTCTTATACTTGGGGCCCCAGATATGGCCTTTCCACGATTAAACAATATAAGTTTTTGACTTCTTCCACCAGCTTTAATATTATTAATTAGAGGATCTTTAGTAGAAGCAGGTGCAGGAACTGGATGAACTGTTTATCCTCCTTTATCAAGAAATATTGCACATTCTGGTGCTTCTGTAGATCTCTCAATTTTCTCGCTTCATCTAGCCGGGGCATCTTCAATTTTAGGAGCAATTAATTTTATATCAACAGTTATTAATATACGATCTGAAACTTTAACTTTTGATCGTCTTCCTTTATTTGTTTGAAGAGTTTTTATTACTGTAATTTTACTCCTTTTATCATTACCTGTTTTAGCAGGTGCTATTACTATATTATTAACCGATCGAAATTTAAATACTTCTTTCTTTGATCCCACAGGAGGTGGAGATCCAATTTTATATCAACATTTATTC-----------------------
>MT192780;_Mastic,_New_York,_USA
TCAACAAATCATAAAGATATTGGAACTCTATATTTAATTTTTGGAGCTTGATCCGCAATAGTAGGAACAGCTTTAAGAATACTAATTCGAGCTGAATTAGGACAACCAGGAAGATTAATTGGTGACGACCAAATCTATAACGTAATTGTAACAGCACATGCTTTTATTATAATTTTCTTTATAGTTATACCTATTATAATTGGTGGATTTGGAAACTGGCTTTTACCTCTTATACTTGGGGCCCCAGATATGGCCTTTCCACGATTAAACAATATAAGTTTTTGACTTCTTCCGCCAGCTTTAATATTATTAATTAGAGGATCTTTAGTAGAAGCAGGTGCAGGAACTGGATGAACTGTTTATCCTCCTTTATCAAGAAATATTGCACATTCTGGTGCTTCTGTAGATCTCTCAATTTTCTCGCTTCATCTAGCCGGGGCATCTTCAATTTTAGGAGCAATTAATTTTATATCAACAGTTATTAATATACGATCTGAAACTTTAACTTTTGATCGTCTTCCTTTATTTGTTTGAAGAGTTTTTATTACTGTAATTTTACTCCTTTTATCATTACCTGTTTTAGCAGGTGCTATTACTATATTATTAACCGATCGAAATTTAAATACTTCTTTCTTTGATCCCACAGGAGGTGGAGATCCAATTTTATACCAACATTTATTCTGATTTTTTGGTCACCCTGAAGT
