# Supplementary material for: Variation in genetics, morphology, and recruitment of the invasive barnacle Amphibalanus eburneus (Gould, 1841) in the southern Korean peninsula
Source: PeerJ. 2022 Sep 2;10:e14002. doi: 10.7717/peerj.14002 (PMC9443810; doi:10.7717/peerj.14002)
Supplement: Supplemental Information 4 [file peerj-10-14002-s004.xml]

<?xml version="1.0" encoding="ISO-8859-1"?>
<?xml-stylesheet type="text/xsl" href="file:///C:/Users/gazer_uqr63s2/OneDrive/���� ȭ��/WinArl35/ArlequinStyleSheet.xsl"?>
<!--Arlequin results file-->

<Arlequin>

<data>


</data>

<header>
Arlequin results
</header>
<data>

</data>

 <A NAME="15_07_22at01_37_22"></A> 
<data>

</data> <run time="15/07/22 at 01:37:22">

////////////////////////////////////////////////////////////////////
RUN NUMBER 1 (15/07/22 at 01:37:22)
////////////////////////////////////////////////////////////////////

</run> <data>
</data>

 <A NAME="15_07_22at01_37_22_run_information"></A> 
<data>


Project information:
--------------------
	NbSamples      =  7
	DataType       =  DNA
	GenotypicData  =  0

</data> <title time="15/07/22 at 01:37:22">

==============================
Settings used for Calculations
==============================

</title> <data>

 General settings:
 -----------------
        Deletion Weight                = 1
        Transition Weight Weight       = 1
        Tranversion Weight Weight      = 1
        Epsilon Value                  = 1e-07
        Significant digits for output  = 5
        Use original haplotype definition
        Alllowed level of missing data = 0.05

 Active Tasks:
 -------------

    Analysis of Molecular Variance:
    -------------------------------
        No. of Permutations = 1000

    Population pairwise Fst values:
    -------------------------------
        No. of permutations for significance = 1000
        No. of permutations for Mantel test  = 1000

       Distance matrix:
            Compute distance matrix
            Molecular distance : Pairwise difference
            Gamma a value      = 0

</data>

 <A NAME="15_07_22at01_37_22_pop_gen_struct"></A> 
<data>

===============================================================================
== GENETIC STRUCTURE ANALYSIS
===============================================================================


Number of usable loci for distance computation : 627
Allowed level of missing data                  : 0.05

List of usable loci :
---------------------
   1     2     3     4     5     6     7     8     9    10    11    12    13    14    15  
  16    17    18    19    20    21    22    23    24    25    26    27    28    29    30  
  31    32    33    34    35    36    37    38    39    40    41    42    43    44    45  
  46    47    48    49    50    51    52    53    54    55    56    57    58    59    60  
  61    62    63    64    65    66    67    68    69    70    71    72    73    74    75  
  76    77    78    79    80    81    82    83    84    85    86    87    88    89    90  
  91    92    93    94    95    96    97    98    99   100   101   102   103   104   105  
 106   107   108   109   110   111   112   113   114   115   116   117   118   119   120  
 121   122   123   124   125   126   127   128   129   130   131   132   133   134   135  
 136   137   138   139   140   141   142   143   144   145   146   147   148   149   150  
 151   152   153   154   155   156   157   158   159   160   161   162   163   164   165  
 166   167   168   169   170   171   172   173   174   175   176   177   178   179   180  
 181   182   183   184   185   186   187   188   189   190   191   192   193   194   195  
 196   197   198   199   200   201   202   203   204   205   206   207   208   209   210  
 211   212   213   214   215   216   217   218   219   220   221   222   223   224   225  
 226   227   228   229   230   231   232   233   234   235   236   237   238   239   240  
 241   242   243   244   245   246   247   248   249   250   251   252   253   254   255  
 256   257   258   259   260   261   262   263   264   265   266   267   268   269   270  
 271   272   273   274   275   276   277   278   279   280   281   282   283   284   285  
 286   287   288   289   290   291   292   293   294   295   296   297   298   299   300  
 301   302   303   304   305   306   307   308   309   310   311   312   313   314   315  
 316   317   318   319   320   321   322   323   324   325   326   327   328   329   330  
 331   332   333   334   335   336   337   338   339   340   341   342   343   344   345  
 346   347   348   349   350   351   352   353   354   355   356   357   358   359   360  
 361   362   363   364   365   366   367   368   369   370   371   372   373   374   375  
 376   377   378   379   380   381   382   383   384   385   386   387   388   389   390  
 391   392   393   394   395   396   397   398   399   400   401   402   403   404   405  
 406   407   408   409   410   411   412   413   414   415   416   417   418   419   420  
 421   422   423   424   425   426   427   428   429   430   431   432   433   434   435  
 436   437   438   439   440   441   442   443   444   445   446   447   448   449   450  
 451   452   453   454   455   456   457   458   459   460   461   462   463   464   465  
 466   467   468   469   470   471   472   473   474   475   476   477   478   479   480  
 481   482   483   484   485   486   487   488   489   490   491   492   493   494   495  
 496   497   498   499   500   501   502   503   504   505   506   507   508   509   510  
 511   512   513   514   515   516   517   518   519   520   521   522   523   524   525  
 526   527   528   529   530   531   532   533   534   535   536   537   538   539   540  
 541   542   543   544   545   546   547   548   549   550   551   552   553   554   555  
 556   557   558   559   560   561   562   563   564   565   566   567   568   569   570  
 571   572   573   574   575   576   577   578   579   580   581   582   583   584   585  
 586   587   588   589   590   591   592   593   594   595   596   597   598   599   600  
 601   602   603   604   605   606   607   608   609   610   611   612   613   614   615  
 616   617   618   619   620   621   622   623   624   625   626   627  

List of loci with too much missing data :
-----------------------------------------

NONE

</data>

 <A NAME="15_07_22at01_37_22_pop_pairw_diff"></A> 
<data>


======================================================================================
== Comparisons of pairs of population samples
======================================================================================

List of labels for population samples used below:
-------------------------------------------------
</data> <pairDistPopLabels time="15/07/22 at 01:37:22">

Label  	Population name
-----  	---------------
  1:	1
  2:	2
  3:	3
  4:	4
  5:	5
  6:	6
  7:	7
</pairDistPopLabels> <data>


------------------------
Population pairwise FSTs
------------------------

</data> <PairFstMat time="15/07/22 at 01:37:22">


Distance method: Pairwise difference
                     1         2         3         4         5         6         7
           1   0.00000
           2  -0.05143   0.00000
           3  -0.01223   0.04245   0.00000
           4   0.03482   0.07402   0.00013   0.00000
           5   0.11523   0.15744   0.01233  -0.02264   0.00000
           6   0.48234   0.51564   0.26840   0.18695   0.30524   0.00000
           7   0.48938   0.52013   0.27339   0.19610   0.29225   0.00000   0.00000
</PairFstMat> <data>


------------
FST P values
------------

Number of permutations : 1023

</data> <PairFstPvalMat time="15/07/22 at 01:37:22">

                       1                 2                 3                 4                 5                 6                 7
           1           *
           2   0.65527+-0.0155           *
           3   0.40723+-0.0135   0.19336+-0.0118           *
           4   0.21875+-0.0116   0.10645+-0.0095   0.32324+-0.0125           *
           5   0.25391+-0.0129   0.05371+-0.0059   0.35352+-0.0146   0.26855+-0.0138           *
           6   0.04785+-0.0069   0.00293+-0.0016   0.06543+-0.0073   0.03809+-0.0058   0.02734+-0.0043           *
           7   0.03223+-0.0044   0.00391+-0.0019   0.05859+-0.0072   0.04492+-0.0056   0.02930+-0.0053   0.99902+-0.0002           *
</PairFstPvalMat> <data>


------------
Matrix of significant Fst P values
Significance Level=0.0500
------------

Number of permutations : 1023

                     1         2         3         4         5         6         7
           1                   -         -         -         -         +         +
           2         -                   -         -         -         +         +
           3         -         -                   -         -         -         -
           4         -         -         -                   -         +         +
           5         -         -         -         -                   +         +
           6         +         +         -         +         +                   -
           7         +         +         -         +         +         -          


********************
Locus by locus AMOVA:
********************

Distance method for locus-by-locus analysis: Pairwise difference

List of loci with only one allele:
----------------------------------

2 3 4 5 6 7 8 9 10 11 12 13 14 15 16 17 18 19 20 21 22 24 25 26 27 28 29 30 31 32 
33 34 35 36 37 39 40 41 42 43 44 45 46 47 48 49 50 51 52 53 54 55 56 57 58 60 61 63 64 65 
66 67 68 69 70 71 72 73 74 75 76 77 78 79 81 82 84 85 86 87 88 89 90 91 93 94 96 97 99 100 
102 103 104 105 106 108 109 110 111 112 113 114 115 117 118 119 120 121 122 123 124 125 126 127 128 129 130 131 132 133 
134 135 136 137 138 139 140 141 142 143 144 145 146 147 148 149 150 151 152 153 154 155 156 157 158 159 160 161 162 163 
164 165 166 168 169 170 171 172 174 175 177 178 179 180 181 183 184 185 186 187 188 189 190 191 192 193 194 195 196 198 
199 200 201 202 203 204 205 206 207 208 210 211 212 213 214 215 216 217 218 219 220 221 222 223 224 225 226 227 228 229 
230 231 232 233 234 235 236 237 238 239 240 241 242 243 244 245 246 247 248 249 250 252 253 254 255 256 257 258 259 260 
261 262 263 264 265 266 267 268 269 270 271 272 273 274 275 276 277 279 280 281 282 283 284 285 286 288 289 290 291 292 
293 294 295 296 297 298 299 300 301 302 303 304 305 306 307 308 309 310 311 312 313 314 315 316 317 318 319 320 321 322 
323 324 325 327 328 330 331 333 334 335 336 337 338 339 340 341 342 343 344 345 346 347 348 349 350 351 352 353 354 355 
357 358 359 360 361 363 364 365 366 367 369 370 372 373 374 375 376 377 378 379 381 382 384 385 388 389 390 391 392 393 
394 396 397 398 399 400 401 402 403 404 405 406 407 408 409 410 411 412 414 415 416 417 418 419 420 421 422 423 424 425 
426 427 428 429 430 431 432 433 434 435 436 437 438 439 440 441 442 443 444 445 446 447 448 449 450 451 452 453 454 455 
456 457 458 459 460 461 462 463 464 465 466 467 468 469 471 472 473 475 477 478 479 480 481 482 483 484 485 486 487 489 
490 491 492 493 494 495 496 498 499 500 501 502 504 505 506 507 508 509 510 511 512 514 515 516 517 519 520 521 522 523 
524 525 526 527 528 529 530 531 532 533 534 535 537 538 539 540 541 542 543 544 545 546 547 548 549 550 551 552 553 554 
555 556 557 558 559 560 561 562 563 564 565 567 568 570 571 572 573 574 575 577 578 579 580 581 582 583 584 585 586 587 
588 589 590 591 592 593 594 595 596 597 598 599 600 601 602 603 604 605 606 607 608 609 610 611 612 613 614 615 616 617 
618 619 620 621 622 623 624 626 627 
</data>

 <A NAME="15_07_22at01_37_22pop_Loc_by_Loc_AMOVA"></A> 
<data>


----------------------------------------
AMOVA Results for polymorphic loci only:
----------------------------------------

       Among populations:                                    Within populations:                                 Fixation indices:
  Locus            SSD   d.f.             Va    % variation            SSD   d.f.             Vb    % variation       FST   P-value
      1        2.86765      6        0.05290      100.00000        0.00000     61        0.00000        0.00000   1.00000   0.00000
     23        0.99270      6        0.00464        3.61771        7.53671     61        0.12355       96.38229   0.03618   0.21896
     38        0.12299      6       -0.00103       -3.58006        1.81818     61        0.02981      103.58006  -0.03580   0.54252
     59        2.89401      6        0.02846       11.21889       13.73834     61        0.22522       88.78111   0.11219   0.04594
     62        1.36762      6        0.00137        0.63334       13.14709     61        0.21553       99.36666   0.00633   0.40371
     80        0.08529      6       -0.00006       -0.40557        0.90000     61        0.01475      100.40557  -0.00406   0.31085
     83        3.43716      6        0.03883       14.87979       13.54814     61        0.22210       85.12021   0.14880   0.02444
     92        0.20170      6       -0.00432       -6.32183        4.43065     61        0.07263      106.32183  -0.06322   0.92473
     95        0.24887      6        0.00152        5.19547        1.69231     61        0.02774       94.80453   0.05195   0.29717
     98        3.43716      6        0.03883       14.87979       13.54814     61        0.22210       85.12021   0.14880   0.02444
    101        0.25713      6       -0.00162       -2.90117        3.50758     61        0.05750      102.90117  -0.02901   0.62757
    107        3.43716      6        0.03883       14.87979       13.54814     61        0.22210       85.12021   0.14880   0.02151
    116        0.03075      6       -0.00116       -8.04254        0.95455     61        0.01565      108.04254  -0.08043   1.00000
    167        3.39304      6        0.03801       14.61345       13.54814     61        0.22210       85.38655   0.14613   0.02053
    173        0.06222      6       -0.00053       -3.60966        0.92308     61        0.01513      103.60966  -0.03610   0.66862
    176        0.99548      6        0.01334       22.71096        2.76923     61        0.04540       77.28904   0.22711   0.01662
    182        0.06222      6       -0.00053       -3.60966        0.92308     61        0.01513      103.60966  -0.03610   0.69404
    197        3.43716      6        0.03883       14.87979       13.54814     61        0.22210       85.12021   0.14880   0.02737
    209        0.47683      6        0.00283        4.98939        3.28788     61        0.05390       95.01061   0.04989   0.18182
    251        2.05873      6        0.00937        3.49997       15.76480     61        0.25844       96.50003   0.03500   0.23656
    278        0.24887      6        0.00152        5.19547        1.69231     61        0.02774       94.80453   0.05195   0.32649
    287        0.03075      6       -0.00116       -8.04254        0.95455     61        0.01565      108.04254  -0.08043   1.00000
    326        0.37585      6        0.00236        5.39884        2.52121     61        0.04133       94.60116   0.05399   0.16911
    329        3.29802      6        0.03598       13.80619       13.70198     61        0.22462       86.19381   0.13806   0.03421
    332        0.06222      6       -0.00053       -3.60966        0.92308     61        0.01513      103.60966  -0.03610   0.68524
    356        0.08529      6       -0.00006       -0.40557        0.90000     61        0.01475      100.40557  -0.00406   0.29912
    362        0.06222      6       -0.00053       -3.60966        0.92308     61        0.01513      103.60966  -0.03610   0.67253
    368        0.25713      6       -0.00162       -2.90117        3.50758     61        0.05750      102.90117  -0.02901   0.61486
    371        0.03075      6       -0.00116       -8.04254        0.95455     61        0.01565      108.04254  -0.08043   1.00000
    380        0.55995      6        0.00614       13.96896        2.30769     61        0.03783       86.03104   0.13969   0.03812
    383        0.23529      6        0.00298       19.50793        0.75000     61        0.01230       80.49207   0.19508   0.17498
    386        3.58466      6        0.04203       16.17805       13.28298     61        0.21775       83.82195   0.16178   0.01955
    387        0.06863      6       -0.00040       -2.71571        0.91667     61        0.01503      102.71571  -0.02716   0.49365
    395        5.45831      6        0.08576       38.85286        8.23287     61        0.13497       61.14714   0.38853   0.00000
    413        0.06355      6       -0.00223       -7.82815        1.87762     61        0.03078      107.82815  -0.07828   1.00000
    470        0.06222      6       -0.00053       -3.60966        0.92308     61        0.01513      103.60966  -0.03610   0.66276
    474        0.06222      6       -0.00053       -3.60966        0.92308     61        0.01513      103.60966  -0.03610   0.66471
    476        3.43716      6        0.03883       14.87979       13.54814     61        0.22210       85.12021   0.14880   0.03128
    488        0.31863      6        0.00467       29.93061        0.66667     61        0.01093       70.06939   0.29931   0.04888
    497        3.43716      6        0.03883       14.87979       13.54814     61        0.22210       85.12021   0.14880   0.02053
    503        0.06863      6       -0.00040       -2.71571        0.91667     61        0.01503      102.71571  -0.02716   0.44966
    513        3.39304      6        0.03801       14.61345       13.54814     61        0.22210       85.38655   0.14613   0.02542
    518        0.31863      6        0.00467       29.93061        0.66667     61        0.01093       70.06939   0.29931   0.05083
    536        3.39304      6        0.03801       14.61345       13.54814     61        0.22210       85.38655   0.14613   0.03226
    566        0.27451      6        0.00204        6.94739        1.66667     61        0.02732       93.05261   0.06947   0.24145
    569        3.03520      6        0.03065       11.80874       13.96480     61        0.22893       88.19126   0.11809   0.04008
    576        0.12299      6       -0.00103       -3.58006        1.81818     61        0.02981      103.58006  -0.03580   0.54448
    625        0.45318      6       -0.01203       -6.98722       11.23800     61        0.18423      106.98722  -0.06987   0.87879

====================================================
Global AMOVA results as a weighted average over loci
====================================================

----------------------------------------------------
AMOVA design and results (average over 48 loci):
----------------------------------------------------

------------------------------------------------------------------------
 Source of               Sum of           Variance            Percentage
 variation               squares          components          variation
------------------------------------------------------------------------
 Among
 populations              62.664             0.64876            12.40065

 Within
 populations             279.557             4.58290            87.59935
------------------------------------------------------------------------
 Total                   342.221             5.23166
------------------------------------------------------------------------


Average F-Statistics over all loci
 Fixation Indices
       FST :      0.12401
</data>

 <A NAME="15_07_22at01_37_22_comp_sum_bootstrap"></A> 
<data>


FST bootstrap percentile values (over 20000 bootstraps)
-------------------------------------------------------

 0.05 %    : 0.06340
 0.1 %     : 0.06646
 0.25 %    : 0.07065
 0.5 %     : 0.07703
 1 %       : 0.08193
 2.5 %     : 0.08824
 5 %       : 0.09416
 10 %      : 0.10051
 50 %      : 0.12287
 90 %      : 0.14707
 95 %      : 0.15490
 97.5 %    : 0.16131
 99 %      : 0.16875
 99.5 %    : 0.17434
 99.75 %   : 0.17954
 99.9 %    : 0.18688
 99.95 %   : 0.18991


------------------
Significance tests (1023 permutations)
------------------

Va and FST : P(rand. value > obs. value)  =  0.00000
             P(rand. value = obs. value)  =  0.00000
                                  P-value =  0.00000


////////////////////////////////////////////////////////////////////
END OF RUN NUMBER 1 (15/07/22 at 01:37:22))
Total computing time for this run : 0h 0m 0s 217 ms
////////////////////////////////////////////////////////////////////


</data>


<data>


</data>

<header>
Arlequin results
</header>
<data>

</data>

 <A NAME="15_07_22at02_19_13"></A> 
<data>

</data> <run time="15/07/22 at 02:19:13">

////////////////////////////////////////////////////////////////////
RUN NUMBER 1 (15/07/22 at 02:19:13)
////////////////////////////////////////////////////////////////////

</run> <data>
</data>

 <A NAME="15_07_22at02_19_13_run_information"></A> 
<data>


Project information:
--------------------
	NbSamples      =  7
	DataType       =  DNA
	GenotypicData  =  0

</data> <title time="15/07/22 at 02:19:13">

==============================
Settings used for Calculations
==============================

</title> <data>

 General settings:
 -----------------
        Deletion Weight                = 1
        Transition Weight Weight       = 1
        Tranversion Weight Weight      = 1
        Epsilon Value                  = 1e-07
        Significant digits for output  = 5
        Use original haplotype definition
        Alllowed level of missing data = 0.05

 Active Tasks:
 -------------

    Analysis of Molecular Variance:
    -------------------------------
        No. of Permutations = 10000

    Population pairwise Fst values:
    -------------------------------
        No. of permutations for significance = 10000
        No. of permutations for Mantel test  = 1000

       Distance matrix:
            Compute distance matrix
            Molecular distance : Pairwise difference
            Gamma a value      = 0

</data>

 <A NAME="15_07_22at02_19_13_pop_gen_struct"></A> 
<data>

===============================================================================
== GENETIC STRUCTURE ANALYSIS
===============================================================================


Number of usable loci for distance computation : 627
Allowed level of missing data                  : 0.05

List of usable loci :
---------------------
   1     2     3     4     5     6     7     8     9    10    11    12    13    14    15  
  16    17    18    19    20    21    22    23    24    25    26    27    28    29    30  
  31    32    33    34    35    36    37    38    39    40    41    42    43    44    45  
  46    47    48    49    50    51    52    53    54    55    56    57    58    59    60  
  61    62    63    64    65    66    67    68    69    70    71    72    73    74    75  
  76    77    78    79    80    81    82    83    84    85    86    87    88    89    90  
  91    92    93    94    95    96    97    98    99   100   101   102   103   104   105  
 106   107   108   109   110   111   112   113   114   115   116   117   118   119   120  
 121   122   123   124   125   126   127   128   129   130   131   132   133   134   135  
 136   137   138   139   140   141   142   143   144   145   146   147   148   149   150  
 151   152   153   154   155   156   157   158   159   160   161   162   163   164   165  
 166   167   168   169   170   171   172   173   174   175   176   177   178   179   180  
 181   182   183   184   185   186   187   188   189   190   191   192   193   194   195  
 196   197   198   199   200   201   202   203   204   205   206   207   208   209   210  
 211   212   213   214   215   216   217   218   219   220   221   222   223   224   225  
 226   227   228   229   230   231   232   233   234   235   236   237   238   239   240  
 241   242   243   244   245   246   247   248   249   250   251   252   253   254   255  
 256   257   258   259   260   261   262   263   264   265   266   267   268   269   270  
 271   272   273   274   275   276   277   278   279   280   281   282   283   284   285  
 286   287   288   289   290   291   292   293   294   295   296   297   298   299   300  
 301   302   303   304   305   306   307   308   309   310   311   312   313   314   315  
 316   317   318   319   320   321   322   323   324   325   326   327   328   329   330  
 331   332   333   334   335   336   337   338   339   340   341   342   343   344   345  
 346   347   348   349   350   351   352   353   354   355   356   357   358   359   360  
 361   362   363   364   365   366   367   368   369   370   371   372   373   374   375  
 376   377   378   379   380   381   382   383   384   385   386   387   388   389   390  
 391   392   393   394   395   396   397   398   399   400   401   402   403   404   405  
 406   407   408   409   410   411   412   413   414   415   416   417   418   419   420  
 421   422   423   424   425   426   427   428   429   430   431   432   433   434   435  
 436   437   438   439   440   441   442   443   444   445   446   447   448   449   450  
 451   452   453   454   455   456   457   458   459   460   461   462   463   464   465  
 466   467   468   469   470   471   472   473   474   475   476   477   478   479   480  
 481   482   483   484   485   486   487   488   489   490   491   492   493   494   495  
 496   497   498   499   500   501   502   503   504   505   506   507   508   509   510  
 511   512   513   514   515   516   517   518   519   520   521   522   523   524   525  
 526   527   528   529   530   531   532   533   534   535   536   537   538   539   540  
 541   542   543   544   545   546   547   548   549   550   551   552   553   554   555  
 556   557   558   559   560   561   562   563   564   565   566   567   568   569   570  
 571   572   573   574   575   576   577   578   579   580   581   582   583   584   585  
 586   587   588   589   590   591   592   593   594   595   596   597   598   599   600  
 601   602   603   604   605   606   607   608   609   610   611   612   613   614   615  
 616   617   618   619   620   621   622   623   624   625   626   627  

List of loci with too much missing data :
-----------------------------------------

NONE

</data>

 <A NAME="15_07_22at02_19_13_pop_pairw_diff"></A> 
<data>


======================================================================================
== Comparisons of pairs of population samples
======================================================================================

List of labels for population samples used below:
-------------------------------------------------
</data> <pairDistPopLabels time="15/07/22 at 02:19:13">

Label  	Population name
-----  	---------------
  1:	1
  2:	2
  3:	3
  4:	4
  5:	5
  6:	6
  7:	7
</pairDistPopLabels> <data>


------------------------
Population pairwise FSTs
------------------------

</data> <PairFstMat time="15/07/22 at 02:19:13">


Distance method: Pairwise difference
                     1         2         3         4         5         6         7
           1   0.00000
           2  -0.05143   0.00000
           3  -0.01223   0.04245   0.00000
           4   0.03482   0.07402   0.00013   0.00000
           5   0.11523   0.15744   0.01233  -0.02264   0.00000
           6   0.48234   0.51564   0.26840   0.18695   0.30524   0.00000
           7   0.48938   0.52013   0.27339   0.19610   0.29225   0.00000   0.00000
</PairFstMat> <data>


------------
FST P values
------------

Number of permutations : 10100

</data> <PairFstPvalMat time="15/07/22 at 02:19:13">

                       1                 2                 3                 4                 5                 6                 7
           1           *
           2   0.66459+-0.0045           *
           3   0.40946+-0.0045   0.19701+-0.0041           *
           4   0.18493+-0.0033   0.12019+-0.0036   0.32789+-0.0046           *
           5   0.25829+-0.0041   0.04495+-0.0022   0.33502+-0.0049   0.27473+-0.0042           *
           6   0.04643+-0.0021   0.00257+-0.0005   0.06485+-0.0025   0.05099+-0.0022   0.02713+-0.0015           *
           7   0.02604+-0.0017   0.00277+-0.0006   0.06593+-0.0026   0.04118+-0.0018   0.02980+-0.0016   0.99990+-0.0000           *
</PairFstPvalMat> <data>


------------
Matrix of significant Fst P values
Significance Level=0.0500
------------

Number of permutations : 10100

                     1         2         3         4         5         6         7
           1                   -         -         -         -         +         +
           2         -                   -         -         +         +         +
           3         -         -                   -         -         -         -
           4         -         -         -                   -         -         +
           5         -         +         -         -                   +         +
           6         +         +         -         -         +                   -
           7         +         +         -         +         +         -          


********************
Locus by locus AMOVA:
********************

Distance method for locus-by-locus analysis: Pairwise difference

List of loci with only one allele:
----------------------------------

2 3 4 5 6 7 8 9 10 11 12 13 14 15 16 17 18 19 20 21 22 24 25 26 27 28 29 30 31 32 
33 34 35 36 37 39 40 41 42 43 44 45 46 47 48 49 50 51 52 53 54 55 56 57 58 60 61 63 64 65 
66 67 68 69 70 71 72 73 74 75 76 77 78 79 81 82 84 85 86 87 88 89 90 91 93 94 96 97 99 100 
102 103 104 105 106 108 109 110 111 112 113 114 115 117 118 119 120 121 122 123 124 125 126 127 128 129 130 131 132 133 
134 135 136 137 138 139 140 141 142 143 144 145 146 147 148 149 150 151 152 153 154 155 156 157 158 159 160 161 162 163 
164 165 166 168 169 170 171 172 174 175 177 178 179 180 181 183 184 185 186 187 188 189 190 191 192 193 194 195 196 198 
199 200 201 202 203 204 205 206 207 208 210 211 212 213 214 215 216 217 218 219 220 221 222 223 224 225 226 227 228 229 
230 231 232 233 234 235 236 237 238 239 240 241 242 243 244 245 246 247 248 249 250 252 253 254 255 256 257 258 259 260 
261 262 263 264 265 266 267 268 269 270 271 272 273 274 275 276 277 279 280 281 282 283 284 285 286 288 289 290 291 292 
293 294 295 296 297 298 299 300 301 302 303 304 305 306 307 308 309 310 311 312 313 314 315 316 317 318 319 320 321 322 
323 324 325 327 328 330 331 333 334 335 336 337 338 339 340 341 342 343 344 345 346 347 348 349 350 351 352 353 354 355 
357 358 359 360 361 363 364 365 366 367 369 370 372 373 374 375 376 377 378 379 381 382 384 385 388 389 390 391 392 393 
394 396 397 398 399 400 401 402 403 404 405 406 407 408 409 410 411 412 414 415 416 417 418 419 420 421 422 423 424 425 
426 427 428 429 430 431 432 433 434 435 436 437 438 439 440 441 442 443 444 445 446 447 448 449 450 451 452 453 454 455 
456 457 458 459 460 461 462 463 464 465 466 467 468 469 471 472 473 475 477 478 479 480 481 482 483 484 485 486 487 489 
490 491 492 493 494 495 496 498 499 500 501 502 504 505 506 507 508 509 510 511 512 514 515 516 517 519 520 521 522 523 
524 525 526 527 528 529 530 531 532 533 534 535 537 538 539 540 541 542 543 544 545 546 547 548 549 550 551 552 553 554 
555 556 557 558 559 560 561 562 563 564 565 567 568 570 571 572 573 574 575 577 578 579 580 581 582 583 584 585 586 587 
588 589 590 591 592 593 594 595 596 597 598 599 600 601 602 603 604 605 606 607 608 609 610 611 612 613 614 615 616 617 
618 619 620 621 622 623 624 626 627 
</data>

 <A NAME="15_07_22at02_19_13pop_Loc_by_Loc_AMOVA"></A> 
<data>


----------------------------------------
AMOVA Results for polymorphic loci only:
----------------------------------------

       Among populations:                                    Within populations:                                 Fixation indices:
  Locus            SSD   d.f.             Va    % variation            SSD   d.f.             Vb    % variation       FST   P-value
      1        2.86765      6        0.05290      100.00000        0.00000     61        0.00000        0.00000   1.00000   0.00000
     23        0.99270      6        0.00464        3.61771        7.53671     61        0.12355       96.38229   0.03618   0.23228
     38        0.12299      6       -0.00103       -3.58006        1.81818     61        0.02981      103.58006  -0.03580   0.53594
     59        2.89401      6        0.02846       11.21889       13.73834     61        0.22522       88.78111   0.11219   0.05386
     62        1.36762      6        0.00137        0.63334       13.14709     61        0.21553       99.36666   0.00633   0.39515
     80        0.08529      6       -0.00006       -0.40557        0.90000     61        0.01475      100.40557  -0.00406   0.31842
     83        3.43716      6        0.03883       14.87979       13.54814     61        0.22210       85.12021   0.14880   0.02416
     92        0.20170      6       -0.00432       -6.32183        4.43065     61        0.07263      106.32183  -0.06322   0.90396
     95        0.24887      6        0.00152        5.19547        1.69231     61        0.02774       94.80453   0.05195   0.30634
     98        3.43716      6        0.03883       14.87979       13.54814     61        0.22210       85.12021   0.14880   0.02564
    101        0.25713      6       -0.00162       -2.90117        3.50758     61        0.05750      102.90117  -0.02901   0.61465
    107        3.43716      6        0.03883       14.87979       13.54814     61        0.22210       85.12021   0.14880   0.02327
    116        0.03075      6       -0.00116       -8.04254        0.95455     61        0.01565      108.04254  -0.08043   1.00000
    167        3.39304      6        0.03801       14.61345       13.54814     61        0.22210       85.38655   0.14613   0.02614
    173        0.06222      6       -0.00053       -3.60966        0.92308     61        0.01513      103.60966  -0.03610   0.68515
    176        0.99548      6        0.01334       22.71096        2.76923     61        0.04540       77.28904   0.22711   0.02030
    182        0.06222      6       -0.00053       -3.60966        0.92308     61        0.01513      103.60966  -0.03610   0.67792
    197        3.43716      6        0.03883       14.87979       13.54814     61        0.22210       85.12021   0.14880   0.02673
    209        0.47683      6        0.00283        4.98939        3.28788     61        0.05390       95.01061   0.04989   0.17921
    251        2.05873      6        0.00937        3.49997       15.76480     61        0.25844       96.50003   0.03500   0.24851
    278        0.24887      6        0.00152        5.19547        1.69231     61        0.02774       94.80453   0.05195   0.29970
    287        0.03075      6       -0.00116       -8.04254        0.95455     61        0.01565      108.04254  -0.08043   1.00000
    326        0.37585      6        0.00236        5.39884        2.52121     61        0.04133       94.60116   0.05399   0.16307
    329        3.29802      6        0.03598       13.80619       13.70198     61        0.22462       86.19381   0.13806   0.02772
    332        0.06222      6       -0.00053       -3.60966        0.92308     61        0.01513      103.60966  -0.03610   0.67960
    356        0.08529      6       -0.00006       -0.40557        0.90000     61        0.01475      100.40557  -0.00406   0.31980
    362        0.06222      6       -0.00053       -3.60966        0.92308     61        0.01513      103.60966  -0.03610   0.68079
    368        0.25713      6       -0.00162       -2.90117        3.50758     61        0.05750      102.90117  -0.02901   0.60644
    371        0.03075      6       -0.00116       -8.04254        0.95455     61        0.01565      108.04254  -0.08043   1.00000
    380        0.55995      6        0.00614       13.96896        2.30769     61        0.03783       86.03104   0.13969   0.03713
    383        0.23529      6        0.00298       19.50793        0.75000     61        0.01230       80.49207   0.19508   0.16158
    386        3.58466      6        0.04203       16.17805       13.28298     61        0.21775       83.82195   0.16178   0.01891
    387        0.06863      6       -0.00040       -2.71571        0.91667     61        0.01503      102.71571  -0.02716   0.48772
    395        5.45831      6        0.08576       38.85286        8.23287     61        0.13497       61.14714   0.38853   0.00010
    413        0.06355      6       -0.00223       -7.82815        1.87762     61        0.03078      107.82815  -0.07828   1.00000
    470        0.06222      6       -0.00053       -3.60966        0.92308     61        0.01513      103.60966  -0.03610   0.67634
    474        0.06222      6       -0.00053       -3.60966        0.92308     61        0.01513      103.60966  -0.03610   0.67703
    476        3.43716      6        0.03883       14.87979       13.54814     61        0.22210       85.12021   0.14880   0.02228
    488        0.31863      6        0.00467       29.93061        0.66667     61        0.01093       70.06939   0.29931   0.04238
    497        3.43716      6        0.03883       14.87979       13.54814     61        0.22210       85.12021   0.14880   0.02356
    503        0.06863      6       -0.00040       -2.71571        0.91667     61        0.01503      102.71571  -0.02716   0.48941
    513        3.39304      6        0.03801       14.61345       13.54814     61        0.22210       85.38655   0.14613   0.02386
    518        0.31863      6        0.00467       29.93061        0.66667     61        0.01093       70.06939   0.29931   0.04327
    536        3.39304      6        0.03801       14.61345       13.54814     61        0.22210       85.38655   0.14613   0.02297
    566        0.27451      6        0.00204        6.94739        1.66667     61        0.02732       93.05261   0.06947   0.22109
    569        3.03520      6        0.03065       11.80874       13.96480     61        0.22893       88.19126   0.11809   0.04842
    576        0.12299      6       -0.00103       -3.58006        1.81818     61        0.02981      103.58006  -0.03580   0.53149
    625        0.45318      6       -0.01203       -6.98722       11.23800     61        0.18423      106.98722  -0.06987   0.88733

====================================================
Global AMOVA results as a weighted average over loci
====================================================

----------------------------------------------------
AMOVA design and results (average over 48 loci):
----------------------------------------------------

------------------------------------------------------------------------
 Source of               Sum of           Variance            Percentage
 variation               squares          components          variation
------------------------------------------------------------------------
 Among
 populations              62.664             0.64876            12.40065

 Within
 populations             279.557             4.58290            87.59935
------------------------------------------------------------------------
 Total                   342.221             5.23166
------------------------------------------------------------------------


Average F-Statistics over all loci
 Fixation Indices
       FST :      0.12401
</data>

 <A NAME="15_07_22at02_19_13_comp_sum_bootstrap"></A> 
<data>


FST bootstrap percentile values (over 20000 bootstraps)
-------------------------------------------------------

 0.05 %    : 0.05931
 0.1 %     : 0.06698
 0.25 %    : 0.07208
 0.5 %     : 0.07711
 1 %       : 0.08189
 2.5 %     : 0.08877
 5 %       : 0.09452
 10 %      : 0.10062
 50 %      : 0.12333
 90 %      : 0.14724
 95 %      : 0.15448
 97.5 %    : 0.16083
 99 %      : 0.16902
 99.5 %    : 0.17464
 99.75 %   : 0.17884
 99.9 %    : 0.18552
 99.95 %   : 0.19046


------------------
Significance tests (10100 permutations)
------------------

Va and FST : P(rand. value > obs. value)  =  0.00000
             P(rand. value = obs. value)  =  0.00000
                                  P-value =  0.00000


////////////////////////////////////////////////////////////////////
END OF RUN NUMBER 1 (15/07/22 at 02:19:15))
Total computing time for this run : 0h 0m 1s 717 ms
////////////////////////////////////////////////////////////////////


</data>


<data>


</data>

<header>
Arlequin results
</header>
<data>

</data>

 <A NAME="15_07_22at02_21_27"></A> 
<data>

</data> <run time="15/07/22 at 02:21:27">

////////////////////////////////////////////////////////////////////
RUN NUMBER 1 (15/07/22 at 02:21:27)
////////////////////////////////////////////////////////////////////

</run> <data>
</data>

 <A NAME="15_07_22at02_21_27_run_information"></A> 
<data>


Project information:
--------------------
	NbSamples      =  7
	DataType       =  DNA
	GenotypicData  =  0

</data> <title time="15/07/22 at 02:21:27">

==============================
Settings used for Calculations
==============================

</title> <data>

 General settings:
 -----------------
        Deletion Weight                = 1
        Transition Weight Weight       = 1
        Tranversion Weight Weight      = 1
        Epsilon Value                  = 1e-07
        Significant digits for output  = 5
        Use original haplotype definition
        Alllowed level of missing data = 0.05

 Active Tasks:
 -------------

    Analysis of Molecular Variance:
    -------------------------------
        No. of Permutations = 1000

    Population pairwise Fst values:
    -------------------------------
        No. of permutations for significance = 1000
        No. of permutations for Mantel test  = 1000

       Distance matrix:
            Compute distance matrix
            Molecular distance : Pairwise difference
            Gamma a value      = 0

</data>

 <A NAME="15_07_22at02_21_27_pop_gen_struct"></A> 
<data>

===============================================================================
== GENETIC STRUCTURE ANALYSIS
===============================================================================


Number of usable loci for distance computation : 627
Allowed level of missing data                  : 0.05

List of usable loci :
---------------------
   1     2     3     4     5     6     7     8     9    10    11    12    13    14    15  
  16    17    18    19    20    21    22    23    24    25    26    27    28    29    30  
  31    32    33    34    35    36    37    38    39    40    41    42    43    44    45  
  46    47    48    49    50    51    52    53    54    55    56    57    58    59    60  
  61    62    63    64    65    66    67    68    69    70    71    72    73    74    75  
  76    77    78    79    80    81    82    83    84    85    86    87    88    89    90  
  91    92    93    94    95    96    97    98    99   100   101   102   103   104   105  
 106   107   108   109   110   111   112   113   114   115   116   117   118   119   120  
 121   122   123   124   125   126   127   128   129   130   131   132   133   134   135  
 136   137   138   139   140   141   142   143   144   145   146   147   148   149   150  
 151   152   153   154   155   156   157   158   159   160   161   162   163   164   165  
 166   167   168   169   170   171   172   173   174   175   176   177   178   179   180  
 181   182   183   184   185   186   187   188   189   190   191   192   193   194   195  
 196   197   198   199   200   201   202   203   204   205   206   207   208   209   210  
 211   212   213   214   215   216   217   218   219   220   221   222   223   224   225  
 226   227   228   229   230   231   232   233   234   235   236   237   238   239   240  
 241   242   243   244   245   246   247   248   249   250   251   252   253   254   255  
 256   257   258   259   260   261   262   263   264   265   266   267   268   269   270  
 271   272   273   274   275   276   277   278   279   280   281   282   283   284   285  
 286   287   288   289   290   291   292   293   294   295   296   297   298   299   300  
 301   302   303   304   305   306   307   308   309   310   311   312   313   314   315  
 316   317   318   319   320   321   322   323   324   325   326   327   328   329   330  
 331   332   333   334   335   336   337   338   339   340   341   342   343   344   345  
 346   347   348   349   350   351   352   353   354   355   356   357   358   359   360  
 361   362   363   364   365   366   367   368   369   370   371   372   373   374   375  
 376   377   378   379   380   381   382   383   384   385   386   387   388   389   390  
 391   392   393   394   395   396   397   398   399   400   401   402   403   404   405  
 406   407   408   409   410   411   412   413   414   415   416   417   418   419   420  
 421   422   423   424   425   426   427   428   429   430   431   432   433   434   435  
 436   437   438   439   440   441   442   443   444   445   446   447   448   449   450  
 451   452   453   454   455   456   457   458   459   460   461   462   463   464   465  
 466   467   468   469   470   471   472   473   474   475   476   477   478   479   480  
 481   482   483   484   485   486   487   488   489   490   491   492   493   494   495  
 496   497   498   499   500   501   502   503   504   505   506   507   508   509   510  
 511   512   513   514   515   516   517   518   519   520   521   522   523   524   525  
 526   527   528   529   530   531   532   533   534   535   536   537   538   539   540  
 541   542   543   544   545   546   547   548   549   550   551   552   553   554   555  
 556   557   558   559   560   561   562   563   564   565   566   567   568   569   570  
 571   572   573   574   575   576   577   578   579   580   581   582   583   584   585  
 586   587   588   589   590   591   592   593   594   595   596   597   598   599   600  
 601   602   603   604   605   606   607   608   609   610   611   612   613   614   615  
 616   617   618   619   620   621   622   623   624   625   626   627  

List of loci with too much missing data :
-----------------------------------------

NONE

</data>

 <A NAME="15_07_22at02_21_27_pop_pairw_diff"></A> 
<data>


======================================================================================
== Comparisons of pairs of population samples
======================================================================================

List of labels for population samples used below:
-------------------------------------------------
</data> <pairDistPopLabels time="15/07/22 at 02:21:27">

Label  	Population name
-----  	---------------
  1:	1
  2:	2
  3:	3
  4:	4
  5:	5
  6:	6
  7:	7
</pairDistPopLabels> <data>


------------------------
Population pairwise FSTs
------------------------

</data> <PairFstMat time="15/07/22 at 02:21:27">


Distance method: Pairwise difference
                     1         2         3         4         5         6         7
           1   0.00000
           2  -0.05143   0.00000
           3  -0.01223   0.04245   0.00000
           4   0.03482   0.07402   0.00013   0.00000
           5   0.11523   0.15744   0.01233  -0.02264   0.00000
           6   0.48234   0.51564   0.26840   0.18695   0.30524   0.00000
           7   0.48938   0.52013   0.27339   0.19610   0.29225   0.00000   0.00000
</PairFstMat> <data>


------------
FST P values
------------

Number of permutations : 1023

</data> <PairFstPvalMat time="15/07/22 at 02:21:27">

                       1                 2                 3                 4                 5                 6                 7
           1           *
           2   0.63672+-0.0170           *
           3   0.42676+-0.0137   0.20605+-0.0112           *
           4   0.20410+-0.0127   0.11914+-0.0120   0.34766+-0.0166           *
           5   0.21191+-0.0141   0.04102+-0.0059   0.33594+-0.0129   0.27930+-0.0133           *
           6   0.02441+-0.0051   0.00195+-0.0014   0.07031+-0.0072   0.04883+-0.0067   0.03125+-0.0052           *
           7   0.02832+-0.0054   0.00488+-0.0025   0.04590+-0.0064   0.05078+-0.0077   0.02441+-0.0055   0.99902+-0.0002           *
</PairFstPvalMat> <data>


------------
Matrix of significant Fst P values
Significance Level=0.0500
------------

Number of permutations : 1023

                     1         2         3         4         5         6         7
           1                   -         -         -         -         +         +
           2         -                   -         -         +         +         +
           3         -         -                   -         -         -         +
           4         -         -         -                   -         +         -
           5         -         +         -         -                   +         +
           6         +         +         -         +         +                   -
           7         +         +         +         -         +         -          


********************
Locus by locus AMOVA:
********************

Distance method for locus-by-locus analysis: Pairwise difference

List of loci with only one allele:
----------------------------------

2 3 4 5 6 7 8 9 10 11 12 13 14 15 16 17 18 19 20 21 22 24 25 26 27 28 29 30 31 32 
33 34 35 36 37 39 40 41 42 43 44 45 46 47 48 49 50 51 52 53 54 55 56 57 58 60 61 63 64 65 
66 67 68 69 70 71 72 73 74 75 76 77 78 79 81 82 84 85 86 87 88 89 90 91 93 94 96 97 99 100 
102 103 104 105 106 108 109 110 111 112 113 114 115 117 118 119 120 121 122 123 124 125 126 127 128 129 130 131 132 133 
134 135 136 137 138 139 140 141 142 143 144 145 146 147 148 149 150 151 152 153 154 155 156 157 158 159 160 161 162 163 
164 165 166 168 169 170 171 172 174 175 177 178 179 180 181 183 184 185 186 187 188 189 190 191 192 193 194 195 196 198 
199 200 201 202 203 204 205 206 207 208 210 211 212 213 214 215 216 217 218 219 220 221 222 223 224 225 226 227 228 229 
230 231 232 233 234 235 236 237 238 239 240 241 242 243 244 245 246 247 248 249 250 252 253 254 255 256 257 258 259 260 
261 262 263 264 265 266 267 268 269 270 271 272 273 274 275 276 277 279 280 281 282 283 284 285 286 288 289 290 291 292 
293 294 295 296 297 298 299 300 301 302 303 304 305 306 307 308 309 310 311 312 313 314 315 316 317 318 319 320 321 322 
323 324 325 327 328 330 331 333 334 335 336 337 338 339 340 341 342 343 344 345 346 347 348 349 350 351 352 353 354 355 
357 358 359 360 361 363 364 365 366 367 369 370 372 373 374 375 376 377 378 379 381 382 384 385 388 389 390 391 392 393 
394 396 397 398 399 400 401 402 403 404 405 406 407 408 409 410 411 412 414 415 416 417 418 419 420 421 422 423 424 425 
426 427 428 429 430 431 432 433 434 435 436 437 438 439 440 441 442 443 444 445 446 447 448 449 450 451 452 453 454 455 
456 457 458 459 460 461 462 463 464 465 466 467 468 469 471 472 473 475 477 478 479 480 481 482 483 484 485 486 487 489 
490 491 492 493 494 495 496 498 499 500 501 502 504 505 506 507 508 509 510 511 512 514 515 516 517 519 520 521 522 523 
524 525 526 527 528 529 530 531 532 533 534 535 537 538 539 540 541 542 543 544 545 546 547 548 549 550 551 552 553 554 
555 556 557 558 559 560 561 562 563 564 565 567 568 570 571 572 573 574 575 577 578 579 580 581 582 583 584 585 586 587 
588 589 590 591 592 593 594 595 596 597 598 599 600 601 602 603 604 605 606 607 608 609 610 611 612 613 614 615 616 617 
618 619 620 621 622 623 624 626 627 
</data>

 <A NAME="15_07_22at02_21_27pop_Loc_by_Loc_AMOVA"></A> 
<data>


----------------------------------------
AMOVA Results for polymorphic loci only:
----------------------------------------

       Among populations:                                    Within populations:                                 Fixation indices:
  Locus            SSD   d.f.             Va    % variation            SSD   d.f.             Vb    % variation       FST   P-value
      1        2.86765      6        0.05290      100.00000        0.00000     61        0.00000        0.00000   1.00000   0.00000
     23        0.99270      6        0.00464        3.61771        7.53671     61        0.12355       96.38229   0.03618   0.24927
     38        0.12299      6       -0.00103       -3.58006        1.81818     61        0.02981      103.58006  -0.03580   0.51613
     59        2.89401      6        0.02846       11.21889       13.73834     61        0.22522       88.78111   0.11219   0.05279
     62        1.36762      6        0.00137        0.63334       13.14709     61        0.21553       99.36666   0.00633   0.42033
     80        0.08529      6       -0.00006       -0.40557        0.90000     61        0.01475      100.40557  -0.00406   0.30108
     83        3.43716      6        0.03883       14.87979       13.54814     61        0.22210       85.12021   0.14880   0.01662
     92        0.20170      6       -0.00432       -6.32183        4.43065     61        0.07263      106.32183  -0.06322   0.90714
     95        0.24887      6        0.00152        5.19547        1.69231     61        0.02774       94.80453   0.05195   0.28935
     98        3.43716      6        0.03883       14.87979       13.54814     61        0.22210       85.12021   0.14880   0.02444
    101        0.25713      6       -0.00162       -2.90117        3.50758     61        0.05750      102.90117  -0.02901   0.62366
    107        3.43716      6        0.03883       14.87979       13.54814     61        0.22210       85.12021   0.14880   0.03030
    116        0.03075      6       -0.00116       -8.04254        0.95455     61        0.01565      108.04254  -0.08043   1.00000
    167        3.39304      6        0.03801       14.61345       13.54814     61        0.22210       85.38655   0.14613   0.02639
    173        0.06222      6       -0.00053       -3.60966        0.92308     61        0.01513      103.60966  -0.03610   0.67644
    176        0.99548      6        0.01334       22.71096        2.76923     61        0.04540       77.28904   0.22711   0.02248
    182        0.06222      6       -0.00053       -3.60966        0.92308     61        0.01513      103.60966  -0.03610   0.67058
    197        3.43716      6        0.03883       14.87979       13.54814     61        0.22210       85.12021   0.14880   0.02933
    209        0.47683      6        0.00283        4.98939        3.28788     61        0.05390       95.01061   0.04989   0.18377
    251        2.05873      6        0.00937        3.49997       15.76480     61        0.25844       96.50003   0.03500   0.24536
    278        0.24887      6        0.00152        5.19547        1.69231     61        0.02774       94.80453   0.05195   0.30010
    287        0.03075      6       -0.00116       -8.04254        0.95455     61        0.01565      108.04254  -0.08043   1.00000
    326        0.37585      6        0.00236        5.39884        2.52121     61        0.04133       94.60116   0.05399   0.17107
    329        3.29802      6        0.03598       13.80619       13.70198     61        0.22462       86.19381   0.13806   0.03519
    332        0.06222      6       -0.00053       -3.60966        0.92308     61        0.01513      103.60966  -0.03610   0.66276
    356        0.08529      6       -0.00006       -0.40557        0.90000     61        0.01475      100.40557  -0.00406   0.29228
    362        0.06222      6       -0.00053       -3.60966        0.92308     61        0.01513      103.60966  -0.03610   0.68133
    368        0.25713      6       -0.00162       -2.90117        3.50758     61        0.05750      102.90117  -0.02901   0.62463
    371        0.03075      6       -0.00116       -8.04254        0.95455     61        0.01565      108.04254  -0.08043   1.00000
    380        0.55995      6        0.00614       13.96896        2.30769     61        0.03783       86.03104   0.13969   0.03030
    383        0.23529      6        0.00298       19.50793        0.75000     61        0.01230       80.49207   0.19508   0.13881
    386        3.58466      6        0.04203       16.17805       13.28298     61        0.21775       83.82195   0.16178   0.01857
    387        0.06863      6       -0.00040       -2.71571        0.91667     61        0.01503      102.71571  -0.02716   0.46921
    395        5.45831      6        0.08576       38.85286        8.23287     61        0.13497       61.14714   0.38853   0.00000
    413        0.06355      6       -0.00223       -7.82815        1.87762     61        0.03078      107.82815  -0.07828   1.00000
    470        0.06222      6       -0.00053       -3.60966        0.92308     61        0.01513      103.60966  -0.03610   0.67840
    474        0.06222      6       -0.00053       -3.60966        0.92308     61        0.01513      103.60966  -0.03610   0.66667
    476        3.43716      6        0.03883       14.87979       13.54814     61        0.22210       85.12021   0.14880   0.02933
    488        0.31863      6        0.00467       29.93061        0.66667     61        0.01093       70.06939   0.29931   0.03421
    497        3.43716      6        0.03883       14.87979       13.54814     61        0.22210       85.12021   0.14880   0.02639
    503        0.06863      6       -0.00040       -2.71571        0.91667     61        0.01503      102.71571  -0.02716   0.47507
    513        3.39304      6        0.03801       14.61345       13.54814     61        0.22210       85.38655   0.14613   0.02542
    518        0.31863      6        0.00467       29.93061        0.66667     61        0.01093       70.06939   0.29931   0.03030
    536        3.39304      6        0.03801       14.61345       13.54814     61        0.22210       85.38655   0.14613   0.03030
    566        0.27451      6        0.00204        6.94739        1.66667     61        0.02732       93.05261   0.06947   0.23656
    569        3.03520      6        0.03065       11.80874       13.96480     61        0.22893       88.19126   0.11809   0.04301
    576        0.12299      6       -0.00103       -3.58006        1.81818     61        0.02981      103.58006  -0.03580   0.54448
    625        0.45318      6       -0.01203       -6.98722       11.23800     61        0.18423      106.98722  -0.06987   0.89345

====================================================
Global AMOVA results as a weighted average over loci
====================================================

----------------------------------------------------
AMOVA design and results (average over 48 loci):
----------------------------------------------------

------------------------------------------------------------------------
 Source of               Sum of           Variance            Percentage
 variation               squares          components          variation
------------------------------------------------------------------------
 Among
 populations              62.664             0.64876            12.40065

 Within
 populations             279.557             4.58290            87.59935
------------------------------------------------------------------------
 Total                   342.221             5.23166
------------------------------------------------------------------------


Average F-Statistics over all loci
 Fixation Indices
       FST :      0.12401
</data>

 <A NAME="15_07_22at02_21_27_comp_sum_bootstrap"></A> 
<data>


FST bootstrap percentile values (over 20000 bootstraps)
-------------------------------------------------------

 0.05 %    : 0.06297
 0.1 %     : 0.06845
 0.25 %    : 0.07328
 0.5 %     : 0.07705
 1 %       : 0.08149
 2.5 %     : 0.08789
 5 %       : 0.09352
 10 %      : 0.10012
 50 %      : 0.12298
 90 %      : 0.14737
 95 %      : 0.15462
 97.5 %    : 0.16143
 99 %      : 0.16986
 99.5 %    : 0.17539
 99.75 %   : 0.17945
 99.9 %    : 0.18440
 99.95 %   : 0.18984


------------------
Significance tests (1023 permutations)
------------------

Va and FST : P(rand. value > obs. value)  =  0.00000
             P(rand. value = obs. value)  =  0.00000
                                  P-value =  0.00000


////////////////////////////////////////////////////////////////////
END OF RUN NUMBER 1 (15/07/22 at 02:21:27))
Total computing time for this run : 0h 0m 0s 203 ms
////////////////////////////////////////////////////////////////////


</data>


<data>


</data>

<header>
Arlequin results
</header>
<data>

</data>

 <A NAME="15_07_22at18_29_09"></A> 
<data>

</data> <run time="15/07/22 at 18:29:09">

////////////////////////////////////////////////////////////////////
RUN NUMBER 1 (15/07/22 at 18:29:09)
////////////////////////////////////////////////////////////////////

</run> <data>
</data>

 <A NAME="15_07_22at18_29_09_run_information"></A> 
<data>


Project information:
--------------------
	NbSamples      =  7
	DataType       =  DNA
	GenotypicData  =  0

</data> <title time="15/07/22 at 18:29:09">

==============================
Settings used for Calculations
==============================

</title> <data>

 General settings:
 -----------------
        Deletion Weight                = 1
        Transition Weight Weight       = 1
        Tranversion Weight Weight      = 1
        Epsilon Value                  = 1e-07
        Significant digits for output  = 5
        Use original haplotype definition
        Alllowed level of missing data = 0.05

 Active Tasks:
 -------------

    Analysis of Molecular Variance:
    -------------------------------
        No. of Permutations = 1000

    Population pairwise Fst values:
    -------------------------------
        No. of permutations for significance = 1000
        No. of permutations for Mantel test  = 1000

       Distance matrix:
            Compute distance matrix
            Molecular distance : Pairwise difference
            Gamma a value      = 0

</data>

 <A NAME="15_07_22at18_29_09_pop_gen_struct"></A> 
<data>

===============================================================================
== GENETIC STRUCTURE ANALYSIS
===============================================================================


Number of usable loci for distance computation : 627
Allowed level of missing data                  : 0.05

List of usable loci :
---------------------
   1     2     3     4     5     6     7     8     9    10    11    12    13    14    15  
  16    17    18    19    20    21    22    23    24    25    26    27    28    29    30  
  31    32    33    34    35    36    37    38    39    40    41    42    43    44    45  
  46    47    48    49    50    51    52    53    54    55    56    57    58    59    60  
  61    62    63    64    65    66    67    68    69    70    71    72    73    74    75  
  76    77    78    79    80    81    82    83    84    85    86    87    88    89    90  
  91    92    93    94    95    96    97    98    99   100   101   102   103   104   105  
 106   107   108   109   110   111   112   113   114   115   116   117   118   119   120  
 121   122   123   124   125   126   127   128   129   130   131   132   133   134   135  
 136   137   138   139   140   141   142   143   144   145   146   147   148   149   150  
 151   152   153   154   155   156   157   158   159   160   161   162   163   164   165  
 166   167   168   169   170   171   172   173   174   175   176   177   178   179   180  
 181   182   183   184   185   186   187   188   189   190   191   192   193   194   195  
 196   197   198   199   200   201   202   203   204   205   206   207   208   209   210  
 211   212   213   214   215   216   217   218   219   220   221   222   223   224   225  
 226   227   228   229   230   231   232   233   234   235   236   237   238   239   240  
 241   242   243   244   245   246   247   248   249   250   251   252   253   254   255  
 256   257   258   259   260   261   262   263   264   265   266   267   268   269   270  
 271   272   273   274   275   276   277   278   279   280   281   282   283   284   285  
 286   287   288   289   290   291   292   293   294   295   296   297   298   299   300  
 301   302   303   304   305   306   307   308   309   310   311   312   313   314   315  
 316   317   318   319   320   321   322   323   324   325   326   327   328   329   330  
 331   332   333   334   335   336   337   338   339   340   341   342   343   344   345  
 346   347   348   349   350   351   352   353   354   355   356   357   358   359   360  
 361   362   363   364   365   366   367   368   369   370   371   372   373   374   375  
 376   377   378   379   380   381   382   383   384   385   386   387   388   389   390  
 391   392   393   394   395   396   397   398   399   400   401   402   403   404   405  
 406   407   408   409   410   411   412   413   414   415   416   417   418   419   420  
 421   422   423   424   425   426   427   428   429   430   431   432   433   434   435  
 436   437   438   439   440   441   442   443   444   445   446   447   448   449   450  
 451   452   453   454   455   456   457   458   459   460   461   462   463   464   465  
 466   467   468   469   470   471   472   473   474   475   476   477   478   479   480  
 481   482   483   484   485   486   487   488   489   490   491   492   493   494   495  
 496   497   498   499   500   501   502   503   504   505   506   507   508   509   510  
 511   512   513   514   515   516   517   518   519   520   521   522   523   524   525  
 526   527   528   529   530   531   532   533   534   535   536   537   538   539   540  
 541   542   543   544   545   546   547   548   549   550   551   552   553   554   555  
 556   557   558   559   560   561   562   563   564   565   566   567   568   569   570  
 571   572   573   574   575   576   577   578   579   580   581   582   583   584   585  
 586   587   588   589   590   591   592   593   594   595   596   597   598   599   600  
 601   602   603   604   605   606   607   608   609   610   611   612   613   614   615  
 616   617   618   619   620   621   622   623   624   625   626   627  

List of loci with too much missing data :
-----------------------------------------

NONE

</data>

 <A NAME="15_07_22at18_29_09_pop_pairw_diff"></A> 
<data>


======================================================================================
== Comparisons of pairs of population samples
======================================================================================

List of labels for population samples used below:
-------------------------------------------------
</data> <pairDistPopLabels time="15/07/22 at 18:29:09">

Label  	Population name
-----  	---------------
  1:	1
  2:	2
  3:	3
  4:	4
  5:	5
  6:	6
  7:	7
</pairDistPopLabels> <data>


------------------------
Population pairwise FSTs
------------------------

</data> <PairFstMat time="15/07/22 at 18:29:09">


Distance method: Pairwise difference
                     1         2         3         4         5         6         7
           1   0.00000
           2  -0.05143   0.00000
           3  -0.01223   0.04245   0.00000
           4   0.03482   0.07402   0.00013   0.00000
           5   0.11523   0.15744   0.01233  -0.02264   0.00000
           6   0.48234   0.51564   0.26840   0.18695   0.30524   0.00000
           7   0.48938   0.52013   0.27339   0.19610   0.29225   0.00000   0.00000
</PairFstMat> <data>


------------
FST P values
------------

Number of permutations : 1023

</data> <PairFstPvalMat time="15/07/22 at 18:29:09">

                       1                 2                 3                 4                 5                 6                 7
           1           *
           2   0.67285+-0.0155           *
           3   0.41211+-0.0172   0.19727+-0.0113           *
           4   0.16602+-0.0113   0.10547+-0.0124   0.32617+-0.0127           *
           5   0.24316+-0.0132   0.04590+-0.0058   0.34277+-0.0181   0.28516+-0.0100           *
           6   0.04102+-0.0059   0.00293+-0.0016   0.07227+-0.0075   0.06152+-0.0092   0.03613+-0.0055           *
           7   0.02539+-0.0051   0.00195+-0.0014   0.05469+-0.0065   0.04004+-0.0062   0.02832+-0.0044   0.99902+-0.0002           *
</PairFstPvalMat> <data>


------------
Matrix of significant Fst P values
Significance Level=0.0500
------------

Number of permutations : 1023

                     1         2         3         4         5         6         7
           1                   -         -         -         -         +         +
           2         -                   -         -         +         +         +
           3         -         -                   -         -         -         -
           4         -         -         -                   -         -         +
           5         -         +         -         -                   +         +
           6         +         +         -         -         +                   -
           7         +         +         -         +         +         -          


********************
Locus by locus AMOVA:
********************

Distance method for locus-by-locus analysis: Pairwise difference

List of loci with only one allele:
----------------------------------

2 3 4 5 6 7 8 9 10 11 12 13 14 15 16 17 18 19 20 21 22 24 25 26 27 28 29 30 31 32 
33 34 35 36 37 39 40 41 42 43 44 45 46 47 48 49 50 51 52 53 54 55 56 57 58 60 61 63 64 65 
66 67 68 69 70 71 72 73 74 75 76 77 78 79 81 82 84 85 86 87 88 89 90 91 93 94 96 97 99 100 
102 103 104 105 106 108 109 110 111 112 113 114 115 117 118 119 120 121 122 123 124 125 126 127 128 129 130 131 132 133 
134 135 136 137 138 139 140 141 142 143 144 145 146 147 148 149 150 151 152 153 154 155 156 157 158 159 160 161 162 163 
164 165 166 168 169 170 171 172 174 175 177 178 179 180 181 183 184 185 186 187 188 189 190 191 192 193 194 195 196 198 
199 200 201 202 203 204 205 206 207 208 210 211 212 213 214 215 216 217 218 219 220 221 222 223 224 225 226 227 228 229 
230 231 232 233 234 235 236 237 238 239 240 241 242 243 244 245 246 247 248 249 250 252 253 254 255 256 257 258 259 260 
261 262 263 264 265 266 267 268 269 270 271 272 273 274 275 276 277 279 280 281 282 283 284 285 286 288 289 290 291 292 
293 294 295 296 297 298 299 300 301 302 303 304 305 306 307 308 309 310 311 312 313 314 315 316 317 318 319 320 321 322 
323 324 325 327 328 330 331 333 334 335 336 337 338 339 340 341 342 343 344 345 346 347 348 349 350 351 352 353 354 355 
357 358 359 360 361 363 364 365 366 367 369 370 372 373 374 375 376 377 378 379 381 382 384 385 388 389 390 391 392 393 
394 396 397 398 399 400 401 402 403 404 405 406 407 408 409 410 411 412 414 415 416 417 418 419 420 421 422 423 424 425 
426 427 428 429 430 431 432 433 434 435 436 437 438 439 440 441 442 443 444 445 446 447 448 449 450 451 452 453 454 455 
456 457 458 459 460 461 462 463 464 465 466 467 468 469 471 472 473 475 477 478 479 480 481 482 483 484 485 486 487 489 
490 491 492 493 494 495 496 498 499 500 501 502 504 505 506 507 508 509 510 511 512 514 515 516 517 519 520 521 522 523 
524 525 526 527 528 529 530 531 532 533 534 535 537 538 539 540 541 542 543 544 545 546 547 548 549 550 551 552 553 554 
555 556 557 558 559 560 561 562 563 564 565 567 568 570 571 572 573 574 575 577 578 579 580 581 582 583 584 585 586 587 
588 589 590 591 592 593 594 595 596 597 598 599 600 601 602 603 604 605 606 607 608 609 610 611 612 613 614 615 616 617 
618 619 620 621 622 623 624 626 627 
</data>

 <A NAME="15_07_22at18_29_09pop_Loc_by_Loc_AMOVA"></A> 
<data>


----------------------------------------
AMOVA Results for polymorphic loci only:
----------------------------------------

       Among populations:                                    Within populations:                                 Fixation indices:
  Locus            SSD   d.f.             Va    % variation            SSD   d.f.             Vb    % variation       FST   P-value
      1        2.86765      6        0.05290      100.00000        0.00000     61        0.00000        0.00000   1.00000   0.00000
     23        0.99270      6        0.00464        3.61771        7.53671     61        0.12355       96.38229   0.03618   0.21701
     38        0.12299      6       -0.00103       -3.58006        1.81818     61        0.02981      103.58006  -0.03580   0.52981
     59        2.89401      6        0.02846       11.21889       13.73834     61        0.22522       88.78111   0.11219   0.05572
     62        1.36762      6        0.00137        0.63334       13.14709     61        0.21553       99.36666   0.00633   0.38221
     80        0.08529      6       -0.00006       -0.40557        0.90000     61        0.01475      100.40557  -0.00406   0.29423
     83        3.43716      6        0.03883       14.87979       13.54814     61        0.22210       85.12021   0.14880   0.02542
     92        0.20170      6       -0.00432       -6.32183        4.43065     61        0.07263      106.32183  -0.06322   0.90323
     95        0.24887      6        0.00152        5.19547        1.69231     61        0.02774       94.80453   0.05195   0.29326
     98        3.43716      6        0.03883       14.87979       13.54814     61        0.22210       85.12021   0.14880   0.02639
    101        0.25713      6       -0.00162       -2.90117        3.50758     61        0.05750      102.90117  -0.02901   0.60117
    107        3.43716      6        0.03883       14.87979       13.54814     61        0.22210       85.12021   0.14880   0.02346
    116        0.03075      6       -0.00116       -8.04254        0.95455     61        0.01565      108.04254  -0.08043   1.00000
    167        3.39304      6        0.03801       14.61345       13.54814     61        0.22210       85.38655   0.14613   0.02346
    173        0.06222      6       -0.00053       -3.60966        0.92308     61        0.01513      103.60966  -0.03610   0.68426
    176        0.99548      6        0.01334       22.71096        2.76923     61        0.04540       77.28904   0.22711   0.01369
    182        0.06222      6       -0.00053       -3.60966        0.92308     61        0.01513      103.60966  -0.03610   0.67253
    197        3.43716      6        0.03883       14.87979       13.54814     61        0.22210       85.12021   0.14880   0.02053
    209        0.47683      6        0.00283        4.98939        3.28788     61        0.05390       95.01061   0.04989   0.17693
    251        2.05873      6        0.00937        3.49997       15.76480     61        0.25844       96.50003   0.03500   0.23167
    278        0.24887      6        0.00152        5.19547        1.69231     61        0.02774       94.80453   0.05195   0.32942
    287        0.03075      6       -0.00116       -8.04254        0.95455     61        0.01565      108.04254  -0.08043   1.00000
    326        0.37585      6        0.00236        5.39884        2.52121     61        0.04133       94.60116   0.05399   0.15836
    329        3.29802      6        0.03598       13.80619       13.70198     61        0.22462       86.19381   0.13806   0.03617
    332        0.06222      6       -0.00053       -3.60966        0.92308     61        0.01513      103.60966  -0.03610   0.67155
    356        0.08529      6       -0.00006       -0.40557        0.90000     61        0.01475      100.40557  -0.00406   0.32258
    362        0.06222      6       -0.00053       -3.60966        0.92308     61        0.01513      103.60966  -0.03610   0.67351
    368        0.25713      6       -0.00162       -2.90117        3.50758     61        0.05750      102.90117  -0.02901   0.62561
    371        0.03075      6       -0.00116       -8.04254        0.95455     61        0.01565      108.04254  -0.08043   1.00000
    380        0.55995      6        0.00614       13.96896        2.30769     61        0.03783       86.03104   0.13969   0.03715
    383        0.23529      6        0.00298       19.50793        0.75000     61        0.01230       80.49207   0.19508   0.16325
    386        3.58466      6        0.04203       16.17805       13.28298     61        0.21775       83.82195   0.16178   0.01466
    387        0.06863      6       -0.00040       -2.71571        0.91667     61        0.01503      102.71571  -0.02716   0.50440
    395        5.45831      6        0.08576       38.85286        8.23287     61        0.13497       61.14714   0.38853   0.00000
    413        0.06355      6       -0.00223       -7.82815        1.87762     61        0.03078      107.82815  -0.07828   1.00000
    470        0.06222      6       -0.00053       -3.60966        0.92308     61        0.01513      103.60966  -0.03610   0.68524
    474        0.06222      6       -0.00053       -3.60966        0.92308     61        0.01513      103.60966  -0.03610   0.68035
    476        3.43716      6        0.03883       14.87979       13.54814     61        0.22210       85.12021   0.14880   0.02346
    488        0.31863      6        0.00467       29.93061        0.66667     61        0.01093       70.06939   0.29931   0.03715
    497        3.43716      6        0.03883       14.87979       13.54814     61        0.22210       85.12021   0.14880   0.03030
    503        0.06863      6       -0.00040       -2.71571        0.91667     61        0.01503      102.71571  -0.02716   0.49951
    513        3.39304      6        0.03801       14.61345       13.54814     61        0.22210       85.38655   0.14613   0.02737
    518        0.31863      6        0.00467       29.93061        0.66667     61        0.01093       70.06939   0.29931   0.03617
    536        3.39304      6        0.03801       14.61345       13.54814     61        0.22210       85.38655   0.14613   0.03519
    566        0.27451      6        0.00204        6.94739        1.66667     61        0.02732       93.05261   0.06947   0.24829
    569        3.03520      6        0.03065       11.80874       13.96480     61        0.22893       88.19126   0.11809   0.04497
    576        0.12299      6       -0.00103       -3.58006        1.81818     61        0.02981      103.58006  -0.03580   0.55132
    625        0.45318      6       -0.01203       -6.98722       11.23800     61        0.18423      106.98722  -0.06987   0.90420

====================================================
Global AMOVA results as a weighted average over loci
====================================================

----------------------------------------------------
AMOVA design and results (average over 48 loci):
----------------------------------------------------

------------------------------------------------------------------------
 Source of               Sum of           Variance            Percentage
 variation               squares          components          variation
------------------------------------------------------------------------
 Among
 populations              62.664             0.64876            12.40065

 Within
 populations             279.557             4.58290            87.59935
------------------------------------------------------------------------
 Total                   342.221             5.23166
------------------------------------------------------------------------


Average F-Statistics over all loci
 Fixation Indices
       FST :      0.12401
</data>

 <A NAME="15_07_22at18_29_09_comp_sum_bootstrap"></A> 
<data>


FST bootstrap percentile values (over 20000 bootstraps)
-------------------------------------------------------

 0.05 %    : 0.06244
 0.1 %     : 0.06623
 0.25 %    : 0.07250
 0.5 %     : 0.07684
 1 %       : 0.08207
 2.5 %     : 0.08807
 5 %       : 0.09399
 10 %      : 0.10030
 50 %      : 0.12321
 90 %      : 0.14776
 95 %      : 0.15509
 97.5 %    : 0.16186
 99 %      : 0.17001
 99.5 %    : 0.17662
 99.75 %   : 0.18267
 99.9 %    : 0.19020
 99.95 %   : 0.19354


------------------
Significance tests (1023 permutations)
------------------

Va and FST : P(rand. value > obs. value)  =  0.00000
             P(rand. value = obs. value)  =  0.00000
                                  P-value =  0.00000


////////////////////////////////////////////////////////////////////
END OF RUN NUMBER 1 (15/07/22 at 18:29:09))
Total computing time for this run : 0h 0m 0s 203 ms
////////////////////////////////////////////////////////////////////


</data>


<data>


</data>

<header>
Arlequin results
</header>
<data>

</data>

 <A NAME="15_07_22at18_31_31"></A> 
<data>

</data> <run time="15/07/22 at 18:31:31">

////////////////////////////////////////////////////////////////////
RUN NUMBER 1 (15/07/22 at 18:31:31)
////////////////////////////////////////////////////////////////////

</run> <data>
</data>

 <A NAME="15_07_22at18_31_31_run_information"></A> 
<data>


Project information:
--------------------
	NbSamples      =  7
	DataType       =  DNA
	GenotypicData  =  0

</data> <title time="15/07/22 at 18:31:31">

==============================
Settings used for Calculations
==============================

</title> <data>

 General settings:
 -----------------
        Deletion Weight                = 1
        Transition Weight Weight       = 1
        Tranversion Weight Weight      = 1
        Epsilon Value                  = 1e-07
        Significant digits for output  = 5
        Use original haplotype definition
        Alllowed level of missing data = 0.05

 Active Tasks:
 -------------

    Analysis of Molecular Variance:
    -------------------------------
        No. of Permutations = 1000

    Population pairwise Fst values:
    -------------------------------
        No. of permutations for significance = 1000
        No. of permutations for Mantel test  = 1000

       Distance matrix:
            Compute distance matrix
            Molecular distance : Pairwise difference
            Gamma a value      = 0

</data>

 <A NAME="15_07_22at18_31_31_pop_gen_struct"></A> 
<data>

===============================================================================
== GENETIC STRUCTURE ANALYSIS
===============================================================================


Number of usable loci for distance computation : 627
Allowed level of missing data                  : 0.05

List of usable loci :
---------------------
   1     2     3     4     5     6     7     8     9    10    11    12    13    14    15  
  16    17    18    19    20    21    22    23    24    25    26    27    28    29    30  
  31    32    33    34    35    36    37    38    39    40    41    42    43    44    45  
  46    47    48    49    50    51    52    53    54    55    56    57    58    59    60  
  61    62    63    64    65    66    67    68    69    70    71    72    73    74    75  
  76    77    78    79    80    81    82    83    84    85    86    87    88    89    90  
  91    92    93    94    95    96    97    98    99   100   101   102   103   104   105  
 106   107   108   109   110   111   112   113   114   115   116   117   118   119   120  
 121   122   123   124   125   126   127   128   129   130   131   132   133   134   135  
 136   137   138   139   140   141   142   143   144   145   146   147   148   149   150  
 151   152   153   154   155   156   157   158   159   160   161   162   163   164   165  
 166   167   168   169   170   171   172   173   174   175   176   177   178   179   180  
 181   182   183   184   185   186   187   188   189   190   191   192   193   194   195  
 196   197   198   199   200   201   202   203   204   205   206   207   208   209   210  
 211   212   213   214   215   216   217   218   219   220   221   222   223   224   225  
 226   227   228   229   230   231   232   233   234   235   236   237   238   239   240  
 241   242   243   244   245   246   247   248   249   250   251   252   253   254   255  
 256   257   258   259   260   261   262   263   264   265   266   267   268   269   270  
 271   272   273   274   275   276   277   278   279   280   281   282   283   284   285  
 286   287   288   289   290   291   292   293   294   295   296   297   298   299   300  
 301   302   303   304   305   306   307   308   309   310   311   312   313   314   315  
 316   317   318   319   320   321   322   323   324   325   326   327   328   329   330  
 331   332   333   334   335   336   337   338   339   340   341   342   343   344   345  
 346   347   348   349   350   351   352   353   354   355   356   357   358   359   360  
 361   362   363   364   365   366   367   368   369   370   371   372   373   374   375  
 376   377   378   379   380   381   382   383   384   385   386   387   388   389   390  
 391   392   393   394   395   396   397   398   399   400   401   402   403   404   405  
 406   407   408   409   410   411   412   413   414   415   416   417   418   419   420  
 421   422   423   424   425   426   427   428   429   430   431   432   433   434   435  
 436   437   438   439   440   441   442   443   444   445   446   447   448   449   450  
 451   452   453   454   455   456   457   458   459   460   461   462   463   464   465  
 466   467   468   469   470   471   472   473   474   475   476   477   478   479   480  
 481   482   483   484   485   486   487   488   489   490   491   492   493   494   495  
 496   497   498   499   500   501   502   503   504   505   506   507   508   509   510  
 511   512   513   514   515   516   517   518   519   520   521   522   523   524   525  
 526   527   528   529   530   531   532   533   534   535   536   537   538   539   540  
 541   542   543   544   545   546   547   548   549   550   551   552   553   554   555  
 556   557   558   559   560   561   562   563   564   565   566   567   568   569   570  
 571   572   573   574   575   576   577   578   579   580   581   582   583   584   585  
 586   587   588   589   590   591   592   593   594   595   596   597   598   599   600  
 601   602   603   604   605   606   607   608   609   610   611   612   613   614   615  
 616   617   618   619   620   621   622   623   624   625   626   627  

List of loci with too much missing data :
-----------------------------------------

NONE

</data>

 <A NAME="15_07_22at18_31_31_pop_pairw_diff"></A> 
<data>


======================================================================================
== Comparisons of pairs of population samples
======================================================================================

List of labels for population samples used below:
-------------------------------------------------
</data> <pairDistPopLabels time="15/07/22 at 18:31:31">

Label  	Population name
-----  	---------------
  1:	1
  2:	2
  3:	3
  4:	4
  5:	6
  6:	7
  7:	5
</pairDistPopLabels> <data>


------------------------
Population pairwise FSTs
------------------------

</data> <PairFstMat time="15/07/22 at 18:31:31">


Distance method: Pairwise difference
                     1         2         3         4         5         6         7
           1   0.00000
           2  -0.05143   0.00000
           3  -0.01223   0.04245   0.00000
           4   0.03482   0.07402   0.00013   0.00000
           5   0.48234   0.51564   0.26840   0.18695   0.00000
           6   0.48938   0.52013   0.27339   0.19610   0.00000   0.00000
           7   0.11523   0.15744   0.01233  -0.02264   0.30524   0.29225   0.00000
</PairFstMat> <data>


------------
FST P values
------------

Number of permutations : 1023

</data> <PairFstPvalMat time="15/07/22 at 18:31:31">

                       1                 2                 3                 4                 5                 6                 7
           1           *
           2   0.64941+-0.0135           *
           3   0.40234+-0.0166   0.17871+-0.0141           *
           4   0.19824+-0.0108   0.12207+-0.0107   0.34473+-0.0164           *
           5   0.04883+-0.0067   0.00293+-0.0016   0.06250+-0.0064   0.05176+-0.0071           *
           6   0.02148+-0.0045   0.00195+-0.0014   0.05957+-0.0083   0.04004+-0.0065   0.99902+-0.0002           *
           7   0.23730+-0.0162   0.04492+-0.0067   0.35059+-0.0153   0.23438+-0.0118   0.01953+-0.0039   0.01660+-0.0048           *
</PairFstPvalMat> <data>


------------
Matrix of significant Fst P values
Significance Level=0.0500
------------

Number of permutations : 1023

                     1         2         3         4         5         6         7
           1                   -         -         -         +         +         -
           2         -                   -         -         +         +         +
           3         -         -                   -         -         -         -
           4         -         -         -                   -         +         -
           5         +         +         -         -                   -         +
           6         +         +         -         +         -                   +
           7         -         +         -         -         +         +          


********************
Locus by locus AMOVA:
********************

Distance method for locus-by-locus analysis: Pairwise difference

List of loci with only one allele:
----------------------------------

2 3 4 5 6 7 8 9 10 11 12 13 14 15 16 17 18 19 20 21 22 24 25 26 27 28 29 30 31 32 
33 34 35 36 37 39 40 41 42 43 44 45 46 47 48 49 50 51 52 53 54 55 56 57 58 60 61 63 64 65 
66 67 68 69 70 71 72 73 74 75 76 77 78 79 81 82 84 85 86 87 88 89 90 91 93 94 96 97 99 100 
102 103 104 105 106 108 109 110 111 112 113 114 115 117 118 119 120 121 122 123 124 125 126 127 128 129 130 131 132 133 
134 135 136 137 138 139 140 141 142 143 144 145 146 147 148 149 150 151 152 153 154 155 156 157 158 159 160 161 162 163 
164 165 166 168 169 170 171 172 174 175 177 178 179 180 181 183 184 185 186 187 188 189 190 191 192 193 194 195 196 198 
199 200 201 202 203 204 205 206 207 208 210 211 212 213 214 215 216 217 218 219 220 221 222 223 224 225 226 227 228 229 
230 231 232 233 234 235 236 237 238 239 240 241 242 243 244 245 246 247 248 249 250 252 253 254 255 256 257 258 259 260 
261 262 263 264 265 266 267 268 269 270 271 272 273 274 275 276 277 279 280 281 282 283 284 285 286 288 289 290 291 292 
293 294 295 296 297 298 299 300 301 302 303 304 305 306 307 308 309 310 311 312 313 314 315 316 317 318 319 320 321 322 
323 324 325 327 328 330 331 333 334 335 336 337 338 339 340 341 342 343 344 345 346 347 348 349 350 351 352 353 354 355 
357 358 359 360 361 363 364 365 366 367 369 370 372 373 374 375 376 377 378 379 381 382 384 385 388 389 390 391 392 393 
394 396 397 398 399 400 401 402 403 404 405 406 407 408 409 410 411 412 414 415 416 417 418 419 420 421 422 423 424 425 
426 427 428 429 430 431 432 433 434 435 436 437 438 439 440 441 442 443 444 445 446 447 448 449 450 451 452 453 454 455 
456 457 458 459 460 461 462 463 464 465 466 467 468 469 471 472 473 475 477 478 479 480 481 482 483 484 485 486 487 489 
490 491 492 493 494 495 496 498 499 500 501 502 504 505 506 507 508 509 510 511 512 514 515 516 517 519 520 521 522 523 
524 525 526 527 528 529 530 531 532 533 534 535 537 538 539 540 541 542 543 544 545 546 547 548 549 550 551 552 553 554 
555 556 557 558 559 560 561 562 563 564 565 567 568 570 571 572 573 574 575 577 578 579 580 581 582 583 584 585 586 587 
588 589 590 591 592 593 594 595 596 597 598 599 600 601 602 603 604 605 606 607 608 609 610 611 612 613 614 615 616 617 
618 619 620 621 622 623 624 626 627 
</data>

 <A NAME="15_07_22at18_31_31pop_Loc_by_Loc_AMOVA"></A> 
<data>


----------------------------------------
AMOVA Results for polymorphic loci only:
----------------------------------------

            Among Groups:                                      Among Population:                                    Within Populations:                                 Fixation indices:
  Locus            SSD   d.f.             Va    % variation            SSD   d.f.             Vb    % variation            SSD   d.f.             Vc    % variation       FSC   P-value       FST   P-value       FCT   P-value
      1        2.86765      2        0.14977      100.00000        0.00000      4        0.00000        0.00000        0.00000     61        0.00000        0.00000   0.00000   1.00000   1.00000   0.00000   1.00000   0.01271
     23        0.28380      2       -0.00030       -0.23357        0.70890      4        0.00474        3.70568        7.53671     61        0.12355       96.52789   0.03697   0.19355   0.03472   0.24047  -0.00234   0.50733
     38        0.01135      2       -0.00244       -8.98016        0.11164      4       -0.00017       -0.61595        1.81818     61        0.02981      109.59610  -0.00565   0.36950  -0.09596   0.53177  -0.08980   1.00000
     59        1.72007      2        0.06349       21.54145        1.17394      4        0.00603        2.04677       13.73834     61        0.22522       76.41178   0.02609   0.23265   0.23588   0.06158   0.21541   0.01857
     62        0.86558      2        0.02641       11.28717        0.50204      4       -0.00795       -3.39984       13.14709     61        0.21553       92.11267  -0.03832   0.52199   0.07887   0.40567   0.11287   0.02933
     80        0.00284      2       -0.00163      -11.98769        0.08246      4        0.00052        3.79738        0.90000     61        0.01475      108.19031   0.03391   0.17009  -0.08190   0.32258  -0.11988   0.97849
     83        2.59933      2        0.11308       33.84957        0.83783      4       -0.00112       -0.33446       13.54814     61        0.22210       66.48489  -0.00506   0.33920   0.33515   0.02835   0.33850   0.01075
     92        0.07095      2       -0.00223       -3.33878        0.13075      4       -0.00353       -5.27899        4.43065     61        0.07263      108.61777  -0.05108   0.81916  -0.08618   0.89834  -0.03339   0.89443
     95        0.01135      2       -0.00361      -13.40907        0.23752      4        0.00280       10.38252        1.69231     61        0.02774      103.02655   0.09155   0.09482  -0.03027   0.30401  -0.13409   0.98338
     98        2.59933      2        0.11308       33.84957        0.83783      4       -0.00112       -0.33446       13.54814     61        0.22210       66.48489  -0.00506   0.35484   0.33515   0.02151   0.33850   0.00489
    101        0.04541      2       -0.00345       -6.42316        0.21172      4       -0.00040       -0.75285        3.50758     61        0.05750      107.17601  -0.00707   0.38025  -0.07176   0.59922  -0.06423   0.93842
    107        2.59933      2        0.11308       33.84957        0.83783      4       -0.00112       -0.33446       13.54814     61        0.22210       66.48489  -0.00506   0.32551   0.33515   0.02346   0.33850   0.00978
    116        0.00284      2       -0.00113       -8.20469        0.02791      4       -0.00077       -5.57120        0.95455     61        0.01565      113.77589  -0.05149   1.00000  -0.13776   1.00000  -0.08205   1.00000
    167        2.13416      2        0.08444       26.82952        1.25888      4        0.00819        2.60069       13.54814     61        0.22210       70.56978   0.03554   0.16813   0.29430   0.02737   0.26830   0.01369
    173        0.00284      2       -0.00142      -10.37933        0.05938      4       -0.00003       -0.18570        0.92308     61        0.01513      110.56504  -0.00168   0.61681  -0.10565   0.67449  -0.10379   1.00000
    176        0.04541      2       -0.01030      -19.77929        0.95007      4        0.01698       32.60291        2.76923     61        0.04540       87.17638   0.27219   0.00587   0.12824   0.01760  -0.19779   0.83675
    182        0.00284      2       -0.00142      -10.37933        0.05938      4       -0.00003       -0.18570        0.92308     61        0.01513      110.56504  -0.00168   0.63441  -0.10565   0.67937  -0.10379   1.00000
    197        2.59933      2        0.11308       33.84957        0.83783      4       -0.00112       -0.33446       13.54814     61        0.22210       66.48489  -0.00506   0.35093   0.33515   0.03030   0.33850   0.00978
    209        0.25593      2        0.00768       12.45091        0.22089      4        0.00012        0.18959        3.28788     61        0.05390       87.35950   0.00217   0.27077   0.12640   0.18084   0.12451   0.11144
    251        1.08888      2        0.03053       10.61813        0.96985      4       -0.00141       -0.49102       15.76480     61        0.25844       89.87289  -0.00549   0.36461   0.10127   0.23949   0.10618   0.08798
    278        0.01135      2       -0.00361      -13.40907        0.23752      4        0.00280       10.38252        1.69231     61        0.02774      103.02655   0.09155   0.10655  -0.03027   0.31769  -0.13409   0.98240
    287        0.00284      2       -0.00113       -8.20469        0.02791      4       -0.00077       -5.57120        0.95455     61        0.01565      113.77589  -0.05149   1.00000  -0.13776   1.00000  -0.08205   1.00000
    326        0.28302      2        0.01121       22.01023        0.09282      4       -0.00160       -3.14436        2.52121     61        0.04133       81.13412  -0.04032   0.49951   0.18866   0.16911   0.22010   0.00978
    329        2.43860      2        0.10430       31.79336        0.85942      4       -0.00086       -0.26310       13.70198     61        0.22462       68.46975  -0.00386   0.34409   0.31530   0.03421   0.31793   0.00489
    332        0.00284      2       -0.00142      -10.37933        0.05938      4       -0.00003       -0.18570        0.92308     61        0.01513      110.56504  -0.00168   0.61584  -0.10565   0.68231  -0.10379   1.00000
    356        0.00284      2       -0.00163      -11.98769        0.08246      4        0.00052        3.79738        0.90000     61        0.01475      108.19031   0.03391   0.17107  -0.08190   0.28348  -0.11988   0.98534
    362        0.00284      2       -0.00142      -10.37933        0.05938      4       -0.00003       -0.18570        0.92308     61        0.01513      110.56504  -0.00168   0.62561  -0.10565   0.69501  -0.10379   1.00000
    368        0.04541      2       -0.00345       -6.42316        0.21172      4       -0.00040       -0.75285        3.50758     61        0.05750      107.17601  -0.00707   0.38123  -0.07176   0.59140  -0.06423   0.93255
    371        0.00284      2       -0.00113       -8.20469        0.02791      4       -0.00077       -5.57120        0.95455     61        0.01565      113.77589  -0.05149   1.00000  -0.13776   1.00000  -0.08205   1.00000
    380        0.02554      2       -0.00657      -16.54065        0.53441      4        0.00846       21.30599        2.30769     61        0.03783       95.23466   0.18282   0.01955   0.04765   0.03715  -0.16541   0.97849
    383        0.11029      2        0.00369       20.91120        0.12500      4        0.00168        9.48310        0.75000     61        0.01230       69.60570   0.11990   1.00000   0.30394   0.15347   0.20911   0.14858
    386        1.99045      2        0.07375       23.98478        1.59421      4        0.01598        5.19629       13.28298     61        0.21775       70.81893   0.06836   0.10166   0.29181   0.01369   0.23985   0.02151
    387        0.00284      2       -0.00148      -10.82493        0.06579      4        0.00013        0.91783        0.91667     61        0.01503      109.90711   0.00828   0.38416  -0.09907   0.50929  -0.10825   1.00000
    395        4.81398      2        0.23625       63.24871        0.64433      4        0.00231        0.61790        8.23287     61        0.13497       36.13339   0.01681   0.25709   0.63867   0.00000   0.63249   0.00880
    413        0.01135      2       -0.00189       -6.91900        0.05220      4       -0.00157       -5.73448        1.87762     61        0.03078      112.65348  -0.05363   1.00000  -0.12653   1.00000  -0.06919   1.00000
    470        0.00284      2       -0.00142      -10.37933        0.05938      4       -0.00003       -0.18570        0.92308     61        0.01513      110.56504  -0.00168   0.61975  -0.10565   0.67351  -0.10379   1.00000
    474        0.00284      2       -0.00142      -10.37933        0.05938      4       -0.00003       -0.18570        0.92308     61        0.01513      110.56504  -0.00168   0.63636  -0.10565   0.67155  -0.10379   1.00000
    476        2.59933      2        0.11308       33.84957        0.83783      4       -0.00112       -0.33446       13.54814     61        0.22210       66.48489  -0.00506   0.33431   0.33515   0.02835   0.33850   0.00587
    488        0.31863      2        0.01595       61.55262        0.00000      4       -0.00097       -3.72704        0.66667     61        0.01093       42.17442  -0.09694   1.00000   0.57826   0.05083   0.61553   0.00880
    497        2.59933      2        0.11308       33.84957        0.83783      4       -0.00112       -0.33446       13.54814     61        0.22210       66.48489  -0.00506   0.32747   0.33515   0.02639   0.33850   0.00782
    503        0.00284      2       -0.00148      -10.82493        0.06579      4        0.00013        0.91783        0.91667     61        0.01503      109.90711   0.00828   0.38612  -0.09907   0.48289  -0.10825   1.00000
    513        2.13416      2        0.08444       26.82952        1.25888      4        0.00819        2.60069       13.54814     61        0.22210       70.56978   0.03554   0.17693   0.29430   0.01564   0.26830   0.00293
    518        0.31863      2        0.01595       61.55262        0.00000      4       -0.00097       -3.72704        0.66667     61        0.01093       42.17442  -0.09694   1.00000   0.57826   0.03128   0.61553   0.00880
    536        2.13416      2        0.08444       26.82952        1.25888      4        0.00819        2.60069       13.54814     61        0.22210       70.56978   0.03554   0.18671   0.29430   0.03128   0.26830   0.00587
    566        0.01135      2       -0.00385      -14.32211        0.26316      4        0.00340       12.64991        1.66667     61        0.02732      101.67220   0.11065   0.06843  -0.01672   0.21603  -0.14322   0.98827
    569        2.43860      2        0.10674       32.48150        0.59660      4       -0.00705       -2.14544       13.96480     61        0.22893       69.66395  -0.03178   0.51613   0.30336   0.04301   0.32481   0.01271
    576        0.01135      2       -0.00244       -8.98016        0.11164      4       -0.00017       -0.61595        1.81818     61        0.02981      109.59610  -0.00565   0.34604  -0.09596   0.54057  -0.08980   1.00000
    625        0.11442      2       -0.00916       -5.50851        0.33876      4       -0.00880       -5.29039       11.23800     61        0.18423      110.79890  -0.05014   0.74780  -0.10799   0.89150  -0.05509   0.98729

====================================================
Global AMOVA results as a weighted average over loci
====================================================

----------------------------------------------------
AMOVA design and results (average over 48 loci):
----------------------------------------------------

------------------------------------------------------------------------
 Source of               Sum of           Variance            Percentage
 variation               squares          components          variation
------------------------------------------------------------------------
 Among
 groups                   42.245             1.70608            26.93063

 Among
 populations
 within
 groups                   20.419             0.04612             0.72805

 Within
 populations             279.557             4.58290            72.34133
------------------------------------------------------------------------
 Total                   342.221             6.33510
------------------------------------------------------------------------


Average F-Statistics over all loci
 Fixation Indices
      FSC :      0.00996
      FST :      0.27659
      FCT :      0.26931
</data>

 <A NAME="15_07_22at18_31_31_comp_sum_bootstrap"></A> 
<data>


FCT bootstrap percentile values (over 20000 bootstraps)
-------------------------------------------------------

 0.05 %    : 0.15177
 0.1 %     : 0.16092
 0.25 %    : 0.16920
 0.5 %     : 0.17849
 1 %       : 0.18830
 2.5 %     : 0.20198
 5 %       : 0.21287
 10 %      : 0.22481
 50 %      : 0.26778
 90 %      : 0.31152
 95 %      : 0.32421
 97.5 %    : 0.33517
 99 %      : 0.34881
 99.5 %    : 0.35740
 99.75 %   : 0.36775
 99.9 %    : 0.37944
 99.95 %   : 0.38938


FST bootstrap percentile values (over 20000 bootstraps)
-------------------------------------------------------

 0.05 %    : 0.15570
 0.1 %     : 0.16499
 0.25 %    : 0.17644
 0.5 %     : 0.18651
 1 %       : 0.19647
 2.5 %     : 0.20978
 5 %       : 0.22035
 10 %      : 0.23261
 50 %      : 0.27489
 90 %      : 0.31879
 95 %      : 0.33160
 97.5 %    : 0.34270
 99 %      : 0.35592
 99.5 %    : 0.36487
 99.75 %   : 0.37617
 99.9 %    : 0.38770
 99.95 %   : 0.39768


FSC bootstrap percentile values (over 20000 bootstraps)
-------------------------------------------------------

 0.05 %    : -0.01185
 0.1 %     : -0.01050
 0.25 %    : -0.00893
 0.5 %     : -0.00715
 1 %       : -0.00569
 2.5 %     : -0.00334
 5 %       : -0.00126
 10 %      : 0.00104
 50 %      : 0.00975
 90 %      : 0.01957
 95 %      : 0.02259
 97.5 %    : 0.02534
 99 %      : 0.02877
 99.5 %    : 0.03102
 99.75 %   : 0.03351
 99.9 %    : 0.03708
 99.95 %   : 0.03969


------------------
Significance tests (1023 permutations)
------------------

Vc and FST : P(rand. value &lt; obs. value)  =  0.00000
             P(rand. value = obs. value)  =  0.00000
                                  P-value =  0.00000

Vb and FSC : P(rand. value > obs. value)  =  0.03324
             P(rand. value = obs. value)  =  0.00000
                                  P-value =  0.03324

Va and FCT : P(rand. value > obs. value)  =  0.00000
             P(rand. value = obs. value)  =  0.00000
                                  P-value =  0.00000


////////////////////////////////////////////////////////////////////
END OF RUN NUMBER 1 (15/07/22 at 18:31:31))
Total computing time for this run : 0h 0m 0s 342 ms
////////////////////////////////////////////////////////////////////


</data>

</Arlequin>
