# Supplementary material for: Variation in genetics, morphology, and recruitment of the invasive barnacle Amphibalanus eburneus (Gould, 1841) in the southern Korean peninsula
Source: PeerJ. 2022 Sep 2;10:e14002. doi: 10.7717/peerj.14002 (PMC9443810; doi:10.7717/peerj.14002)
Supplement: Supplemental Information 5 [file peerj-10-14002-s005.zip]

Archive with 2 entries (2 files):
- Scutum.morphoj
- Tergum.morphoj
