# Supplementary material for: Variation in genetics, morphology, and recruitment of the invasive barnacle Amphibalanus eburneus (Gould, 1841) in the southern Korean peninsula
Source: PeerJ. 2022 Sep 2;10:e14002. doi: 10.7717/peerj.14002 (PMC9443810; doi:10.7717/peerj.14002)
Supplement: Supplemental Information 5 [file peerj-10-14002-s005.zip › Scutum.morphoj]

<?xml version="1.0" encoding="UTF-8"?>

<morphojroot version="1.07a">
  <morphojproject>
    <morphojproject_contents visiblename="Scutum" lollipopcolor="-16776961" lollipopgraphpointsize="9.0" lollipoplandmarknumbercolor="-65536" lollipopshowlandmarknumber="true" outlinedefaultgraphpointsize="9.0" outlinelandmarknumbercolor="-65536" outlineshowlandmarknumber="true" outlineshowstartingshape="true" outlinestartingconfigcolor="-16711681" outlinetargetconfigcolor="-16776961" transgridgraphpointsize="9.0" transgridgridcolor="-16711681" transgridLandmarkNumberColor="-65536" transgridlollipopcolor="-16776961" transgridshowlandmarknumber="true" transgridShowLollipop="true" wireframedefaultgraphpointsize="9.0" wireframelandmarknumbercolor="-65536" wireframeshowlandmarknumber="false" wireframeshowstartingshape="true" wireframestartingconfigcolor="-52429" wireframetargetconfigcolor="-13434625">
      <uniquenumber>387</uniquenumber>
    </morphojproject_contents>
    <morphojset>
      <morphojset_contents visiblename="Scutum" uniqueid="1" alignmentmethod="1" dimension="2" hasprocrustesfit="true" hasrawdata="true" linkedoutlinenumber="0" linkedwireframenumber="384" nincl="290" nlmk="5" nobs="290" objsymmetry="false" procsumsquare="1.5857694831390714" procrustesfitfromparentset="false">
        <alignmentvectors>
          <vector>0.0 </vector>
          <vector>0.0 </vector>
          <vector>0.0 </vector>
          <vector>0.0 </vector>
          <vector>0.0 </vector>
        </alignmentvectors>
        <datavector>
          <datamatrix visiblename="Scutum, raw data" covarfromorigin="false" matrixtype="0" iscoordinates="true" issymmetrycomponent="false" isasymmetrycomponent="false">
            <data>
              <vector>10.327332 5.7350259999999995 2.721102 7.64194 3.849538 4.21378 5.849298 3.478154 5.313648 5.456488 </vector>
              <vector>10.305906 5.7207419999999995 2.721102 7.656224 3.878106 4.192354 5.99928 3.492438 5.313648 5.456488 </vector>
              <vector>2.042612 6.206398 9.24889 1.96405 9.413156 5.335074 6.74919 7.370544 7.934762 4.813708 </vector>
              <vector>2.028328 6.184972 9.234606 1.942624 9.391729999999999 5.292222 6.7706159999999995 7.370544 7.920478 4.770856 </vector>
              <vector>12.341376 6.877746 4.74943 6.742048 6.470652 4.078082 9.456008 3.67813 7.8204899999999995 5.135098 </vector>
              <vector>12.31995 6.863462 4.735146 6.742048 6.39209 4.10665 9.456008 3.67813 7.8347739999999995 5.14224 </vector>
              <vector>3.74955 3.949526 11.448625999999999 4.977974 8.898932 7.513384 6.470652 7.734786 8.406134 6.020706 </vector>
              <vector>3.778118 3.935242 11.448625999999999 4.956548 8.906074 7.506242 6.470652 7.734786 8.484696 6.042132 </vector>
              <vector>3.727269 0.587412 6.965028 6.459201 3.7738890000000005 6.515145 2.63403 4.461534 4.881114 5.319342000000001 </vector>
              <vector>3.720276 0.589743 6.965028 6.459201 3.778551 6.505821 2.6386920000000003 4.461534 4.8951 5.324004 </vector>
              <vector>3.449586 7.699076 9.60599 2.006902 10.748709999999999 5.870724 8.620394 7.863342 8.74895 5.370784 </vector>
              <vector>3.449586 7.699076 9.60599 2.006902 10.741568 5.870724 8.620394 7.863342 8.74895 5.363642 </vector>
              <vector>2.8639419999999998 6.913456 8.398992 1.599808 9.263174 4.635158 7.39197 6.727764 7.684792 4.3494779999999995 </vector>
              <vector>2.878226 6.899172 8.398992 1.585524 9.2846 4.599448 7.39197 6.734906 7.684792 4.378046 </vector>
              <vector>2.221162 6.684912 9.206038 2.556836 9.098908 6.377806 7.184852 7.64194 7.777638 5.413636 </vector>
              <vector>2.228304 6.706338 9.206038 2.542552 9.10605 6.384948 7.184852 7.656224 7.777638 5.406494 </vector>
              <vector>3.542432 6.92774 10.834414 4.3423359999999995 10.155924 7.441964 8.277578 8.556116 9.03463 6.577782 </vector>
              <vector>3.53529 6.92774 10.82013 4.3423359999999995 10.127356 7.42768 8.263294 8.556116 9.077482 6.577782 </vector>
              <vector>10.627296 4.656584 2.89251 7.656224 3.74955 4.120934 6.584924 3.2138999999999998 5.370784 5.263654 </vector>
              <vector>10.648722 4.6423 2.89251 7.656224 3.74955 4.135218 6.577782 3.228184 5.399352 5.277938 </vector>
              <vector>1.314128 7.420538 8.156164 2.328292 8.513264 5.913576 6.242108 8.227584 6.670628 5.599328 </vector>
              <vector>1.292702 7.406254 8.14188 2.328292 8.506122 5.913576 6.234966 8.227584 6.684912 5.592186 </vector>
              <vector>10.413036 7.406254 2.599688 7.549094 4.120934 4.977974 6.377806 4.192354 5.763594 6.0849839999999995 </vector>
              <vector>10.42732 7.39197 2.599688 7.556236 4.120934 4.970832 6.35638 4.192354 5.74931 6.10641 </vector>
              <vector>4.270916 7.17771 9.327452 1.828352 9.913096 5.270796 9.027488 6.670628 8.670387999999999 4.763714 </vector>
              <vector>4.256632 7.163426 9.327452 1.814068 9.905954 5.270796 9.020346 6.670628 8.691813999999999 4.777998 </vector>
              <vector>2.813948 7.71336 9.32031 2.3425759999999998 9.934522 5.977854 7.870484 7.984756 8.306146 5.342216 </vector>
              <vector>2.806806 7.734786 9.313168 2.335434 9.955948 5.942144 7.884768 7.970472 8.327572 5.342216 </vector>
              <vector>3.6550080000000005 0.6759900000000001 7.531461 6.545448 4.270392 6.627033000000001 3.051279 5.109552000000001 5.111883000000001 5.275053000000001 </vector>
              <vector>3.6550080000000005 0.6759900000000001 7.531461 6.545448 4.256406 6.615378000000001 3.051279 5.109552000000001 5.102559 5.2633980000000005 </vector>
              <vector>3.9281 6.656344 9.563138 1.635518 10.184492 4.763714 8.220442 7.027728 8.477554 4.6994359999999995 </vector>
              <vector>3.9281 6.656344 9.563138 1.635518 10.170208 4.763714 8.220442 7.027728 8.506122 4.6994359999999995 </vector>
              <vector>4.177152 0.587412 6.578082 6.724935 3.9999960000000003 6.342651 2.990673 5.025636 4.634028000000001 5.023305000000001 </vector>
              <vector>4.177152 0.587412 6.578082 6.724935 4.027968 6.333327000000001 2.990673 5.025636 4.61538 5.032629 </vector>
              <vector>4.326336 0.5104890000000001 6.976683 6.6480120000000005 3.9347280000000002 6.337989 2.976687 4.713282 5.15151 4.897431 </vector>
              <vector>4.326336 0.5104890000000001 6.976683 6.6480120000000005 3.9393900000000004 6.328665000000001 2.976687 4.713282 5.163165 4.906755 </vector>
              <vector>4.480182 0.503496 6.750576000000001 6.571089000000001 4.051278 6.139854000000001 3.095568 4.440555000000001 4.909086 4.878783 </vector>
              <vector>4.484844000000001 0.49883400000000006 6.750576000000001 6.571089000000001 4.03263 6.139854000000001 3.0909060000000004 4.440555000000001 4.904424000000001 4.892769 </vector>
              <vector>4.28904 0.599067 7.128198 6.4685250000000005 4.326336 6.221439 3.2167800000000004 4.77855 5.037291000000001 4.7855430000000005 </vector>
              <vector>4.28904 0.599067 7.128198 6.4685250000000005 4.31235 6.212115000000001 3.2167800000000004 4.77855 5.0396220000000005 4.799529000000001 </vector>
              <vector>4.069926000000001 0.43589700000000003 6.825168000000001 6.696963 3.9766860000000004 6.426567 2.685312 5.0536080000000005 4.6829790000000004 5.048946 </vector>
              <vector>4.069926000000001 0.43589700000000003 6.825168000000001 6.696963 3.988341 6.426567 2.685312 5.0536080000000005 4.664331000000001 5.048946 </vector>
              <vector>4.206638 7.506242 9.441724 0.692774 10.934402 4.235206 9.056056 6.634918 8.663246 4.442324 </vector>
              <vector>4.206638 7.506242 9.441724 0.692774 10.920118 4.270916 9.056056 6.634918 8.684671999999999 4.435182 </vector>
              <vector>10.313048 8.763234 2.8639419999999998 1.9497659999999999 5.14224 0.764194 9.484576 2.978214 6.656344 3.113912 </vector>
              <vector>10.298764 8.756092 2.8639419999999998 1.9497659999999999 5.170808 0.764194 9.470292 2.978214 6.663486 3.092486 </vector>
              <vector>3.89239 7.384828 9.71312 3.271036 9.798824 5.60647 8.127596 7.620514 8.727524 5.406494 </vector>
              <vector>3.878106 7.377686 9.71312 3.263894 9.813108 5.592186 8.120454 7.620514 8.720382 5.406494 </vector>
              <vector>4.382280000000001 0.701631 7.095564 6.5291310000000005 4.671324 6.228432000000001 3.5011620000000003 4.14918 5.347314000000001 5.123538000000001 </vector>
              <vector>4.382280000000001 0.701631 7.095564 6.5291310000000005 4.680648000000001 6.237756 3.5011620000000003 4.14918 5.3519760000000005 5.142186000000001 </vector>
              <vector>10.277338 7.956188 3.078202 4.920838 4.835134 3.342456 8.199016 3.978094 6.0706999999999995 4.913696 </vector>
              <vector>10.263054 7.949046 3.092486 4.906554 4.82085 3.35674 8.191874 3.978094 6.0921259999999995 4.913696 </vector>
              <vector>2.956788 8.28472 8.591826 1.335554 9.898812 4.92798 8.113312 7.277698 7.770496 4.827992 </vector>
              <vector>2.949646 8.306146 8.591826 1.335554 9.863102 4.949406 8.113312 7.277698 7.74907 4.813708 </vector>
              <vector>7.663366 8.791802 5.46363 2.699676 7.96333 3.156764 8.78466 4.885128 7.17771 4.763714 </vector>
              <vector>7.663366 8.791802 5.46363 2.699676 7.970472 3.156764 8.78466 4.885128 7.184852 4.756572 </vector>
              <vector>4.49946 7.620514 9.53457 2.906794 9.841676 6.384948 8.413276 7.756212 8.834654 5.542192 </vector>
              <vector>4.49946 7.60623 9.53457 2.913936 9.82025 6.4277999999999995 8.398992 7.741928 8.884648 5.549334 </vector>
              <vector>3.699556 8.256152 9.17747 3.199616 9.848818 6.220682 8.53469 7.970472 7.984756 6.03499 </vector>
              <vector>3.692414 8.241868 9.17747 3.199616 9.870244 6.206398 8.520406 7.956188 8.006181999999999 6.042132 </vector>
              <vector>2.967363 0.6783210000000001 6.452208000000001 5.913747000000001 3.927735 6.088572 2.5780860000000003 4.77855 4.379949000000001 4.519809 </vector>
              <vector>2.969694 0.682983 6.449877000000001 5.9184090000000005 3.9020940000000004 6.086241 2.573424 4.783212000000001 4.382280000000001 4.526802 </vector>
              <vector>7.599088 8.763234 4.199496 2.592546 6.734906 2.5139839999999998 8.406134 4.6922939999999995 6.584924 4.35662 </vector>
              <vector>7.591946 8.74895 4.185212 2.592546 6.734906 2.5211259999999998 8.406134 4.6851519999999995 6.592066 4.363762 </vector>
              <vector>3.363882 8.448986 8.39185 1.485536 9.598848 4.827992 7.977614 7.084864 7.53481 5.242228 </vector>
              <vector>3.371024 8.42756 8.384708 1.485536 9.598848 4.842276 7.984756 7.092006 7.527668 5.235086 </vector>
              <vector>7.291982 7.791922 4.363762 2.413996 6.920598 2.628256 8.03475 4.220922 6.184972 3.99952 </vector>
              <vector>7.291982 7.8062059999999995 4.370904 2.413996 6.877746 2.64254 8.03475 4.21378 6.21354 4.020946 </vector>
              <vector>4.186476000000001 0.8158500000000001 7.536123000000001 6.0675930000000005 4.757571 6.1421850000000004 3.6666630000000002 4.948713000000001 5.596731 4.990671000000001 </vector>
              <vector>4.184145 0.820512 7.5407850000000005 6.0675930000000005 4.755240000000001 6.149178 3.668994 4.9510440000000004 5.5944 4.972023 </vector>
              <vector>5.235086 8.220442 7.777638 1.842636 9.634558 4.049514 8.827512 6.4277999999999995 7.89191 4.863702 </vector>
              <vector>5.242228 8.2133 7.777638 1.835494 9.6417 4.03523 8.82037 6.4277999999999995 7.89191 4.870844 </vector>
              <vector>3.128196 8.506122 9.24889 2.742528 9.791682 5.877866 7.977614 7.791922 8.10617 5.635038 </vector>
              <vector>3.128196 8.520406 9.241748 2.74967 9.805966 5.89215 7.96333 7.791922 8.14188 5.627896 </vector>
              <vector>3.720276 0.60606 6.205122 6.249411 4.009320000000001 6.109551000000001 2.8974330000000004 4.5477810000000005 4.575753000000001 4.762233 </vector>
              <vector>3.7156140000000004 0.6107220000000001 6.207453 6.24708 4.037292 6.114213 2.8997640000000002 4.5477810000000005 4.580415 4.755240000000001 </vector>
              <vector>3.8578050000000004 0.6503490000000001 7.594398000000001 6.344982000000001 5.109552000000001 6.622371 3.459204 4.862466 5.552442 5.160834 </vector>
              <vector>3.853143 0.6480180000000001 7.592067 6.347313000000001 5.0839110000000005 6.613047000000001 3.4545420000000004 4.862466 5.540787000000001 5.146848 </vector>
              <vector>4.209786 0.624708 6.634026 6.389271000000001 3.8368260000000003 6.146847 3.0233070000000004 4.972023 4.629366 4.8018600000000005 </vector>
              <vector>4.207455 0.6223770000000001 6.634026 6.389271000000001 3.84615 6.146847 3.0233070000000004 4.972023 4.63869 4.811184000000001 </vector>
              <vector>3.7622340000000003 0.48251700000000003 6.939387000000001 6.564096 4.174821000000001 6.433560000000001 3.1678290000000002 4.543119 4.627035 4.913748 </vector>
              <vector>3.7599030000000004 0.48484800000000006 6.937056 6.564096 4.170159 6.431229 3.163167 4.538457 4.627035 4.918410000000001 </vector>
              <vector>3.533796 0.8717940000000001 7.811181 6.501159 5.237757 6.9160770000000005 3.4405560000000004 5.6643300000000005 5.2773840000000005 5.310018 </vector>
              <vector>3.5361270000000005 0.8694630000000001 7.811181 6.496497000000001 5.249412 6.909084000000001 3.438225 5.6643300000000005 5.265729 5.317011000000001 </vector>
              <vector>4.111884 0.6037290000000001 6.734259000000001 6.2937 4.447548 6.328665000000001 3.0606030000000004 4.750578 4.843818000000001 4.620042000000001 </vector>
              <vector>4.111884 0.6037290000000001 6.734259000000001 6.2937 4.4592030000000005 6.321672 3.0606030000000004 4.750578 4.853142 4.620042000000001 </vector>
              <vector>5.002326 0.5944050000000001 6.762231000000001 6.6480120000000005 4.0722570000000005 5.883444000000001 3.326337 4.100229000000001 5.055939 4.839156 </vector>
              <vector>5.002326 0.5944050000000001 6.762231000000001 6.6480120000000005 4.076919 5.895099 3.326337 4.100229000000001 5.0396220000000005 4.864797 </vector>
              <vector>4.477851 0.8531460000000001 7.03962 6.564096 4.35897 6.256404000000001 3.354309 4.596732 5.2773840000000005 4.993002000000001 </vector>
              <vector>4.480182 0.848484 7.044282000000001 6.564096 4.347315 6.24708 3.354309 4.599063 5.272722000000001 4.990671000000001 </vector>
              <vector>3.9627000000000003 0.720279 7.358967000000001 6.303024000000001 3.965031 6.1258680000000005 3.074589 4.303026 4.9790160000000006 4.708620000000001 </vector>
              <vector>3.9673620000000005 0.7156170000000001 7.356636000000001 6.303024000000001 3.9696930000000004 6.128199 3.074589 4.303026 4.976685000000001 4.6969650000000005 </vector>
              <vector>4.223772 0.6969690000000001 7.030296000000001 6.2004600000000005 4.037292 6.002325000000001 3.2261040000000003 4.3240050000000005 4.918410000000001 4.655007 </vector>
              <vector>4.223772 0.692307 7.030296000000001 6.207453 4.051278 6.0069870000000005 3.2261040000000003 4.3240050000000005 4.913748 4.643352 </vector>
              <vector>3.750579 0.8041950000000001 7.710948 6.303024000000001 4.442886000000001 6.561765 2.9440530000000003 4.424238 5.163165 5.013981 </vector>
              <vector>3.7459170000000004 0.801864 7.708617 6.300693000000001 4.442886000000001 6.564096 2.9417220000000004 4.419576 5.1585030000000005 5.020974000000001 </vector>
              <vector>4.601394 0.9813510000000001 7.741251000000001 6.076917000000001 4.748247 6.011649 3.7109520000000003 4.645683 5.610717 4.8461490000000005 </vector>
              <vector>4.603725000000001 0.9836820000000001 7.741251000000001 6.072255 4.748247 6.004656000000001 3.70629 4.643352 5.608386 4.867128 </vector>
              <vector>4.8018600000000005 0.7412580000000001 8.025633000000001 6.3799470000000005 5.296032 6.552441000000001 3.920742 4.827501000000001 6.020973000000001 4.832163 </vector>
              <vector>4.806522 0.7412580000000001 8.025633000000001 6.3799470000000005 5.317011000000001 6.554772000000001 3.920742 4.827501000000001 6.018642000000001 4.853142 </vector>
              <vector>4.487175000000001 0.9440550000000001 7.785540000000001 6.191136 4.8764520000000005 5.8578030000000005 3.883446 4.270392 5.617710000000001 4.706289 </vector>
              <vector>4.480182 0.9417240000000001 7.785540000000001 6.1864740000000005 4.874121000000001 5.846148 3.8787840000000005 4.275054 5.634027000000001 4.715613 </vector>
              <vector>3.86946 0.764568 8.027964 6.303024000000001 4.634028000000001 6.508152000000001 3.5617680000000003 5.603724000000001 5.454540000000001 5.034960000000001 </vector>
              <vector>3.8741220000000003 0.762237 8.025633000000001 6.303024000000001 4.629366 6.5128140000000005 3.5617680000000003 5.599062 5.468526000000001 5.032629 </vector>
              <vector>3.5221410000000004 1.0885770000000001 7.072254000000001 6.466194000000001 4.689972 6.491835000000001 3.020976 4.63869 4.797198000000001 5.0093190000000005 </vector>
              <vector>3.5221410000000004 1.0885770000000001 7.072254000000001 6.466194000000001 4.703958 6.501159 3.020976 4.63869 4.808853 5.030298 </vector>
              <vector>3.6853110000000004 0.762237 6.664329 6.6480120000000005 3.2843790000000004 5.981346 2.5780860000000003 4.372956 4.580415 4.874121000000001 </vector>
              <vector>3.6876420000000003 0.7599060000000001 6.675984000000001 6.671322000000001 3.282048 5.983677 2.573424 4.363632 4.5920700000000005 4.853142 </vector>
              <vector>3.5617680000000003 0.7412580000000001 7.244748 6.018642000000001 4.221441 6.536124 2.9860110000000004 4.972023 5.1142140000000005 4.776219 </vector>
              <vector>3.5617680000000003 0.736596 7.2424170000000005 6.018642000000001 4.228434 6.531462 2.9860110000000004 4.974354 5.100228 4.766895000000001 </vector>
              <vector>4.0116510000000005 0.662004 7.3030230000000005 6.561765 3.9090870000000004 6.08391 3.0769200000000003 4.372956 4.9650300000000005 4.776219 </vector>
              <vector>4.016313 0.662004 7.300692000000001 6.557103000000001 3.9254040000000003 6.08391 3.081582 4.372956 4.974354 4.780881 </vector>
              <vector>4.282047 0.7132860000000001 7.554771000000001 6.337989 4.655007 6.494166000000001 3.4848450000000004 4.095567 5.365962000000001 4.899762 </vector>
              <vector>4.277385000000001 0.7132860000000001 7.559433 6.337989 4.645683 6.480180000000001 3.482514 4.095567 5.3822790000000005 4.897431 </vector>
              <vector>3.9020940000000004 0.7249410000000001 7.36596 6.601392000000001 4.109553 6.38694 3.0932370000000002 4.8601350000000005 5.0396220000000005 5.023305000000001 </vector>
              <vector>3.899763 0.729603 7.36596 6.601392000000001 4.1305320000000005 6.38694 3.0909060000000004 4.8601350000000005 5.044284 5.016312 </vector>
              <vector>4.363632 0.8624700000000001 6.850809000000001 6.356637 4.03263 5.974353000000001 3.221442 4.0722570000000005 4.909086 4.703958 </vector>
              <vector>4.363632 0.867132 6.850809000000001 6.361299000000001 4.048947 5.969691 3.2191110000000003 4.0722570000000005 4.930065000000001 4.717944 </vector>
              <vector>4.391604 0.8041950000000001 6.114213 6.720273000000001 3.3356610000000004 5.885775000000001 2.762235 3.920742 4.445217 4.818177 </vector>
              <vector>4.386942 0.8065260000000001 6.116544 6.720273000000001 3.3613020000000002 5.892768 2.759904 3.9230730000000005 4.461534 4.7855430000000005 </vector>
              <vector>3.533796 0.680652 7.282044000000001 6.452208000000001 3.9254040000000003 6.321672 2.84382 4.540788 4.792536 4.783212000000001 </vector>
              <vector>3.5314650000000003 0.680652 7.282044000000001 6.447546000000001 3.951045 6.3356580000000005 2.848482 4.540788 4.797198000000001 4.797198000000001 </vector>
              <vector>1.92834 6.60635 11.062958 1.814068 10.163066 6.477794 8.527548 7.791922 8.848938 5.0351099999999995 </vector>
              <vector>1.92834 6.592066 11.062958 1.806926 10.170208 6.449226 8.527548 7.791922 8.806086 5.020826 </vector>
              <vector>3.063918 8.027608 9.920238 1.764074 10.263054 5.89215 8.441844 8.149022 8.598968 5.3779259999999995 </vector>
              <vector>3.063918 8.027608 9.920238 1.764074 10.263054 5.885008 8.441844 8.149022 8.613252 5.363642 </vector>
              <vector>1.564098 8.134738 8.841796 1.421258 10.091645999999999 5.056536 8.056176 8.263294 7.99904 5.599328 </vector>
              <vector>1.578382 8.149022 8.841796 1.4284 10.091645999999999 5.077962 8.077602 8.256152 8.027608 5.592186 </vector>
              <vector>4.992258 7.384828 9.770256 2.842516 10.163066 5.477914 9.206038 7.206278 8.934642 5.413636 </vector>
              <vector>4.992258 7.370544 9.763114 2.842516 10.17735 5.513624 9.206038 7.191994 8.948926 5.420778 </vector>
              <vector>11.562898 7.491958 3.792402 7.53481 5.64218 4.842276 7.4633899999999995 4.370904 7.199136 6.03499 </vector>
              <vector>11.577182 7.4776739999999995 3.806686 7.53481 5.60647 4.849418 7.449106 4.370904 7.199136 6.042132 </vector>
              <vector>11.434342 7.92762 2.435422 8.556116 4.792282 4.949406 7.556236 4.35662 5.877866 6.227824 </vector>
              <vector>11.434342 7.941904 2.449706 8.556116 4.842276 4.935122 7.563378 4.370904 5.863582 6.24925 </vector>
              <vector>3.1958010000000003 0.24242400000000003 7.279713 6.417243000000001 3.815847 6.0815790000000005 2.617713 4.435893 4.643352 4.808853 </vector>
              <vector>3.200463 0.24242400000000003 7.279713 6.417243000000001 3.8205090000000004 6.0815790000000005 2.613051 4.435893 4.624704 4.8158460000000005 </vector>
              <vector>4.046616 0.615384 6.988338000000001 6.417243000000001 4.1468490000000005 6.559434 2.9044260000000004 4.347315 4.717944 4.743585 </vector>
              <vector>4.0419540000000005 0.6107220000000001 6.988338000000001 6.414912 4.144518000000001 6.554772000000001 2.902095 4.344984 4.713282 4.764564 </vector>
              <vector>3.9557070000000003 0.6200460000000001 7.494165000000001 6.594399 4.307688000000001 6.258735000000001 3.510486 4.177152 5.300694 5.153841000000001 </vector>
              <vector>3.9533760000000004 0.617715 7.494165000000001 6.5874060000000005 4.31235 6.263397 3.5081550000000004 4.177152 5.333328000000001 5.1585030000000005 </vector>
              <vector>3.7738890000000005 0.7412580000000001 7.193466000000001 6.2447490000000005 3.9906720000000004 5.780880000000001 3.3006960000000003 4.051278 4.832163 4.589739000000001 </vector>
              <vector>3.7738890000000005 0.7412580000000001 7.193466000000001 6.2447490000000005 3.9976650000000005 5.776218 3.3006960000000003 4.051278 4.834494 4.620042000000001 </vector>
              <vector>3.35664 0.363636 7.051275 6.580413 3.631698 6.344982000000001 2.5337970000000003 4.617711 4.524471 4.923072 </vector>
              <vector>3.3613020000000002 0.36596700000000004 7.046613000000001 6.575751 3.6270360000000004 6.344982000000001 2.529135 4.617711 4.531464000000001 4.937058 </vector>
              <vector>3.510486 0.505827 7.729596000000001 6.547779 3.8438190000000003 6.703956000000001 2.827503 5.657337 4.8904380000000005 5.1585030000000005 </vector>
              <vector>3.505824 0.503496 7.724934 6.547779 3.8508120000000003 6.7062870000000006 2.827503 5.652675 4.883445 5.179482 </vector>
              <vector>4.165497 0.6410250000000001 7.174818 6.50349 4.209786 6.093234000000001 3.2634000000000003 4.449879 4.953375 4.56876 </vector>
              <vector>4.163166 0.636363 7.170156 6.50349 4.214448 6.093234000000001 3.268062 4.445217 4.94172 4.589739000000001 </vector>
              <vector>4.051278 0.46386900000000003 6.2447490000000005 6.501159 3.4941690000000003 5.8578030000000005 2.648016 3.9463830000000004 4.300695 4.585077 </vector>
              <vector>4.048947 0.46853100000000003 6.2447490000000005 6.496497000000001 3.512817 5.8578030000000005 2.648016 3.9417210000000003 4.291371000000001 4.573422000000001 </vector>
              <vector>12.141399999999999 5.3922099999999995 2.806806 6.60635 4.092366 3.14248 7.349118 2.35686 6.14212 4.163786 </vector>
              <vector>12.141399999999999 5.3779259999999995 2.806806 6.599208 4.113792 3.163906 7.334834 2.35686 6.0778419999999995 4.149502 </vector>
              <vector>11.098668 4.756572 3.242468 4.470892 5.242228 7.8062059999999995 7.277698 7.877626 5.906434 6.127836 </vector>
              <vector>11.084384 4.735146 3.256752 4.46375 5.242228 7.8204899999999995 7.263414 7.877626 5.885008 6.113552 </vector>
              <vector>1.585524 7.020586 9.9988 7.156284 8.370424 3.842396 5.7421679999999995 3.492438 7.1062899999999996 5.413636 </vector>
              <vector>1.585524 7.020586 9.9988 7.156284 8.370424 3.842396 5.7421679999999995 3.492438 7.1062899999999996 5.413636 </vector>
              <vector>11.348638 5.277938 3.956668 3.813828 5.342216 7.241988 7.706218 7.8276319999999995 6.270676 5.763594 </vector>
              <vector>11.348638 5.277938 3.956668 3.813828 5.342216 7.241988 7.706218 7.8276319999999995 6.270676 5.763594 </vector>
              <vector>3.49958 5.949286 10.920118 5.863582 9.370303999999999 2.8568 6.57064 2.992498 7.99904 4.399472 </vector>
              <vector>3.513864 5.92786 10.905834 5.877866 9.370303999999999 2.8568 6.577782 2.992498 8.006181999999999 4.406614 </vector>
              <vector>3.006782 8.548974 11.170088 8.149022 9.063198 5.227944 6.363522 5.242228 8.227584 6.756332 </vector>
              <vector>3.021066 8.53469 11.162946 8.163306 9.056056 5.220802 6.35638 5.24937 8.227584 6.74919 </vector>
              <vector>2.24973 7.970472 9.89167 7.906194 8.156164 5.227944 5.21366 5.242228 7.363402 6.449226 </vector>
              <vector>2.228304 7.949046 9.913096 7.899052 8.14188 5.21366 5.227944 5.220802 7.35626 6.4349419999999995 </vector>
              <vector>2.292582 7.39197 10.684432 7.042012 8.60611 4.099508 5.670748 3.935242 7.913336 5.53505 </vector>
              <vector>2.306866 7.377686 10.67729 7.03487 8.591826 4.078082 5.649322 3.949526 7.89191 5.513624 </vector>
              <vector>2.314008 7.71336 10.812988 7.142 8.863222 4.063798 5.656464 4.2852 7.770496 5.870724 </vector>
              <vector>2.314008 7.71336 10.812988 7.142 8.863222 4.063798 5.656464 4.2852 7.770496 5.870724 </vector>
              <vector>1.764074 7.03487 9.541712 6.913456 8.03475 4.263774 4.949406 3.870964 6.599208 5.3779259999999995 </vector>
              <vector>1.74979 7.020586 9.527428 6.884888 8.03475 4.256632 4.942264 3.863822 6.613492 5.3922099999999995 </vector>
              <vector>3.492438 7.71336 10.955828 7.53481 9.434582 5.085104 6.599208 4.920838 8.091886 6.056416 </vector>
              <vector>3.478154 7.734786 10.948686 7.527668 9.448866 5.099388 6.592066 4.935122 8.084744 6.042132 </vector>
              <vector>1.814068 7.863342 9.913096 7.741928 8.199016 4.60659 5.299364 4.599448 7.049154 6.21354 </vector>
              <vector>1.814068 7.863342 9.913096 7.741928 8.199016 4.60659 5.299364 4.599448 7.049154 6.21354 </vector>
              <vector>5.393934000000001 0.5664330000000001 1.254078 6.13053 4.603725000000001 6.452208000000001 5.960367000000001 4.689972 3.7902060000000004 5.018643 </vector>
              <vector>5.393934000000001 0.5664330000000001 1.254078 6.13053 4.603725000000001 6.452208000000001 5.960367000000001 4.689972 3.7902060000000004 5.018643 </vector>
              <vector>1.2820500000000001 2.3776200000000003 3.668994 1.923075 2.923074 1.081584 2.0862450000000003 1.268064 2.694636 1.6130520000000002 </vector>
              <vector>1.286712 2.3846130000000003 3.6643320000000004 1.9137510000000002 2.918412 1.081584 2.0862450000000003 1.268064 2.6899740000000003 1.6083900000000002 </vector>
              <vector>5.643351 0.5944050000000001 1.447551 6.38694 4.219110000000001 6.685308000000001 5.8741200000000005 5.3519760000000005 3.8484810000000005 5.006988000000001 </vector>
              <vector>5.643351 0.5944050000000001 1.447551 6.38694 4.219110000000001 6.685308000000001 5.8741200000000005 5.3519760000000005 3.8484810000000005 5.006988000000001 </vector>
              <vector>5.7692250000000005 0.7062930000000001 1.30536 5.958036000000001 4.386942 6.564096 6.221439 4.923072 3.8275020000000004 4.981347 </vector>
              <vector>5.773887 0.708624 1.310022 5.953374 4.386942 6.564096 6.221439 4.923072 3.8275020000000004 4.981347 </vector>
              <vector>5.445216 0.8811180000000001 1.9813500000000002 6.578082 4.512816 6.668991 6.074586 5.181813 3.9976650000000005 5.300694 </vector>
              <vector>5.445216 0.8811180000000001 1.9813500000000002 6.540786000000001 4.505823 6.6619980000000005 6.065262000000001 5.181813 4.004658 5.317011000000001 </vector>
              <vector>5.836824 0.7948710000000001 2.009322 6.298362000000001 4.911417 6.445215 6.566427000000001 4.769226000000001 4.372956 5.048946 </vector>
              <vector>5.834493 0.799533 2.013984 6.296031 4.909086 6.447546000000001 6.561765 4.766895000000001 4.365963000000001 5.041953 </vector>
              <vector>5.111883000000001 0.45454500000000003 1.424241 6.50349 4.529133000000001 6.606054 6.235425 4.82517 4.020975 4.892769 </vector>
              <vector>5.107221 0.45221400000000006 1.428903 6.508152000000001 4.536126 6.6037230000000005 6.233094 4.829832000000001 4.016313 4.897431 </vector>
              <vector>2.835374 9.084624 10.734426 5.413636 7.60623 3.135338 4.835134 4.435182 6.877746 5.3922099999999995 </vector>
              <vector>2.828232 9.07034 10.748709999999999 5.420778 7.599088 3.121054 4.82085 4.42804 6.884888 5.3779259999999995 </vector>
              <vector>3.442444 9.041772 10.920118 2.156884 7.042012 0.85704 4.185212 3.021066 6.984876 3.328172 </vector>
              <vector>3.456728 9.027488 10.92726 2.1426 7.049154 0.878466 4.17807 3.006782 6.977734 3.299604 </vector>
              <vector>3.349598 7.370544 10.448746 6.484936 8.984636 4.599448 6.4135159999999996 4.57088 7.720502 5.78502 </vector>
              <vector>3.349598 7.370544 10.448746 6.484936 8.984636 4.599448 6.4135159999999996 4.57088 7.720502 5.78502 </vector>
              <vector>5.305356000000001 0.818181 2.389275 6.403257000000001 5.10489 6.263397 6.272721000000001 4.209786 4.3543080000000005 5.020974000000001 </vector>
              <vector>5.305356000000001 0.818181 2.389275 6.403257000000001 5.10489 6.263397 6.272721000000001 4.209786 4.3543080000000005 5.020974000000001 </vector>
              <vector>3.35674 8.706097999999999 10.734426 5.906434 8.491838 3.8995319999999998 5.913576 4.520886 7.741928 5.57076 </vector>
              <vector>3.378166 8.691813999999999 10.713 5.89215 8.477554 3.885248 5.877866 4.506602 7.720502 5.57076 </vector>
              <vector>3.235326 8.091886 11.584324 5.342216 9.156044 3.10677 6.14212 3.71384 8.28472 4.792282 </vector>
              <vector>3.24961 8.077602 11.57004 5.327932 9.14176 3.099628 6.149262 3.71384 8.299004 4.806566 </vector>
              <vector>6.799184 8.920358 9.10605 2.992498 6.834894 3.2067579999999998 5.770736 4.827992 7.434822 4.970832 </vector>
              <vector>6.799184 8.920358 9.10605 2.992498 6.834894 3.2067579999999998 5.770736 4.827992 7.434822 4.970832 </vector>
              <vector>3.635278 8.24901 10.777277999999999 7.663366 9.020346 5.227944 6.7848999999999995 5.3565 8.220442 6.684912 </vector>
              <vector>3.613852 8.256152 10.784419999999999 7.670508 9.03463 5.227944 6.806326 5.3779259999999995 8.2133 6.684912 </vector>
              <vector>3.5567159999999998 6.899172 10.377326 6.799184 8.60611 4.299484 6.327812 4.270916 7.949046 5.627896 </vector>
              <vector>3.5567159999999998 6.899172 10.377326 6.799184 8.60611 4.299484 6.327812 4.270916 7.949046 5.627896 </vector>
              <vector>3.9138159999999997 8.527548 11.0701 7.28484 9.227464 4.935122 6.813468 5.10653 8.348998 6.484936 </vector>
              <vector>3.8995319999999998 8.513264 11.0701 7.299124 9.234606 4.956548 6.806326 5.077962 8.334714 6.484936 </vector>
              <vector>4.969692 0.9090900000000001 2.4009300000000002 6.195798000000001 4.999995 5.862465 5.820507 4.426569000000001 4.3100190000000005 4.627035 </vector>
              <vector>4.969692 0.9090900000000001 2.4009300000000002 6.195798000000001 4.999995 5.862465 5.820507 4.426569000000001 4.3100190000000005 4.627035 </vector>
              <vector>5.563618 8.920358 9.670268 2.99964 6.656344 2.878226 5.21366 4.792282 7.184852 4.74943 </vector>
              <vector>5.549334 8.906074 9.67741 3.013924 6.64206 2.878226 5.227944 4.806566 7.17771 4.74943 </vector>
              <vector>3.578142 7.613372 11.870004 5.756452 9.113192 3.328172 6.734906 3.799544 8.184732 5.24937 </vector>
              <vector>3.578142 7.613372 11.870004 5.756452 9.113192 3.328172 6.734906 3.799544 8.184732 5.24937 </vector>
              <vector>6.4135159999999996 8.398992 9.098908 2.949646 6.53493 3.192474 5.656464 5.192234 7.363402 4.53517 </vector>
              <vector>6.4135159999999996 8.398992 9.098908 2.949646 6.53493 3.192474 5.656464 5.192234 7.363402 4.53517 </vector>
              <vector>6.442884 1.0512810000000001 2.582748 6.4545390000000005 5.487174 6.426567 6.734259000000001 4.820508 4.808853 5.10489 </vector>
              <vector>6.440553 1.055943 2.5780860000000003 6.449877000000001 5.484843000000001 6.426567 6.729597000000001 4.820508 4.8018600000000005 5.109552000000001 </vector>
              <vector>4.099508 7.084864 10.270196 3.85668 7.727644 2.24973 5.577902 3.435302 7.191994 4.085224 </vector>
              <vector>4.078082 7.099148 10.255912 3.878106 7.71336 2.242588 5.57076 3.435302 7.17771 4.078082 </vector>
              <vector>3.192474 8.620394 11.420058 6.85632 8.691813999999999 4.399472 6.199256 4.71372 7.670508 6.192114 </vector>
              <vector>3.17819 8.60611 11.441483999999999 6.877746 8.691813999999999 4.399472 6.184972 4.735146 7.649082 6.170688 </vector>
              <vector>4.8461490000000005 1.191141 2.536128 6.655005 5.0396220000000005 6.372954000000001 5.948712 4.687641 4.100229000000001 5.193468 </vector>
              <vector>4.8461490000000005 1.191141 2.536128 6.655005 5.0396220000000005 6.372954000000001 5.948712 4.687641 4.100229000000001 5.193468 </vector>
              <vector>4.512816 0.727272 1.9067580000000002 6.303024000000001 4.594401 5.946381000000001 5.554773000000001 4.137525 3.8041920000000005 4.480182 </vector>
              <vector>4.512816 0.727272 1.9067580000000002 6.303024000000001 4.594401 5.946381000000001 5.554773000000001 4.137525 3.8041920000000005 4.480182 </vector>
              <vector>5.165496 0.49184100000000003 2.699298 6.643350000000001 5.689971000000001 6.1118820000000005 6.547779 4.296033 4.538457 4.631697 </vector>
              <vector>5.163165 0.496503 2.694636 6.650343 5.6946330000000005 6.116544 6.540786000000001 4.296033 4.526802 4.624704 </vector>
              <vector>4.8601350000000005 0.428904 2.037294 6.4545390000000005 4.8601350000000005 6.314679000000001 5.892768 4.606056000000001 4.013982 4.776219 </vector>
              <vector>4.869459 0.43589700000000003 2.032632 6.445215 4.850811 6.3053550000000005 5.883444000000001 4.599063 4.009320000000001 4.766895000000001 </vector>
              <vector>5.829831 0.589743 2.016315 6.368292 5.027967 6.508152000000001 6.356637 4.629366 4.463865 4.673655 </vector>
              <vector>5.836824 0.5944050000000001 2.006991 6.363630000000001 5.032629 6.5128140000000005 6.356637 4.629366 4.4592030000000005 4.673655 </vector>
              <vector>4.8158460000000005 1.0582740000000002 2.613051 6.650343 4.9953330000000005 6.342651 6.062931000000001 4.797198000000001 4.270392 4.806522 </vector>
              <vector>4.8158460000000005 1.04895 2.620044 6.650343 4.990671000000001 6.347313000000001 6.062931000000001 4.790205 4.2657300000000005 4.811184000000001 </vector>
              <vector>5.8578030000000005 0.6200460000000001 1.629369 6.011649 4.776219 6.263397 6.272721000000001 4.2354270000000005 4.496499 4.545450000000001 </vector>
              <vector>5.85081 0.615384 1.622376 6.004656000000001 4.769226000000001 6.258735000000001 6.272721000000001 4.2354270000000005 4.496499 4.552443 </vector>
              <vector>5.002326 0.811188 3.12354 6.624702 5.599062 6.0815790000000005 6.524469000000001 4.158504000000001 4.9510440000000004 4.582746 </vector>
              <vector>4.997664 0.811188 3.12354 6.62004 5.5944 6.076917000000001 6.519807 4.158504000000001 4.946382000000001 4.5780840000000005 </vector>
              <vector>6.545448 0.682983 1.027971 5.916078000000001 4.617711 6.699294 6.060600000000001 5.328666 3.9463830000000004 5.0536080000000005 </vector>
              <vector>6.538455000000001 0.6853140000000001 1.027971 5.916078000000001 4.617711 6.699294 6.065262000000001 5.324004 3.9463830000000004 5.0536080000000005 </vector>
              <vector>5.013981 0.6107220000000001 2.0652660000000003 6.480180000000001 5.254074 6.114213 6.282045 4.468527 4.277385000000001 4.944051 </vector>
              <vector>5.018643 0.60606 2.0652660000000003 6.484842 5.249412 6.114213 6.277383 4.468527 4.275054 4.944051 </vector>
              <vector>5.554773000000001 0.7132860000000001 2.790207 6.5291310000000005 6.002325000000001 6.020973000000001 6.776217000000001 4.300695 5.002326 4.673655 </vector>
              <vector>5.561766 0.7062930000000001 2.7855450000000004 6.533793 5.997663 6.01398 6.769224 4.300695 4.997664 4.671324 </vector>
              <vector>5.855472000000001 0.710955 2.305359 6.4382220000000006 5.613048 6.212115000000001 6.610716000000001 4.326336 4.827501000000001 4.634028000000001 </vector>
              <vector>5.85081 0.7132860000000001 2.300697 6.433560000000001 5.6060550000000005 6.207453 6.610716000000001 4.326336 4.82517 4.634028000000001 </vector>
              <vector>5.310018 0.6969690000000001 2.752911 6.533793 5.897430000000001 5.997663 6.71328 4.139856 4.906755 4.5477810000000005 </vector>
              <vector>5.310018 0.6969690000000001 2.7575730000000003 6.533793 5.904423 5.997663 6.71328 4.135194 4.906755 4.552443 </vector>
              <vector>5.051277000000001 1.081584 2.223774 6.466194000000001 5.356638 6.100227 6.102558 4.3100190000000005 4.400928 4.699296 </vector>
              <vector>5.051277000000001 1.0769220000000002 2.223774 6.466194000000001 5.356638 6.095565000000001 6.102558 4.3100190000000005 4.400928 4.692303000000001 </vector>
              <vector>4.524471 1.153845 1.4009310000000001 6.508152000000001 4.5034920000000005 6.491835000000001 5.592069 4.944051 3.6736560000000003 4.899762 </vector>
              <vector>4.529133000000001 1.149183 1.4079240000000002 6.508152000000001 4.5034920000000005 6.484842 5.585076000000001 4.944051 3.6666630000000002 4.899762 </vector>
              <vector>5.025636 0.692307 1.692306 6.5431170000000005 5.1888060000000005 5.983677 6.053607 4.233096000000001 4.048947 4.822839 </vector>
              <vector>5.025636 0.6876450000000001 1.6876440000000001 6.5431170000000005 5.1888060000000005 5.983677 6.053607 4.221441 4.048947 4.813515000000001 </vector>
              <vector>4.298364 0.6037290000000001 2.006991 6.696963 5.170158000000001 5.92074 5.878782 4.296033 3.9463830000000004 4.8018600000000005 </vector>
              <vector>4.293702000000001 0.592074 2.006991 6.689970000000001 5.163165 5.927733000000001 5.881113 4.296033 3.9393900000000004 4.806522 </vector>
              <vector>5.379948000000001 0.6223770000000001 2.1538440000000003 6.55011 5.603724000000001 6.1561710000000005 6.433560000000001 4.293702000000001 4.45221 4.792536 </vector>
              <vector>5.375286 0.617715 2.1538440000000003 6.552441000000001 5.603724000000001 6.160833 6.440553 4.298364 4.456872000000001 4.7855430000000005 </vector>
              <vector>4.944051 0.6480180000000001 1.9627020000000002 6.5128140000000005 5.466195000000001 5.999994 6.188805 4.172490000000001 4.24242 4.613049 </vector>
              <vector>4.944051 0.6480180000000001 1.9627020000000002 6.5128140000000005 5.466195000000001 5.999994 6.188805 4.172490000000001 4.24242 4.613049 </vector>
              <vector>5.4125820000000004 0.6783210000000001 2.158506 6.470856 5.599062 6.030297 6.561765 4.207455 4.56876 4.797198000000001 </vector>
              <vector>5.4125820000000004 0.6783210000000001 2.158506 6.470856 5.599062 6.030297 6.561765 4.207455 4.56876 4.797198000000001 </vector>
              <vector>1.799784 7.084864 11.905714 7.24913 9.698836 3.399592 6.370664 3.271036 7.991898 5.185092 </vector>
              <vector>1.799784 7.084864 11.905714 7.24913 9.698836 3.399592 6.370664 3.271036 7.991898 5.185092 </vector>
              <vector>2.506842 7.863342 11.870004 7.206278 9.555996 3.471012 5.513624 4.092366 8.163306 5.270796 </vector>
              <vector>2.506842 7.863342 11.870004 7.206278 9.555996 3.471012 5.513624 4.092366 8.163306 5.270796 </vector>
              <vector>2.299724 8.07046 12.184251999999999 7.334834 9.884528 3.649562 6.577782 3.78526 8.470412 5.699316 </vector>
              <vector>2.28544 8.091886 12.184251999999999 7.334834 9.884528 3.649562 6.592066 3.806686 8.441844 5.67789 </vector>
              <vector>9.49886 6.192114 3.620994 3.842396 3.842396 6.53493 5.792162 7.527668 5.3779259999999995 5.92786 </vector>
              <vector>9.49886 6.17783 3.620994 3.813828 3.842396 6.520646 5.806446 7.506242 5.3850679999999995 5.92786 </vector>
              <vector>3.17819 8.32043 12.027128 7.149142 9.391729999999999 3.849538 6.227824 4.135218 8.348998 5.64218 </vector>
              <vector>3.17819 8.32043 12.027128 7.149142 9.391729999999999 3.849538 6.227824 4.135218 8.348998 5.64218 </vector>
              <vector>5.538456 0.335664 1.6946370000000002 6.596730000000001 5.473188 6.351975 6.277383 4.671324 4.442886000000001 5.044284 </vector>
              <vector>5.538456 0.335664 1.6946370000000002 6.596730000000001 5.473188 6.351975 6.277383 4.671324 4.442886000000001 5.044284 </vector>
              <vector>5.8135140000000005 0.503496 2.2587390000000003 6.466194000000001 5.9323950000000005 6.146847 6.808851000000001 4.519809 4.701627 4.773888 </vector>
              <vector>5.80419 0.5011650000000001 2.247084 6.466194000000001 5.930064000000001 6.137523000000001 6.808851000000001 4.512816 4.6969650000000005 4.769226000000001 </vector>
              <vector>6.030297 0.5571090000000001 1.9930050000000001 6.601392000000001 5.666661 6.251742 6.825168000000001 4.6526760000000005 4.759902 4.8461490000000005 </vector>
              <vector>6.030297 0.5477850000000001 1.9930050000000001 6.596730000000001 5.6643300000000005 6.251742 6.818175 4.6526760000000005 4.755240000000001 4.8461490000000005 </vector>
              <vector>6.237756 0.6107220000000001 2.321676 6.547779 5.529132000000001 6.757569 7.116543000000001 4.794867 5.044284 5.272722000000001 </vector>
              <vector>6.233094 0.60606 2.3170140000000004 6.5431170000000005 5.529132000000001 6.752907 7.116543000000001 4.790205 5.034960000000001 5.26806 </vector>
              <vector>5.370624 0.522144 2.3240070000000004 6.757569 5.482512000000001 6.079248000000001 6.3356580000000005 4.307688000000001 4.617711 5.062932 </vector>
              <vector>5.365962000000001 0.517482 2.3240070000000004 6.752907 5.47785 6.074586 6.330996000000001 4.307688000000001 4.61538 5.062932 </vector>
              <vector>5.869458000000001 0.503496 2.05128 6.4242360000000005 5.944050000000001 6.342651 6.948711 4.582746 4.993002000000001 4.916079000000001 </vector>
              <vector>5.864796 0.49883400000000006 2.055942 6.419574000000001 5.944050000000001 6.347313000000001 6.953373000000001 4.5780840000000005 4.98834 4.916079000000001 </vector>
              <vector>6.034959000000001 0.801864 2.396268 6.738921 5.780880000000001 6.256404000000001 6.792534000000001 4.68531 4.850811 5.027967 </vector>
              <vector>6.030297 0.79254 2.3916060000000003 6.738921 5.780880000000001 6.256404000000001 6.792534000000001 4.692303000000001 4.850811 5.023305000000001 </vector>
              <vector>5.137524 0.8251740000000001 3.1375260000000003 6.757569 5.867127000000001 6.132861 6.5874060000000005 4.61538 4.997664 4.9953330000000005 </vector>
              <vector>5.132862 0.8228430000000001 3.1305330000000002 6.757569 5.862465 6.137523000000001 6.5874060000000005 4.6223730000000005 4.993002000000001 4.98834 </vector>
              <vector>11.227224 4.78514 2.028328 3.571 3.699556 7.263414 6.4277999999999995 7.92762 5.235086 5.763594 </vector>
              <vector>11.227224 4.806566 2.006902 3.592426 3.685272 7.263414 6.449226 7.92762 5.235086 5.74931 </vector>
            </data>
          </datamatrix>
          <datamatrix visiblename="Scutum, centroid size" covarfromorigin="false" matrixtype="1" iscoordinates="false" issymmetrycomponent="false" isasymmetrycomponent="false">
            <data>
              <vector>6.636303972141602 1.892555177810395 </vector>
              <vector>6.624034629345472 1.890704644929419 </vector>
              <vector>7.2599376756738625 1.9823712441819314 </vector>
              <vector>7.263156265437113 1.9828144816668634 </vector>
              <vector>6.5179677866833305 1.8745626381944014 </vector>
              <vector>6.522889907228176 1.8753175150428587 </vector>
              <vector>6.603196730052618 1.8875538848095847 </vector>
              <vector>6.600889711261414 1.8872044446836156 </vector>
              <vector>5.874727138623615 1.7706596144620466 </vector>
              <vector>5.870779985436722 1.7699875015777256 </vector>
              <vector>7.344708626488269 1.9939801391981722 </vector>
              <vector>7.342649873743946 1.9936997956962723 </vector>
              <vector>6.586361538531938 1.8850010774569013 </vector>
              <vector>6.587894773688844 1.8852338397665893 </vector>
              <vector>6.917832778621582 1.934102538297648 </vector>
              <vector>6.929359645721963 1.935767405717648 </vector>
              <vector>6.5280677353629235 1.876110993735873 </vector>
              <vector>6.523473243594091 1.8754069401737645 </vector>
              <vector>6.924965108591493 1.9351330135901665 </vector>
              <vector>6.9329818647102766 1.9362900041643858 </vector>
              <vector>7.338117750436443 1.993082372470526 </vector>
              <vector>7.344482219715587 1.9939493128885313 </vector>
              <vector>6.58400523612149 1.8846432586541442 </vector>
              <vector>6.592470675119488 1.8859281910169037 </vector>
              <vector>6.177503853818628 1.8209142827280462 </vector>
              <vector>6.18751158946858 1.8225330009384817 </vector>
              <vector>7.244209145379169 1.9802024111365801 </vector>
              <vector>7.260866450584971 1.982499167526162 </vector>
              <vector>5.9901185162502415 1.7901111976161383 </vector>
              <vector>5.986302998572157 1.7894740260198563 </vector>
              <vector>6.508157835807979 1.8730564416453666 </vector>
              <vector>6.505370197732947 1.87262802006584 </vector>
              <vector>5.556986470988714 1.7150559597057822 </vector>
              <vector>5.55195992592407 1.7141510052252964 </vector>
              <vector>5.7547098037381526 1.7500186158352402 </vector>
              <vector>5.752770102885393 1.7496814958251476 </vector>
              <vector>5.511823471974154 1.7068955070690024 </vector>
              <vector>5.519202969966116 1.7082334603649447 </vector>
              <vector>5.537033671911775 1.7114589190778524 </vector>
              <vector>5.536132753636676 1.7112961980922798 </vector>
              <vector>5.879737429022457 1.771512105985321 </vector>
              <vector>5.878098003031593 1.7712332407110174 </vector>
              <vector>7.316644897350261 1.9901518755434409 </vector>
              <vector>7.310504591254314 1.9893122989107666 </vector>
              <vector>8.705016965697885 2.1638995221783777 </vector>
              <vector>8.685962867551208 2.161708259126657 </vector>
              <vector>5.99768984402028 1.7913743690898944 </vector>
              <vector>6.012754745073576 1.793883003777335 </vector>
              <vector>5.411257725594486 1.6884815474643229 </vector>
              <vector>5.415909227729247 1.689340775449074 </vector>
              <vector>6.660437896416361 1.896185232603514 </vector>
              <vector>6.638918312906704 1.8929490455352083 </vector>
              <vector>7.5447933855957645 2.0208577075633136 </vector>
              <vector>7.54500837312723 2.0208862019776097 </vector>
              <vector>5.398087831373033 1.6860447855588518 </vector>
              <vector>5.398647201089844 1.686148403868578 </vector>
              <vector>5.8517139213475575 1.7667345963422187 </vector>
              <vector>5.8410243461423095 1.7649061831957464 </vector>
              <vector>6.306336660962148 1.841554947100627 </vector>
              <vector>6.308727138492518 1.8419339348880823 </vector>
              <vector>5.32762663564308 1.6729058548898426 </vector>
              <vector>5.326068228986746 1.6726132978592065 </vector>
              <vector>5.980501158924259 1.7885043702912042 </vector>
              <vector>5.972464779088245 1.787159703019735 </vector>
              <vector>7.089838614835291 1.9586625779204128 </vector>
              <vector>7.076782883609303 1.956819409466512 </vector>
              <vector>5.138769006879527 1.6368135579590928 </vector>
              <vector>5.13559761769771 1.6361962178546523 </vector>
              <vector>5.319938506431442 1.6714617443452897 </vector>
              <vector>5.319309721374457 1.6713435433137405 </vector>
              <vector>5.85238158940594 1.766848687697419 </vector>
              <vector>5.852554159622276 1.766878174440456 </vector>
              <vector>6.93505484748549 1.9365889625293908 </vector>
              <vector>6.941102532670498 1.9374606282798206 </vector>
              <vector>5.192917444695959 1.647295667315435 </vector>
              <vector>5.1893400291227785 1.64660652707329 </vector>
              <vector>5.8049061064267 1.7587034404155475 </vector>
              <vector>5.803641955090027 1.7584856437824163 </vector>
              <vector>5.370787693599106 1.680974581860381 </vector>
              <vector>5.3722002288518995 1.681237550649163 </vector>
              <vector>5.714871774008127 1.7430718602510817 </vector>
              <vector>5.7134945045786125 1.7428308337731742 </vector>
              <vector>6.007514775999807 1.7930111482176065 </vector>
              <vector>6.006135676926954 1.7927815595369112 </vector>
              <vector>5.390318428684897 1.684604460853977 </vector>
              <vector>5.387924650695071 1.68416027379834 </vector>
              <vector>5.354163809535043 1.6778745403594904 </vector>
              <vector>5.35815790473491 1.6786202415233435 </vector>
              <vector>5.325534034699507 1.672512994773443 </vector>
              <vector>5.328446151370286 1.6730596668513789 </vector>
              <vector>5.577504067617021 1.7187413766146513 </vector>
              <vector>5.57832057575977 1.7188877590059688 </vector>
              <vector>5.282509710801638 1.6644013088029563 </vector>
              <vector>5.287104707338035 1.6652707817362338 </vector>
              <vector>5.885215071782168 1.772443285801838 </vector>
              <vector>5.887591607222192 1.7728470188345977 </vector>
              <vector>5.1638356319770295 1.64167964288391 </vector>
              <vector>5.16110878536754 1.6411514372950629 </vector>
              <vector>5.618092038876722 1.7259921114023795 </vector>
              <vector>5.617528159712598 1.725891737919718 </vector>
              <vector>5.148628246734193 1.638730319338119 </vector>
              <vector>5.149333588670868 1.6388673060446253 </vector>
              <vector>5.91179247760163 1.7769490811356385 </vector>
              <vector>5.913123008821888 1.7771741197378004 </vector>
              <vector>5.410764076877757 1.688390317059121 </vector>
              <vector>5.415441488071532 1.6892544077059772 </vector>
              <vector>5.556470956644442 1.714963186714479 </vector>
              <vector>5.57423157531009 1.7181544738211043 </vector>
              <vector>5.648193377846052 1.7313357378920147 </vector>
              <vector>5.646905113173587 1.7311076274989845 </vector>
              <vector>5.670156230287628 1.7352166712026758 </vector>
              <vector>5.664164429432007 1.734159386590096 </vector>
              <vector>5.620019826629547 1.726335191769403 </vector>
              <vector>5.619884856603203 1.7263111755468186 </vector>
              <vector>5.760215596224502 1.7509749039074058 </vector>
              <vector>5.755741337372381 1.7501978501023152 </vector>
              <vector>5.1412173708734406 1.6372898940066785 </vector>
              <vector>5.138840571322096 1.6368274842406907 </vector>
              <vector>5.243657527819986 1.6570192563355703 </vector>
              <vector>5.2392926206855455 1.6561864931677868 </vector>
              <vector>5.797617914393738 1.7574471287753433 </vector>
              <vector>5.797859146141962 1.7574887366793561 </vector>
              <vector>8.549463842440929 2.1458685724959685 </vector>
              <vector>8.546659249030863 2.1455404754858782 </vector>
              <vector>7.788300406575701 2.0526226597726724 </vector>
              <vector>7.790119598503325 2.0528562125893637 </vector>
              <vector>8.681072061778176 2.161145030467047 </vector>
              <vector>8.672682078714981 2.1601780945926574 </vector>
              <vector>5.541192397999117 1.712209711895484 </vector>
              <vector>5.534770763795155 1.711050149547778 </vector>
              <vector>6.456130982375126 1.865030219233823 </vector>
              <vector>6.461670179918131 1.8658878261613356 </vector>
              <vector>7.651572292099971 2.034911155099462 </vector>
              <vector>7.637013769583081 2.03300665891406 </vector>
              <vector>6.134378930166282 1.8139088391616534 </vector>
              <vector>6.133933378877048 1.8138362046740064 </vector>
              <vector>5.672762327220664 1.7356761820359203 </vector>
              <vector>5.675580530763352 1.7361728543053236 </vector>
              <vector>5.7540862244035935 1.7499102501410972 </vector>
              <vector>5.757811588453725 1.7505574699550215 </vector>
              <vector>5.32015584694411 1.671502597462843 </vector>
              <vector>5.319945655931647 1.6714630882509367 </vector>
              <vector>6.087385680291796 1.8062187088141872 </vector>
              <vector>6.084342603929927 1.8057186850945948 </vector>
              <vector>6.3787900820607355 1.8529784370620923 </vector>
              <vector>6.378660434215636 1.852958112022236 </vector>
              <vector>5.4958099263977465 1.7039859703332432 </vector>
              <vector>5.495596566539833 1.7039471473021637 </vector>
              <vector>5.412605089098041 1.6887305091397582 </vector>
              <vector>5.404581620621971 1.6872470421047887 </vector>
              <vector>7.984472359183967 2.0774987004835332 </vector>
              <vector>7.972903492920504 2.0760487292103655 </vector>
              <vector>6.690037624719311 1.9006194981481357 </vector>
              <vector>6.683990191144928 1.8997151432193429 </vector>
              <vector>7.251930671005949 1.9812677328642752 </vector>
              <vector>7.251930671005949 1.9812677328642752 </vector>
              <vector>6.49318652604134 1.870753400364822 </vector>
              <vector>6.49318652604134 1.870753400364822 </vector>
              <vector>6.408406400690769 1.857610628586935 </vector>
              <vector>6.389148734474101 1.8546010411229257 </vector>
              <vector>6.904977792351022 1.9322425706867892 </vector>
              <vector>6.8907813320672435 1.9301844794767602 </vector>
              <vector>6.481357720271393 1.8689300131501816 </vector>
              <vector>6.500734555394798 1.8719151790388862 </vector>
              <vector>7.157344529800307 1.9681390364549287 </vector>
              <vector>7.138999729810892 1.9655726726734102 </vector>
              <vector>7.287505858886318 1.9861613556401048 </vector>
              <vector>7.287505858886318 1.9861613556401048 </vector>
              <vector>6.669480899229266 1.8975420306964075 </vector>
              <vector>6.66747682315042 1.8972415009750652 </vector>
              <vector>6.2952004273572095 1.8397875061248348 </vector>
              <vector>6.304199343892735 1.841215973866015 </vector>
              <vector>6.962170182493272 1.9404912335738629 </vector>
              <vector>6.962170182493272 1.9404912335738629 </vector>
              <vector>5.9796255726840295 1.788357952738708 </vector>
              <vector>5.9796255726840295 1.788357952738708 </vector>
              <vector>2.0754551706092808 0.7301804889566955 </vector>
              <vector>2.070207806088365 0.7276489916532667 </vector>
              <vector>6.057459688035935 1.8012905188017008 </vector>
              <vector>6.057459688035935 1.8012905188017008 </vector>
              <vector>6.013183070454117 1.7939542373704722 </vector>
              <vector>6.009448382681759 1.7933329610871487 </vector>
              <vector>5.679382074063022 1.7368424370373858 </vector>
              <vector>5.664195510255239 1.7341648738492224 </vector>
              <vector>5.756090427056615 1.7502584989532513 </vector>
              <vector>5.748761141150848 1.7489843778828775 </vector>
              <vector>6.144252651488577 1.815517116661451 </vector>
              <vector>6.143770671487862 1.8154386695445641 </vector>
              <vector>7.420348964868431 2.0042260863791173 </vector>
              <vector>7.433410617812955 2.0059847867591105 </vector>
              <vector>8.623668520576611 2.154510576574565 </vector>
              <vector>8.613190410393399 2.1532947968880416 </vector>
              <vector>5.930181125808419 1.7800547565243598 </vector>
              <vector>5.930181125808419 1.7800547565243598 </vector>
              <vector>5.394052865587434 1.685297025482902 </vector>
              <vector>5.394052865587434 1.685297025482902 </vector>
              <vector>6.677922004473187 1.8988068619793408 </vector>
              <vector>6.656934031789108 1.8956590229689114 </vector>
              <vector>7.4071885306252065 2.0024509517415487 </vector>
              <vector>7.38281083475718 1.9991544380174007 </vector>
              <vector>5.354290285547096 1.6778981620720055 </vector>
              <vector>5.354290285547096 1.6778981620720055 </vector>
              <vector>6.010144707235592 1.793448826000279 </vector>
              <vector>6.026255225110732 1.7961257937957271 </vector>
              <vector>5.754709655423044 1.7500185900624183 </vector>
              <vector>5.754709655423044 1.7500185900624183 </vector>
              <vector>6.180039909248612 1.8213247292559667 </vector>
              <vector>6.189151873971102 1.822798061795468 </vector>
              <vector>4.925326549666977 1.5943905769269149 </vector>
              <vector>4.925326549666977 1.5943905769269149 </vector>
              <vector>6.027187921205046 1.7962805539061544 </vector>
              <vector>6.0156621266194135 1.79436642260684 </vector>
              <vector>6.995592463449882 1.9452803026651249 </vector>
              <vector>6.995592463449882 1.9452803026651249 </vector>
              <vector>5.106091472359342 1.630434233339465 </vector>
              <vector>5.106091472359342 1.630434233339465 </vector>
              <vector>5.523495811827072 1.7090109590836975 </vector>
              <vector>5.520028495596015 1.7083830225213346 </vector>
              <vector>5.875150024035539 1.7707315957102336 </vector>
              <vector>5.885486425213263 1.7724893923879597 </vector>
              <vector>6.9837220846445485 1.9435820245961266 </vector>
              <vector>6.999180405684538 1.9457930572981323 </vector>
              <vector>5.062681293240254 1.621896242801879 </vector>
              <vector>5.062681293240254 1.621896242801879 </vector>
              <vector>5.193259168332811 1.647361470863691 </vector>
              <vector>5.193259168332811 1.647361470863691 </vector>
              <vector>5.62803622143568 1.7277605751652771 </vector>
              <vector>5.629855984675487 1.7280838618378336 </vector>
              <vector>5.668687198220414 1.7349575562259683 </vector>
              <vector>5.65656945633825 1.7328176053398914 </vector>
              <vector>5.85017715963963 1.7664719444843051 </vector>
              <vector>5.853242092675375 1.7669957116056456 </vector>
              <vector>5.115485798656312 1.6322723701930983 </vector>
              <vector>5.120851661363684 1.6333207653285289 </vector>
              <vector>5.799242988897051 1.7577273898783266 </vector>
              <vector>5.800803538829703 1.757996449133966 </vector>
              <vector>5.189726171239635 1.6466809349457479 </vector>
              <vector>5.184472258132588 1.6456680540775064 </vector>
              <vector>6.411132328731173 1.8580359056798201 </vector>
              <vector>6.4081163136955 1.8575653609270895 </vector>
              <vector>5.639486340277455 1.7297929869435498 </vector>
              <vector>5.642864463413453 1.7303918201646977 </vector>
              <vector>5.470202552718063 1.6993156454956664 </vector>
              <vector>5.474702344846448 1.7001379079865753 </vector>
              <vector>5.663089350057052 1.7339695648735332 </vector>
              <vector>5.659453136860523 1.733327268617946 </vector>
              <vector>5.4528612224253425 1.6961404658539527 </vector>
              <vector>5.452199532484298 1.6960191111991318 </vector>
              <vector>5.186456666259731 1.6460507407521192 </vector>
              <vector>5.187924836501123 1.6463337783964942 </vector>
              <vector>5.386232777287368 1.6838462124097038 </vector>
              <vector>5.382619301108635 1.6831751146384566 </vector>
              <vector>5.67823657703076 1.736640722739462 </vector>
              <vector>5.683411102036348 1.737551598610555 </vector>
              <vector>5.547701254735262 1.7133836536226732 </vector>
              <vector>5.555036612922367 1.7147050140549975 </vector>
              <vector>5.734310978553884 1.74646760012971 </vector>
              <vector>5.740365485725591 1.7475228817757629 </vector>
              <vector>5.627291427665819 1.72762823005829 </vector>
              <vector>5.627291427665819 1.72762823005829 </vector>
              <vector>5.6670733926863175 1.7346728279923298 </vector>
              <vector>5.6670733926863175 1.7346728279923298 </vector>
              <vector>8.540949356069593 2.1448721674381286 </vector>
              <vector>8.540949356069593 2.1448721674381286 </vector>
              <vector>8.200844844812515 2.104237178818181 </vector>
              <vector>8.200844844812515 2.104237178818181 </vector>
              <vector>8.478825264918626 2.137571910127283 </vector>
              <vector>8.4853236070912 2.1383380366850555 </vector>
              <vector>5.441199153426973 1.6939994691914044 </vector>
              <vector>5.444838966310171 1.6946681813489037 </vector>
              <vector>7.70078114587106 2.041321771229909 </vector>
              <vector>7.70078114587106 2.041321771229909 </vector>
              <vector>6.191089134084664 1.8231110217981228 </vector>
              <vector>6.191089134084664 1.8231110217981228 </vector>
              <vector>5.9141726655240285 1.7773516170683479 </vector>
              <vector>5.917327680778005 1.777884941707897 </vector>
              <vector>6.087875158897923 1.8062991142548355 </vector>
              <vector>6.090459353418131 1.8067235063679574 </vector>
              <vector>6.149411095582048 1.8163563204175228 </vector>
              <vector>6.15119851603718 1.81664694348811 </vector>
              <vector>5.750422511301409 1.7492733323360514 </vector>
              <vector>5.748539021728564 1.7489457393470187 </vector>
              <vector>6.102879416669316 1.8087606953251065 </vector>
              <vector>6.104478947397198 1.80902275541859 </vector>
              <vector>5.78206041819281 1.7547600928983995 </vector>
              <vector>5.789617654369794 1.7560662538897471 </vector>
              <vector>5.2955663951139735 1.6668699412484749 </vector>
              <vector>5.300212402132616 1.6677468956291384 </vector>
              <vector>7.83740704798162 2.0589080459820583 </vector>
              <vector>7.844222175650355 2.0597772322127246 </vector>
            </data>
            <namesvector>Centroid Size	Log Centroid Size</namesvector>
          </datamatrix>
          <datamatrix visiblename="Scutum, Procrustes coordinates" covarfromorigin="false" matrixtype="2" iscoordinates="true" issymmetrycomponent="false" isasymmetrycomponent="false">
            <data>
              <vector>0.6915220597829497 0.17960849036082976 -0.48777688623426957 0.2770328909072745 -0.2357371762203463 -0.20568709001990404 0.08022359035029336 -0.26618481039326214 -0.04823158767862691 0.01523051914506214 </vector>
              <vector>0.685787309666156 0.17277583959453752 -0.49184881588850116 0.28171614773269954 -0.23710694579661618 -0.20766274179671634 0.09605628529842836 -0.2618149128471745 -0.05288783327946707 0.01498566731665405 </vector>
              <vector>0.6920054067258021 0.16836757825045012 -0.4611857123206344 0.2658350866152743 -0.2792338777907988 -0.16478318151397953 0.1742416665328092 -0.2587751485095481 -0.125827483147179 -0.010644334842196762 </vector>
              <vector>0.6922220602019203 0.16975760153174557 -0.4606337089526232 0.26440987362843926 -0.27814036224767813 -0.16248786727353498 0.1726138954986272 -0.2631907288018996 -0.12606188450024594 -0.008488879084750538 </vector>
              <vector>0.6664311092049585 0.16710920538663285 -0.49725480087385376 0.2806341160728877 -0.2810022904691848 -0.1574766070578177 0.16798424024250738 -0.27111161327973615 -0.05615825810442767 -0.01915510112196634 </vector>
              <vector>0.6652475968120297 0.16694641182613296 -0.4975384086205834 0.2778923600164432 -0.28880063947207746 -0.15396365419568178 0.17194423070402173 -0.27140497916912026 -0.0508527794233896 -0.019470138477774006 </vector>
              <vector>0.6712593999237415 0.16481876321253502 -0.5014947344939238 0.28625119459343495 -0.21544475877975142 -0.17843415584531158 0.13516313081086548 -0.2970462784200068 -0.08948303746093132 0.024410476459348955 </vector>
              <vector>0.6714050287460954 0.1660868851183541 -0.4976602357500451 0.28854544042901 -0.21335917791488124 -0.17854626239261034 0.13822322412969185 -0.2987774865793853 -0.09860883921086061 0.02269142342463131 </vector>
              <vector>0.6862985611422762 0.16765805464511394 -0.4534599728134897 0.2839955101563635 -0.2487027870019879 -0.2211082305934396 0.15014057871614878 -0.263147749907984 -0.13427638004294756 0.032602415699946694 </vector>
              <vector>0.6868855263822702 0.166745666568844 -0.4539764207365985 0.2831749765730895 -0.2473621065218123 -0.2207346091652541 0.15037024295418683 -0.2629961240946287 -0.13591724207804695 0.033810090117948804 </vector>
              <vector>0.6799034808835871 0.18265527442226917 -0.458048152854744 0.2957354891362699 -0.2645508576198009 -0.2184407896240112 0.1307692803062156 -0.2603073668230729 -0.08807375071525904 3.5739288854450685E-4 </vector>
              <vector>0.6800302439968207 0.1824584819632398 -0.45821299751954986 0.2955210035304351 -0.2638727838432554 -0.21819486705080282 0.13077590062846292 -0.2606402542123407 -0.08872036326247838 8.55635769468498E-4 </vector>
              <vector>0.7005861523425025 0.16624401636018954 -0.4632260767103719 0.2592556400139874 -0.2725425365364806 -0.18165249513086024 0.14919847689122673 -0.24796365392355318 -0.11401601598687668 0.004116492680236901 </vector>
              <vector>0.6985983934952177 0.16734291489447042 -0.4634254871893209 0.26035931991763916 -0.27683082157187344 -0.1797917795596336 0.15152571759675704 -0.24856416920453844 -0.10986780233078024 6.537139520626303E-4 </vector>
              <vector>0.6977017112539668 0.17541424121652102 -0.47194735054741616 0.28689859581800803 -0.22291234362696594 -0.20732453516847413 0.10593069300473447 -0.2553587100908184 -0.10877271008431903 3.704082247632384E-4 </vector>
              <vector>0.6965371295588361 0.17455261923712329 -0.4727155883286051 0.28770456910230796 -0.2223437900283457 -0.20822764015313572 0.10744535197203411 -0.25576152288544035 -0.10892310317391936 0.0017319746991448885 </vector>
              <vector>0.7189237857772819 0.18127017446886695 -0.4669128411525022 0.25366954797067665 -0.23527205175180418 -0.1751973713330578 0.08944941074843443 -0.25984178037680333 -0.1061883036214103 9.942927031740198E-5 </vector>
              <vector>0.7202253938858941 0.18123374859709862 -0.46588765366782764 0.25392231104239604 -0.23244698384280374 -0.1727297501343327 0.09119118549434688 -0.260119103946879 -0.11308194186960902 -0.0023072055582822083 </vector>
              <vector>0.682009068332128 0.12999472797037137 -0.5115931292777367 0.26635752746293895 -0.2619318051358072 -0.1975249196677477 0.1682493977842529 -0.22083194544723894 -0.07673353170283756 0.022004609681676397 </vector>
              <vector>0.6834336474509233 0.1292256982904282 -0.5126489132754015 0.26367948204327324 -0.262651303921121 -0.19707079745292988 0.1661016535132966 -0.21955093147746027 -0.07423508376769698 0.02371654859668892 </vector>
              <vector>0.6751026930047159 0.1691207569459876 -0.48445333125291207 0.27492581448105574 -0.2706445911475665 -0.1681412445920218 0.15845887360923383 -0.27574346931119104 -0.07846364421347131 -1.618575238302375E-4 </vector>
              <vector>0.6757286871684475 0.17023089422783255 -0.48254713635800567 0.2753678092095401 -0.27034613623214154 -0.1681329034234591 0.1582519285779712 -0.2762284439318868 -0.08108734315627139 -0.0012373560820267172 </vector>
              <vector>0.700700454148408 0.18998019433235075 -0.490721974540977 0.24298691328385746 -0.2685985602020858 -0.15593814440329534 0.07296313466942539 -0.28403115951260344 -0.014343054074770807 0.007002196299690792 </vector>
              <vector>0.7018836484301261 0.18950004633239426 -0.49014508659580047 0.24194470471877144 -0.267122381436537 -0.15787145930775093 0.07115850952874961 -0.283572435641749 -0.015774689926538642 0.009999143898333946 </vector>
              <vector>0.7023221384055819 0.18044834505463897 -0.4893025595355304 0.28588046973238 -0.18990723938826518 -0.19581815760649118 0.06964664955592721 -0.2704913771846611 -0.09275898903771343 -1.9279995866441912E-5 </vector>
              <vector>0.7020755559367693 0.18126704448044756 -0.4893122733912848 0.2878528171201601 -0.18912887693920327 -0.19482521734436345 0.06991776581933798 -0.27000035692707014 -0.09355217142561872 -0.004294287329173753 </vector>
              <vector>0.6950685440772211 0.16859177246312002 -0.4667380428635823 0.2714109571125123 -0.2521629956117681 -0.19092459202436182 0.14005298709651165 -0.25806800520725826 -0.1162204926983822 0.008989867655988273 </vector>
              <vector>0.6967941828875613 0.1693678438131735 -0.4651702867639518 0.26993604236838314 -0.254437724883266 -0.1894263757377267 0.13970330647158377 -0.2565089192751443 -0.11688947771192662 0.0066314088313151436 </vector>
              <vector>0.6977325965826316 0.1762021778439506 -0.4737465410659384 0.2764719898386079 -0.22523920150935953 -0.20880263411771538 0.09508963983526533 -0.2665819836128348 -0.09383649384259923 0.022710450047991555 </vector>
              <vector>0.697292927234293 0.17605872263723488 -0.4748943638645597 0.27735991222378537 -0.22379738807401373 -0.20956751782460561 0.09388182911545521 -0.2665269687149157 -0.09248300441117459 0.022675851678501398 </vector>
              <vector>0.6702486295119712 0.16580289047161254 -0.48709785028863034 0.2774955359753957 -0.27970143545392656 -0.16804715261857125 0.17000725257468102 -0.27069599895941904 -0.07345659634409601 -0.0045552748690186814 </vector>
              <vector>0.6709774276702228 0.1659632745080223 -0.4869085907914492 0.2780194292039538 -0.27775846165788376 -0.16650701086038078 0.17036545156974492 -0.2706140981610887 -0.07667582679063456 -0.006861594690506316 </vector>
              <vector>0.7264642735584123 0.1980530530773458 -0.46513650789696054 0.2399788180671437 -0.24490998776589357 -0.1776355448318288 0.04144691715241478 -0.27048983358861145 -0.057864695047972654 0.01009350727595108 </vector>
              <vector>0.7271078526155108 0.19871580426049923 -0.46577282072842213 0.23942272496692357 -0.24495814853265346 -0.17312325674682516 0.04191435029620559 -0.2710391024444944 -0.058291233650640116 0.006023829963895937 </vector>
              <vector>0.6958884362962153 0.1803109667328412 -0.4663418296500116 0.26172912939389364 -0.23964333990405412 -0.22040716231674104 0.08309004049173979 -0.28408248193100316 -0.07299330723388908 0.06244954812100956 </vector>
              <vector>0.696320434919237 0.1799438058183287 -0.46637451903723487 0.26123247338285904 -0.23826240800579107 -0.2197593879350835 0.08335382346203131 -0.2847121439256154 -0.07503733133824261 0.06329525265951153 </vector>
              <vector>0.705056500488045 0.1799761372620892 -0.4690292896697289 0.2551301835029299 -0.25191672489247263 -0.191330702055457 0.09379115852418127 -0.2679274621853397 -0.07790164445002505 0.024151843475777375 </vector>
              <vector>0.7050867829391805 0.18046199682406672 -0.46788609381948265 0.2565203693194972 -0.25086651973316837 -0.19296510812543485 0.09352328788994219 -0.2676408060670121 -0.07985745727647095 0.02362354804888242 </vector>
              <vector>0.7000918965296911 0.18653579523296782 -0.477445405655653 0.260008450603064 -0.24408776748338978 -0.19236868856528969 0.07380124217185507 -0.27924191899080614 -0.05235996556250341 0.025066361720063803 </vector>
              <vector>0.7003681841206786 0.18631207975066166 -0.4772497154143678 0.26097316073123056 -0.24180631631926724 -0.1933961305352716 0.0735248233664185 -0.27890098903195615 -0.05483697575346214 0.025011879085334886 </vector>
              <vector>0.7074463026155787 0.20508272909279462 -0.4600746797280368 0.2572159273040609 -0.2407597699509984 -0.1799468567510623 0.058386743418910356 -0.3001972223515888 -0.06499859635545392 0.017845422705795776 </vector>
              <vector>0.7074962003990597 0.20565670598706542 -0.4604125945007292 0.25732862642711263 -0.24156286646671898 -0.17804302675488595 0.05844762988274699 -0.30004363691132463 -0.06396836931435862 0.015101331252032536 </vector>
              <vector>0.6782257438934445 0.16160564017090456 -0.4918469233329767 0.2777389387316408 -0.27830338010820244 -0.20298665243716624 0.1369232618533204 -0.24051546604723098 -0.04499870230558507 0.004157539581853064 </vector>
              <vector>0.678510697607735 0.16131212053974553 -0.49217776679467407 0.2793929910276869 -0.2743703204449082 -0.20393300252527646 0.13620467356901378 -0.24021594092238543 -0.04816728393716696 0.003443831880229716 </vector>
              <vector>0.7118625372457013 0.1699106402275979 -0.46827046155966245 0.19419032040340972 -0.36561262415935813 -0.09606640177825988 0.1748818323881821 -0.25420763219371356 -0.05286128391486269 -0.013826926659034136 </vector>
              <vector>0.7119471481652101 0.17010104675614843 -0.4683721126462609 0.19580157093436998 -0.36381842464701786 -0.0971476267326605 0.1739552558799478 -0.2532273695141183 -0.05371186675187929 -0.015527621443739625 </vector>
              <vector>0.7263263599614164 0.16092451902825844 -0.4697101006809421 0.21632026100127846 -0.26968091906132297 -0.1238343683556079 0.14857052886923378 -0.25628541957255896 -0.13550586908838563 0.0028750078986289306 </vector>
              <vector>0.7260765470070721 0.16139688131242205 -0.46897722013246773 0.2159598256038932 -0.27222049460928927 -0.1237378044338904 0.14918517443238785 -0.25613959473055964 -0.1340640066977023 0.002520692248134504 </vector>
              <vector>0.7083354109862331 0.14278680459637344 -0.48096582576676616 0.23580291798403846 -0.2709149822758893 -0.16663025006116078 0.16604537991778553 -0.23486142965924606 -0.12249998286136277 0.02290195713999441 </vector>
              <vector>0.7089568043915124 0.14301180665926216 -0.47967461979115417 0.2352715599288262 -0.2717057975842122 -0.1658220422276661 0.1672046601167111 -0.2347532582871284 -0.12478104713285727 0.022291933926705778 </vector>
              <vector>0.7076468061673113 0.16010005090285628 -0.4754715890594048 0.20631737624756308 -0.3337343602301501 -0.12566678164964484 0.16651080680517286 -0.25298346243848013 -0.06495166368292966 0.012232816937706269 </vector>
              <vector>0.7080011119156474 0.16054805958738047 -0.47603128272631956 0.20468105559812375 -0.3358688840612859 -0.12303783512228303 0.1661061471737494 -0.2533384703195969 -0.06220709230179185 0.011147190256376305 </vector>
              <vector>0.6968301250461777 0.15898736560326243 -0.48506644512120245 0.25995360655311983 -0.2621838836649685 -0.19526480309897465 0.12641636107303597 -0.24086261776097648 -0.07599615733304266 0.017186448703569265 </vector>
              <vector>0.6976325660921765 0.15762466776793693 -0.4870080193022416 0.25879849309446834 -0.2583963287698337 -0.19475425724369191 0.12490366072656847 -0.24144046107757997 -0.07713187874667053 0.019771557458866364 </vector>
              <vector>0.7130396466617336 0.1667531397388332 -0.48903892595928766 0.23033736758318252 -0.27300075533394536 -0.19005858423112176 0.07884413559061562 -0.24317544181162007 -0.029844100959116198 0.03614351872072578 </vector>
              <vector>0.713099346448141 0.16692873049679255 -0.488728115363142 0.23112661665857226 -0.2725724182040355 -0.19056009666621856 0.07879490513668427 -0.24258824551031224 -0.030593718017647126 0.03509299502116655 </vector>
              <vector>0.6782840704345888 0.1519907261774042 -0.4962586431402879 0.30669636039060916 -0.19223483600640628 -0.2093615886111312 0.14473358807090897 -0.258292948511065 -0.1345241793588032 0.008967450554182889 </vector>
              <vector>0.6794265793204161 0.15186249958859557 -0.4954291337689749 0.31021513457118904 -0.18698164807556822 -0.21165993662709148 0.14411912760667656 -0.2553208856138472 -0.14113492508254993 0.0049031880811545026 </vector>
              <vector>0.7029608557728586 0.182032052685698 -0.4790850801844271 0.25155958744508294 -0.2572584440030728 -0.1872070005303552 0.08048436572405979 -0.2697190355381139 -0.047101697309418586 0.023334395937687918 </vector>
              <vector>0.7036776827394159 0.18269963508491657 -0.47718313510786087 0.2518732955698562 -0.2603044952042311 -0.1875001709006958 0.0815175493271999 -0.2670163000362977 -0.047707601754523384 0.019943540282221006 </vector>
              <vector>0.7060919747860058 0.18092942762180325 -0.47554955381422753 0.24054937801716514 -0.2607517334856517 -0.18452235106007048 0.0810396637182955 -0.27646685291853035 -0.050830351204421954 0.03951039833963277 </vector>
              <vector>0.7057144054254885 0.1807393034268237 -0.47563611934977895 0.24199592325502675 -0.2582929932905192 -0.18669046782804555 0.08025755930740569 -0.2766345927258606 -0.05204285209259588 0.04058983387205579 </vector>
              <vector>0.6976849920573042 0.1672513458674881 -0.4830437242514544 0.2355177628596703 -0.3108240806349242 -0.15476369419344002 0.1394960610254753 -0.249855582919903 -0.04331324819640093 0.0018501683861852584 </vector>
              <vector>0.6962186555598356 0.16755507033746142 -0.4843774653111109 0.2373634054484562 -0.30964276666569096 -0.15492818016487014 0.13915426646937204 -0.2509295114472884 -0.041352690052406174 9.392158262406377E-4 </vector>
              <vector>0.6952558294578804 0.14755850765356401 -0.5142887589200348 0.25563225316555216 -0.26912704931325127 -0.1831311801772257 0.12207615432517405 -0.21919085804336777 -0.033916175549769126 -8.687225985230381E-4 </vector>
              <vector>0.6937921204331557 0.14807483957020703 -0.51403934304911 0.2572775193446321 -0.2681206173216108 -0.18456892156952523 0.12227446624907365 -0.22123401022742778 -0.033906626311508155 4.5057288211391294E-4 </vector>
              <vector>0.6948793738060195 0.15490973574614392 -0.4942158581534823 0.2472101497762051 -0.2525501341738703 -0.19027021184384113 0.11927197226595325 -0.2614816931541243 -0.06738535374462042 0.04963201947561609 </vector>
              <vector>0.6961911385517914 0.15647420752999977 -0.495828679962749 0.24427944769186677 -0.25466901271075837 -0.1830504992476206 0.11715168741124674 -0.2629485324495541 -0.06284513328953086 0.04524537647530899 </vector>
              <vector>0.7115805267463058 0.18381034271755037 -0.4607059244522037 0.2607914247729637 -0.22076455050611543 -0.20526301072754272 0.07607590346916329 -0.2771503109346215 -0.10618595525715008 0.03781155417165033 </vector>
              <vector>0.7107048909023419 0.18358906529536778 -0.4615158395375822 0.26104048142980574 -0.22165549614261243 -0.20656928372784517 0.0755769490805901 -0.27699590269934415 -0.10311050430273727 0.038935639702016134 </vector>
              <vector>0.6823458999784469 0.16472685489301256 -0.4888488452681653 0.26172341478799105 -0.2922381928657283 -0.19119474419911678 0.13355045395220208 -0.24898696512550486 -0.03480931579675615 0.01373143964361766 </vector>
              <vector>0.6815328097224771 0.16431361421611948 -0.48933490706253563 0.2620476920586092 -0.2941690599128151 -0.19143164630761988 0.13495064304865045 -0.24800378761207575 -0.032979485795776954 0.013074127644967268 </vector>
              <vector>0.7248471271578568 0.14889863140495202 -0.48826718840090744 0.22904056584531074 -0.2603098078070382 -0.1711793174910511 0.11820489652552069 -0.21795292721734405 -0.0944750274754318 0.011193047458132243 </vector>
              <vector>0.7257419790446826 0.14847389687531926 -0.48641367532948965 0.22985414506115415 -0.26027509166242685 -0.17284081209631136 0.11984857132726251 -0.21534614321899428 -0.09890178338002897 0.009858913378832788 </vector>
              <vector>0.7303898198681027 0.17822467019425078 -0.46133216293262247 0.21526520538211874 -0.27669055166100437 -0.1689522189954522 0.08399467456828705 -0.2549038719182719 -0.07636177984276317 0.0303662153373543 </vector>
              <vector>0.7304605884176253 0.1781663881470313 -0.46163722591046114 0.21355157672659153 -0.2788090120710286 -0.16643540693056896 0.08512157993631844 -0.255623799534004 -0.07513593037245461 0.030341241590949208 </vector>
              <vector>0.7171255267699281 0.1708167422683148 -0.458480836200195 0.227448834774388 -0.28130933281322557 -0.16719699461604035 0.12529353739924778 -0.2581955469833681 -0.10262889515575542 0.027126964556705668 </vector>
              <vector>0.7165499169599012 0.17043414190827588 -0.4598426057418299 0.22851589601482428 -0.27946306498715323 -0.16875249918829743 0.12381801081920804 -0.25799839251299245 -0.10106225705012577 0.027800853778190037 </vector>
              <vector>0.7140134754293469 0.20902724925793087 -0.4572618436107158 0.2658382027260996 -0.23446373469494403 -0.21105177594796187 0.026355111886471452 -0.27868364210863505 -0.04864300901015894 0.014869966072566645 </vector>
              <vector>0.7145991303060959 0.20881829056616885 -0.45686706411259476 0.2648899352419345 -0.23434701952598372 -0.21003365424736997 0.027010278242969425 -0.27904721062952 -0.05039532491048652 0.015372639068786591 </vector>
              <vector>0.714013533756329 0.16293856026380246 -0.48608774974296703 0.2486316290632413 -0.2716647845020635 -0.18695299932414816 0.10276289003353337 -0.2168249521784964 -0.059023889544831405 -0.007792237824399151 </vector>
              <vector>0.7138025031225548 0.1626324307733598 -0.48612564232137795 0.24892094028194464 -0.2712803856953385 -0.18702925925461406 0.10358154451465335 -0.21687200095460668 -0.05997801962049161 -0.007652110846083185 </vector>
              <vector>0.7172422141631726 0.19668743144239054 -0.46398854199139894 0.2348486594829647 -0.2709323695071363 -0.15659974699515367 0.0739141862284959 -0.2797231482500235 -0.05623548889313329 0.004786804319820965 </vector>
              <vector>0.7173137348449912 0.19748169606829452 -0.4638333746592636 0.23504937107262514 -0.2713212456582131 -0.15468040881163492 0.07411726346551512 -0.28023685216837646 -0.05627637799302953 0.0023861938390920077 </vector>
              <vector>0.7095734012815095 0.19833067300133872 -0.4589539562670073 0.22831538501465812 -0.29530866606449857 -0.16681924888423796 0.07745465748361502 -0.2872652053051901 -0.03276543643361876 0.027438396173431228 </vector>
              <vector>0.7098593932286488 0.19808192494957896 -0.4592639048547853 0.22731517019709774 -0.2949372338642599 -0.16542717774605892 0.07775772636544277 -0.2881660107370061 -0.033415980875046276 0.028196093336388603 </vector>
              <vector>0.6934957045866101 0.16996152232033535 -0.48011828729570694 0.2688537442227339 -0.24081881563054014 -0.19557173685502277 0.11329965383518795 -0.26636211998018655 -0.08585825549555194 0.02311859029213962 </vector>
              <vector>0.6942392450378005 0.17068101882417822 -0.47854877406204144 0.2692640697226333 -0.24163142862470105 -0.19435543830278418 0.11455057957341222 -0.2654451520160826 -0.08860962192446983 0.019855501772055827 </vector>
              <vector>0.6983130135712551 0.16888088232006984 -0.4748013877107898 0.25505703050593015 -0.24847350363706966 -0.1987281596234105 0.10916108491355389 -0.269707422443039 -0.08419920713694948 0.04449766924044924 </vector>
              <vector>0.6981200204049558 0.16908449289313535 -0.47524128883566336 0.25626791031157004 -0.24671839487243571 -0.19972694274039415 0.10785992536842898 -0.269643639491681 -0.0840202620652852 0.044018179027369556 </vector>
              <vector>0.6621607723920988 0.15226060139971564 -0.5023824974362102 0.3075254156519158 -0.2281218894608738 -0.23791716952593855 0.1363483489237994 -0.25299977476053725 -0.06800473441881448 0.031130927234844525 </vector>
              <vector>0.6621222440920433 0.15266114978726208 -0.5023559988039434 0.30696365295053885 -0.22928785528649387 -0.23752275803058429 0.13581188400437555 -0.2533615696640849 -0.06629027400598236 0.03125952495686827 </vector>
              <vector>0.6816876962024291 0.16978456142647036 -0.48269144621651894 0.28912541752763526 -0.24294168994150667 -0.2260447002329667 0.10911417969083444 -0.25460960942993693 -0.06516873973523868 0.021744330708797992 </vector>
              <vector>0.6817779205483817 0.16974119112039576 -0.4835839086816063 0.2878496958054485 -0.24446056488595072 -0.22414937158665488 0.1090433113403732 -0.25472972254189413 -0.06277675832119832 0.02128820720270573 </vector>
              <vector>0.6575377751394917 0.15309316682580684 -0.48849489586202177 0.2986852013336771 -0.2613323328045753 -0.2115912244483807 0.18033885699450933 -0.26227296699507274 -0.0880494034674037 0.022085823283969328 </vector>
              <vector>0.6577671461928346 0.15309671285857324 -0.48807640597291746 0.29872409048969223 -0.2617631297450565 -0.2113442752820099 0.1809831599977213 -0.26169164492191577 -0.08891077047258247 0.021215116855659938 </vector>
              <vector>0.6750590551212843 0.1771957101091923 -0.48018494062895517 0.2987408506369564 -0.21762811939049395 -0.21924196510591798 0.10865033069691196 -0.28604911744266964 -0.08589632579874625 0.029354521802439366 </vector>
              <vector>0.6751786962355187 0.1776489910506483 -0.47934461884816293 0.2997618023654982 -0.21636495314175355 -0.2184118437635998 0.10968525058711112 -0.2865517482145351 -0.08915437483271298 0.02755279856198884 </vector>
              <vector>0.6917630504562593 0.18010255153603033 -0.46452101655013917 0.25063487029289816 -0.27644554916893443 -0.19954748144963314 0.1079222003852331 -0.2832259680948989 -0.05871868512241849 0.052036027715603256 </vector>
              <vector>0.6924633674438548 0.18076811116535027 -0.4635355008707764 0.250075260024573 -0.27729105602071824 -0.19689001489776659 0.10915373781824826 -0.2835726510069316 -0.06079054837060865 0.0496192947147747 </vector>
              <vector>0.677264335878594 0.13820660809120536 -0.5200844028888055 0.2829174467817401 -0.2201237892220645 -0.20136864313623648 0.14177795050853506 -0.24442098926728048 -0.07883409427625879 0.02466557753057229 </vector>
              <vector>0.677907984438106 0.1379203438627154 -0.5197376379999609 0.2824305468227706 -0.21773719813083967 -0.20125226704638502 0.14153937307799078 -0.24558201214998218 -0.08197252138529607 0.02648338851088207 </vector>
              <vector>0.6988630462100357 0.1965135439743978 -0.4778102451303514 0.28422630358505163 -0.195975178611648 -0.22090231729273482 0.03435887519573194 -0.29147000100852566 -0.05943649766376798 0.031632470741810914 </vector>
              <vector>0.6988864351691855 0.196207576229527 -0.4771154130684387 0.28390498211067794 -0.1963130070139536 -0.22214585926761268 0.034787647350199666 -0.2914281753972744 -0.06024566243699254 0.03346147632468238 </vector>
              <vector>0.6905622279534767 0.1516373302044132 -0.5010527979039753 0.24152008002813105 -0.290007248049216 -0.14730928448074176 0.16033925869524437 -0.2501623493507566 -0.05984144069552909 0.004314223598953127 </vector>
              <vector>0.6913654773343972 0.15181187028300558 -0.4994445695470723 0.24066155492903357 -0.2909836482276982 -0.14631959975160616 0.16184872852518123 -0.2501303560288059 -0.06278598808480824 0.0039765305683730125 </vector>
              <vector>0.670515319250907 0.14536482955895988 -0.5115746581168378 0.2997785466035095 -0.19586572911280772 -0.2358763880621292 0.12118029378606487 -0.2601387052062877 -0.08425522580732706 0.05087171710594703 </vector>
              <vector>0.6689921920162629 0.14373199848489246 -0.5142165885145389 0.29953818497804535 -0.19593945665140272 -0.23610098937486787 0.1222520348460111 -0.2604972719097309 -0.08108818169633289 0.05332807782166147 </vector>
              <vector>0.6874790409366389 0.18702387028804957 -0.45261786909256885 0.2728631984984399 -0.25802884747931765 -0.23583578115492193 0.09295386833892882 -0.2833332173465799 -0.06978619270368137 0.059281929715012546 </vector>
              <vector>0.6876016955403202 0.18756214114922348 -0.4531742727984157 0.27247678592172825 -0.25861947827701026 -0.23444300958650777 0.09198655008120549 -0.2835867234215746 -0.06779449454609979 0.05799080593713072 </vector>
              <vector>0.6706629958322299 0.14727187914520748 -0.5142197505915916 0.2981406333923407 -0.21244270900139678 -0.22689166999349147 0.12331569897839928 -0.2508396903236437 -0.06731623521764069 0.03231884777958714 </vector>
              <vector>0.671310225541986 0.14747604626084992 -0.5135224146501243 0.29698946540880555 -0.21314105795817873 -0.22562851256679187 0.12369375770536194 -0.25130194800302147 -0.06834051063904457 0.03246494890015718 </vector>
              <vector>0.6766041639944388 0.14655436638808264 -0.4788429822039414 0.27336984740622705 -0.29397690758922596 -0.21121350026723298 0.18158651356684494 -0.22889251556244086 -0.08537078776811736 0.020181802035363555 </vector>
              <vector>0.6763877719974438 0.1456330781067084 -0.4797054892816006 0.27356095028104743 -0.2914195986705364 -0.21219534373624208 0.1813702894825107 -0.2295763524618524 -0.08663297352781744 0.022577667810338535 </vector>
              <vector>0.6881366473196568 0.16691859409733587 -0.491961206571428 0.2817055985218423 -0.21940405061048315 -0.21564288183201485 0.09588341566587902 -0.26384230373273604 -0.07265480580362495 0.03086099294557277 </vector>
              <vector>0.6880044503524698 0.16675076112050663 -0.4925201394289891 0.2804031056030565 -0.22050164939183042 -0.2135462859960017 0.09678013185647807 -0.26492657665936153 -0.07176279338812848 0.031318995931800445 </vector>
              <vector>0.6729020768770753 0.15372959346663562 -0.49383959954075335 0.28539998084696966 -0.25426376297998543 -0.21370383873497395 0.146619848507733 -0.2501143153765328 -0.07141856286406882 0.024688579797901178 </vector>
              <vector>0.6733469676799492 0.15292114019975725 -0.4940174670075101 0.2838350650392588 -0.2532366102380915 -0.2117518899634324 0.148110578345782 -0.2516262425110703 -0.07420346878012943 0.0266219272354866 </vector>
              <vector>0.6757230140059688 0.1533758458801255 -0.4932231712405249 0.28275607954438503 -0.2450198961591354 -0.21217597397549695 0.14325791872652652 -0.2554329620469764 -0.08073786533283527 0.03147701059796359 </vector>
              <vector>0.6749805754721036 0.1529811033682456 -0.4950552095098781 0.2804300937885033 -0.24729723323679398 -0.21002130562018922 0.1432221034484889 -0.25726898650369906 -0.0758502361739202 0.033879094967139936 </vector>
              <vector>0.672224111751768 0.15058348009225497 -0.5083170849494614 0.2895452411375479 -0.23148452379962098 -0.22020001485998197 0.1270944054372659 -0.2515851278353971 -0.05951690843995192 0.03165642146557601 </vector>
              <vector>0.6731432216014144 0.1509539925171391 -0.5068818740766232 0.2881191660640598 -0.23386126912227995 -0.218412787310032 0.12846139394175055 -0.2511870538126182 -0.060861472344261536 0.03052668254145101 </vector>
              <vector>0.716824865949223 0.17088776871784897 -0.49221920363660904 0.2667432360945862 -0.1800798918452211 -0.19598340710526688 0.05902528018842972 -0.2624049916444329 -0.10355105065582251 0.02075739393726485 </vector>
              <vector>0.7159643029717071 0.17110935306090772 -0.49289822173503733 0.2655574666187228 -0.18219731149943696 -0.1950652827355057 0.05896153410093288 -0.26409578356406155 -0.09983030383816544 0.0224942466199371 </vector>
              <vector>0.6830322659393696 0.1569864800095138 -0.5047085846414211 0.2783101242796573 -0.22394521862630767 -0.17419234145077517 0.13703008335099948 -0.26758578229674107 -0.09140854602264124 0.006481519458345604 </vector>
              <vector>0.6834857528585538 0.15692267328396797 -0.5040685777475635 0.2778972056508397 -0.22378339342990425 -0.1737113063826189 0.13769799047505743 -0.26772078995133103 -0.0933317721561429 0.006612217399142703 </vector>
              <vector>0.693050941047427 0.20596770684826407 -0.45257381757674164 0.2684971557020869 -0.29491937545897884 -0.14883155302274395 0.12300384992001087 -0.2840187065314763 -0.06856159793171746 -0.04161460299613011 </vector>
              <vector>0.693889394229775 0.20610872151655685 -0.4520225181832015 0.269001692109713 -0.29271688656184947 -0.14974031695899365 0.12174626521594334 -0.28360989580464135 -0.07089625470066813 -0.04176020086263521 </vector>
              <vector>0.701761320852139 0.18148076842339247 -0.4879528992196147 0.25733981696653685 -0.23675273929255206 -0.1540222341044606 0.0966841484267346 -0.2824656317054251 -0.07373983076670734 -0.002332719580044008 </vector>
              <vector>0.7016344700893692 0.1823791015240628 -0.4863886629166442 0.260802844467614 -0.23505392333232297 -0.15914173471162207 0.09452156446085441 -0.280178340364413 -0.07471344830125663 -0.0038618709156423865 </vector>
              <vector>0.7022365873704619 0.18766960559083617 -0.5082635281536798 0.25802265429372456 -0.24226386417409218 -0.17723894551967093 0.039260231425362474 -0.26512121144064266 0.009030573531947255 -0.003332102924247314 </vector>
              <vector>0.7035777013527615 0.1883541159794055 -0.5061717293248349 0.25539578562447635 -0.24604492646118853 -0.17686697495244227 0.03890132072886538 -0.2646669651489157 0.009737633704395517 -0.0022159615025234506 </vector>
              <vector>0.666092530737613 0.1682278233788037 -0.5079364023058306 0.3064036731941453 -0.2221881854634142 -0.18028065241888308 0.13598878189319716 -0.2749285401913874 -0.07195672486156544 -0.019422303962679043 </vector>
              <vector>0.6664196990660762 0.16760814573583832 -0.507686632864379 0.30752613625918224 -0.21825423824332024 -0.18302582270477827 0.13493227108187275 -0.2748934575885922 -0.07541109904024952 -0.017215001701650585 </vector>
              <vector>0.6868385644870345 0.147393504960868 -0.5145550773506329 0.28109942329560145 -0.20812499510658686 -0.19728892950939367 0.12040804812395425 -0.24893254784023508 -0.08456654015376942 0.017728549093158907 </vector>
              <vector>0.686590831999239 0.14822717958650355 -0.5144361743351173 0.28188618635950885 -0.2085824238988437 -0.19600467350413014 0.12062484347596453 -0.24917035341002286 -0.08419707724124248 0.01506166096814031 </vector>
              <vector>0.6761870081936374 0.1762212222837689 -0.4692138849200705 0.27249668860162696 -0.3034442919183451 -0.20210812506061737 0.14091814142477666 -0.2586080580684912 -0.04444697277999846 0.011998272243712412 </vector>
              <vector>0.6768561877405882 0.17631446810786766 -0.468542246677568 0.2729632682600588 -0.30228437927192076 -0.20155530458894627 0.14145243032372845 -0.2581069643284859 -0.04748199211482826 0.010384532549506274 </vector>
              <vector>0.6980270672020145 0.12224543064752759 -0.5057279014332761 0.2712774761881333 -0.22987356775471635 -0.2154365487334131 0.15903769703673976 -0.19861852497228133 -0.12146329505076205 0.02053216687003398 </vector>
              <vector>0.6984740086214395 0.12191058191929798 -0.5042722590756097 0.26989161823881613 -0.23007067689652402 -0.21625204797844266 0.15983031763726252 -0.1997112099865192 -0.12396139028656862 0.024161057806847654 </vector>
              <vector>0.6764071100785446 0.12443456940169385 -0.5351785407815338 0.29516392700950145 -0.21169405177864567 -0.2225023075394978 0.14006356019368915 -0.21062613119865728 -0.06959807771205391 0.013529942326959527 </vector>
              <vector>0.6774249976137302 0.12457607523814532 -0.5342043981866265 0.2951814387212008 -0.21038474344755742 -0.22091365941329688 0.14110796113744117 -0.21054526227122372 -0.07394381711698755 0.011701407725174424 </vector>
              <vector>0.6864487007689991 0.16174320918413604 -0.4961696583249854 0.2831140028557947 -0.2247577977949798 -0.21062302977513067 0.10881305626931376 -0.2550244684348019 -0.07433430091834747 0.020790286170001823 </vector>
              <vector>0.6865521693668861 0.16213481323088658 -0.49490276018347834 0.2834438396814468 -0.22437578787773174 -0.21104569251560437 0.10933635363034627 -0.25569132340146333 -0.0766099749360216 0.021158363004734317 </vector>
              <vector>0.687552204708134 0.20213935096805996 -0.473619592348105 0.3057275610211144 -0.19022980010187596 -0.23831158817607215 0.03593174191979607 -0.2955141156512076 -0.05963455417794966 0.025958791838105698 </vector>
              <vector>0.6883463229508727 0.2022663174145684 -0.47289955754772356 0.30548726351932226 -0.19068545814131327 -0.23704134913381128 0.036850553348923454 -0.2945995815619523 -0.061611860610759246 0.023887349761873275 </vector>
              <vector>0.6844534362598451 0.15823974799004104 -0.5109194680723549 0.2709066747448277 -0.24108097084271624 -0.20299688027210444 0.10105761421191091 -0.2520204692708608 -0.03351061155668492 0.02587092680809632 </vector>
              <vector>0.6856482854703841 0.15835777618535948 -0.5101882854838873 0.27075300319805096 -0.24117368639411418 -0.201628533988817 0.10168739066201798 -0.2504561713825732 -0.03597370425440048 0.02297392598798021 </vector>
              <vector>0.6852488196357316 0.16011410586873973 -0.4965085600766622 0.2710610804870397 -0.2533189454112772 -0.1908141983022565 0.1278932712867908 -0.25306660890184235 -0.0633145854345823 0.012705620848319606 </vector>
              <vector>0.6848399690229537 0.16027016431070634 -0.4973312305241795 0.27060701060110814 -0.25483779243077975 -0.18852533149916897 0.1287552935203003 -0.2534647431918445 -0.061426239588294906 0.011112899779198911 </vector>
              <vector>0.6982236041289809 0.17608083924640558 -0.48127051261301557 0.2567361347159924 -0.29324967150215436 -0.16785430158021244 0.12081693918050944 -0.24126906287421274 -0.04452035919432061 -0.02369360950797324 </vector>
              <vector>0.7004564822097064 0.17583536512295234 -0.48076510918341797 0.256040376297892 -0.28953263149592046 -0.1651432813949611 0.12089439957365918 -0.2411046339087656 -0.05105314110402743 -0.025627826117117496 </vector>
              <vector>0.6935780222434718 0.1728637237707116 -0.4782103002631832 0.2916859236160753 -0.211724920541579 -0.22610947738964549 0.09220975814536356 -0.25667093276439845 -0.09585255958407334 0.01823076276725704 </vector>
              <vector>0.6937267302853285 0.17447655933092177 -0.4751506380153824 0.29270282458279406 -0.21145284798612957 -0.22910193432572187 0.09084451849537713 -0.2578841481021172 -0.09796776277919399 0.019806698514123137 </vector>
              <vector>0.6979504956412766 0.18810463001925906 -0.460659624402134 0.26988236011565125 -0.2609793302901268 -0.19905903810046582 0.09867392594771447 -0.266972559306948 -0.07498546689673075 0.008044607272503312 </vector>
              <vector>0.6979504956412766 0.18810463001925906 -0.460659624402134 0.26988236011565125 -0.2609793302901268 -0.19905903810046582 0.09867392594771447 -0.266972559306948 -0.07498546689673075 0.008044607272503312 </vector>
              <vector>0.6717040062229698 0.16348195583771344 -0.4833893447675574 0.2971077904346406 -0.22795835478209045 -0.21284143996578872 0.14288157745737523 -0.27367597671924393 -0.10323788413069661 0.025927670412679172 </vector>
              <vector>0.6717040062229698 0.16348195583771344 -0.4833893447675574 0.2971077904346406 -0.22795835478209045 -0.21284143996578872 0.14288157745737523 -0.27367597671924393 -0.10323788413069661 0.025927670412679172 </vector>
              <vector>0.675194671252239 0.1656726736392462 -0.47923086996695186 0.28233040859749603 -0.29096143860669965 -0.21184288719685812 0.1461197209917241 -0.2399474605423095 -0.05112208367031147 0.00378726550242588 </vector>
              <vector>0.6744943296436817 0.16551508734359907 -0.47881303171801515 0.2833556907936484 -0.29061977101536274 -0.21359868426181067 0.14677450034109074 -0.2400660960207325 -0.05183602725139526 0.004794002145295644 </vector>
              <vector>0.6909241745992885 0.15663852366289854 -0.4878645896414767 0.27167041991476537 -0.24749862212574364 -0.19160895847516235 0.1398281043415836 -0.24657980671639337 -0.09538906717365098 0.009879821613891537 </vector>
              <vector>0.6896871964004935 0.1562494828492876 -0.48806256812752274 0.27382237979515206 -0.24710489391936336 -0.1932398638354712 0.141404877678807 -0.24583444399287963 -0.09592461203241406 0.009002445183910676 </vector>
              <vector>0.6910694695469959 0.1411929369419607 -0.4870376951185554 0.26608325345351796 -0.26691028316918897 -0.1772814292834175 0.18576894229484775 -0.22717942929726032 -0.12289043355409954 -0.002815331814800818 </vector>
              <vector>0.6915773614369476 0.1406234428436144 -0.48923573151962957 0.26614685707057933 -0.2637985887186506 -0.1771372678725619 0.18307916363786086 -0.22673855256911885 -0.12162220483652893 -0.002894479472512316 </vector>
              <vector>0.6918708458443212 0.15802043318702907 -0.4790117665504018 0.2696416696885094 -0.24685452426849042 -0.17831923449407835 0.15708076274974253 -0.25707052029938593 -0.12308531777517225 0.007727651917926084 </vector>
              <vector>0.6904976545365793 0.1570134226017911 -0.4800798185958761 0.2716766842843047 -0.24744790855682677 -0.17998200829559008 0.1590555146001341 -0.2548830164229212 -0.12202544198401047 0.006174917832416034 </vector>
              <vector>0.6888823177034111 0.15285566738270034 -0.4769524654176025 0.2620239629076968 -0.2798790321333478 -0.1985160453552424 0.15988377755960254 -0.23899952718012007 -0.09193459771206342 0.022635942244965297 </vector>
              <vector>0.6888823177034111 0.15285566738270034 -0.4769524654176025 0.2620239629076968 -0.2798790321333478 -0.1985160453552424 0.15988377755960254 -0.23899952718012007 -0.09193459771206342 0.022635942244965297 </vector>
              <vector>0.6828120980883166 0.16798928999939178 -0.4833469868658582 0.2608009973865683 -0.2952537824608451 -0.15764791045865095 0.16054313413553437 -0.26021576071828945 -0.06475446289714783 -0.010926616209019864 </vector>
              <vector>0.6844042097296936 0.16704190546194447 -0.4822725707381581 0.25775281868453986 -0.2959540562227412 -0.15741471843845137 0.16103421257572267 -0.26011438729495767 -0.06721179534451718 -0.007265618413075572 </vector>
              <vector>0.693779209743942 0.15899564343842215 -0.4923204096585692 0.25644811708593673 -0.29217254635283385 -0.1578918019334206 0.15401947311053032 -0.23160955172534264 -0.06330572684306904 -0.02594240686559577 </vector>
              <vector>0.6951886277709215 0.15988827754869483 -0.4911198286438072 0.2550142848651179 -0.2948959517318447 -0.1555725103074756 0.15401277785455614 -0.23037326381984577 -0.0631856252498264 -0.028956788286491574 </vector>
              <vector>0.688527186180014 0.1666229649736951 -0.47100637667200795 0.27216263590818457 -0.2735178503578455 -0.2019956762391528 0.14078348088944342 -0.24704295291171108 -0.08478644003960396 0.010253028268984122 </vector>
              <vector>0.688527186180014 0.1666229649736951 -0.47100637667200795 0.27216263590818457 -0.2735178503578455 -0.2019956762391528 0.14078348088944342 -0.24704295291171108 -0.08478644003960396 0.010253028268984122 </vector>
              <vector>0.6793132682580637 0.16798146639375935 -0.4752447516412702 0.29266921533359946 -0.23714872319369792 -0.21787708701634662 0.13237187953576748 -0.2639866172996616 -0.09929167295886339 0.021213022588649547 </vector>
              <vector>0.6793132682580637 0.16798146639375935 -0.4752447516412702 0.29266921533359946 -0.23714872319369792 -0.21787708701634662 0.13237187953576748 -0.2639866172996616 -0.09929167295886339 0.021213022588649547 </vector>
              <vector>0.6785937021786168 0.1572444807735284 -0.48635006964873795 0.2859138920397657 -0.2616831237436359 -0.20770986528496568 0.15047983592770617 -0.24039728228182328 -0.0810403447139497 0.004948774753494825 </vector>
              <vector>0.6793659400129417 0.15847078315091992 -0.48571986763382513 0.2853971991581396 -0.26204334756709863 -0.20644922216856587 0.1487910090390446 -0.2409438779476507 -0.08039373385106285 0.003525117807156815 </vector>
              <vector>0.7124826244891723 0.18604511602474588 -0.4704618562270993 0.23666685149215086 -0.2584189649312579 -0.17356874219887458 0.0770302120933259 -0.2800702967516144 -0.06063201542414135 0.030927071433592253 </vector>
              <vector>0.7124826244891723 0.18604511602474588 -0.4704618562270993 0.23666685149215086 -0.2584189649312579 -0.17356874219887458 0.0770302120933259 -0.2800702967516144 -0.06063201542414135 0.030927071433592253 </vector>
              <vector>0.6747195050477753 0.175537129638346 -0.46849017840754303 0.28076504602716995 -0.25586010529064723 -0.1971258077147655 0.14336008681719786 -0.2898237928746517 -0.09372930816678308 0.030647424923900997 </vector>
              <vector>0.6748888236185453 0.1755473204787421 -0.46817520943359664 0.2805824365595845 -0.2561025426618711 -0.19724860538790628 0.1434434066446463 -0.28968023468428095 -0.09405447816772362 0.030799083033860572 </vector>
              <vector>0.7138708332445729 0.1816063048523046 -0.46198021613690193 0.23429614143662103 -0.2609416652728174 -0.1655732734891698 0.10188929853796931 -0.28075319594270914 -0.09283825037282356 0.030424023142953095 </vector>
              <vector>0.7145434032325527 0.18365644225963765 -0.4589746942008203 0.235864064955023 -0.2613447300349395 -0.16597264910679455 0.10158733307941684 -0.2805206005965168 -0.09581131207621034 0.026972742488650534 </vector>
              <vector>0.6798511071914414 0.1692589892078729 -0.48140959545525364 0.27145194298437936 -0.252848029081126 -0.17923990271643073 0.14302022090920194 -0.2841398259978091 -0.08861370356426405 0.02266879652198793 </vector>
              <vector>0.6798646580380708 0.16900479614413 -0.4812102710687779 0.2708516200712857 -0.25365666647907203 -0.17975379296443356 0.1432173851694596 -0.2840247188596705 -0.08821510565968106 0.023922095608688576 </vector>
              <vector>0.6734869668638942 0.18632901719931477 -0.47789224453533113 0.27683534400101323 -0.2639408007224309 -0.18221559194763187 0.12070953933033464 -0.29891591714131316 -0.05236346093646627 0.0179671478886176 </vector>
              <vector>0.674030237478066 0.18643110363791965 -0.4776110779655772 0.27659964479373594 -0.26307365879179434 -0.18258055405663642 0.1197426528402654 -0.2989587089130923 -0.05308815356095947 0.018508514538073777 </vector>
              <vector>0.6805788016173157 0.16350019785475917 -0.48945725773159754 0.2739606647086483 -0.280246268097629 -0.20442580220046544 0.13094102942729485 -0.2418417854467402 -0.04181630521538442 0.00880672508379823 </vector>
              <vector>0.6794377058642863 0.16304212355491274 -0.48970566773600244 0.27572886858175705 -0.2792093674029771 -0.20547704234818898 0.1326116099258665 -0.24194756579439414 -0.04313428065117389 0.008653616005913328 </vector>
              <vector>0.6975492026066781 0.16633906090774273 -0.4790826493521716 0.25138335134044965 -0.28064745884026293 -0.17994530191451774 0.12938130988384977 -0.2494797041783663 -0.06720040429809271 0.011702593844691385 </vector>
              <vector>0.6972290095660603 0.16667365722043484 -0.4801799721593035 0.2520412655753432 -0.2787924644606695 -0.1771046788991753 0.12979222928655582 -0.25105378581375126 -0.06804880223264301 0.009443541917148524 </vector>
              <vector>0.7200112278983472 0.1522638576295478 -0.49114101144334865 0.20996850143083073 -0.3005678637215501 -0.14847039985087201 0.12752213373291932 -0.22736506128383913 -0.05582448646636657 0.013603102074332766 </vector>
              <vector>0.7200112278983472 0.1522638576295478 -0.49114101144334865 0.20996850143083073 -0.3005678637215501 -0.14847039985087201 0.12752213373291932 -0.22736506128383913 -0.05582448646636657 0.013603102074332766 </vector>
              <vector>0.6848689848791104 0.1517639251656945 -0.47989643659261094 0.26651472134391585 -0.2672238788487221 -0.19171163970211164 0.1674281612632142 -0.2504074715405608 -0.10517683070099228 0.023840464733061662 </vector>
              <vector>0.6848689848791104 0.1517639251656945 -0.47989643659261094 0.26651472134391585 -0.2672238788487221 -0.19171163970211164 0.1674281612632142 -0.2504074715405608 -0.10517683070099228 0.023840464733061662 </vector>
              <vector>0.7149793209423286 0.1733777899770319 -0.4671932925057221 0.2372589632350433 -0.2811425991021168 -0.1744335675472018 0.11025080585132194 -0.2456577541799043 -0.07689423518581173 0.009454568515031207 </vector>
              <vector>0.7125496877408575 0.17374700419784425 -0.46714975388822294 0.23840979362970083 -0.2826469441736135 -0.17458116887580072 0.11267324549881286 -0.24839495929589828 -0.07542623517783342 0.010819330344154011 </vector>
              <vector>0.7129731181000343 0.16481253677820767 -0.4740446100562416 0.23747927320106427 -0.28061654644750517 -0.16536953884841427 0.12843757148360058 -0.2399568511823047 -0.0867495330798878 0.0030345800514466597 </vector>
              <vector>0.7133217116333003 0.1640633291870417 -0.47388168981169393 0.23664676730925208 -0.27985424267586206 -0.16678269702170834 0.12812564013745256 -0.2400272205678461 -0.08771141928319642 0.006099821093260809 </vector>
              <vector>0.7207786436551459 0.1818306748830728 -0.47460555124269255 0.21287561210297662 -0.2911904873421774 -0.17622797651625083 0.06367613173707301 -0.2607823108773958 -0.018658736807349547 0.04230400040759764 </vector>
              <vector>0.7207786436551459 0.1818306748830728 -0.47460555124269255 0.21287561210297662 -0.2911904873421774 -0.17622797651625083 0.06367613173707301 -0.2607823108773958 -0.018658736807349547 0.04230400040759764 </vector>
              <vector>0.7088272711386314 0.15820494721855977 -0.48089986463127987 0.2504473751634926 -0.25629053544376595 -0.19639204312038397 0.11465870786085282 -0.23430124302423797 -0.08629557892443843 0.022040963762570337 </vector>
              <vector>0.710789259358949 0.15817885701539025 -0.480746910553252 0.2492548904838516 -0.25742336293420987 -0.19713148457834007 0.11203508038726005 -0.23073469770894722 -0.08465406625874738 0.020432434788045413 </vector>
              <vector>0.685162098818558 0.14808427506587224 -0.49490398251715406 0.27393456695482205 -0.24151639785298615 -0.19495581749217916 0.15131626160065803 -0.24773673600805987 -0.10005798004907547 0.02067371147954461 </vector>
              <vector>0.685162098818558 0.14808427506587224 -0.49490398251715406 0.27393456695482205 -0.24151639785298615 -0.19495581749217916 0.15131626160065803 -0.24773673600805987 -0.10005798004907547 0.02067371147954461 </vector>
              <vector>0.7021337841584853 0.17179464910331757 -0.4712214255327916 0.25129704876709874 -0.2716233060393334 -0.1891124580699219 0.11464077367800954 -0.25489052517795485 -0.07392982626436963 0.020911285377460703 </vector>
              <vector>0.7010958056267842 0.17268976151605914 -0.47207556458659244 0.251260651236781 -0.2714392424842088 -0.1861094606968175 0.11494301709921316 -0.25825609049917353 -0.07252401565519548 0.020415138443151938 </vector>
              <vector>0.6967095059256053 0.16710536229877715 -0.49330760766710735 0.26655973190719956 -0.23974462385222073 -0.20153903378504967 0.092528673168361 -0.25184131604807763 -0.05618594757463878 0.01971525562715088 </vector>
              <vector>0.6967095059256053 0.16710536229877715 -0.49330760766710735 0.26655973190719956 -0.23974462385222073 -0.20153903378504967 0.092528673168361 -0.25184131604807763 -0.05618594757463878 0.01971525562715088 </vector>
              <vector>0.69064678356795 0.14989939114997355 -0.502185018269381 0.24991411374767858 -0.26965658293906936 -0.19404121620389206 0.12546423369765913 -0.24297095778624342 -0.04426941605715877 0.03719866909248317 </vector>
              <vector>0.6901511752492834 0.14859724600309554 -0.5028796231631746 0.2517132778392245 -0.2692228324241069 -0.1968719201646403 0.12644107977420385 -0.23976065190537296 -0.044489799436205145 0.03632204822769329 </vector>
              <vector>0.6962332271525247 0.14914105420532897 -0.515979519143229 0.2552457594509906 -0.24512149569022998 -0.19581545172306175 0.1000567294665137 -0.2346995047438454 -0.03518894178557981 0.02612814281058759 </vector>
              <vector>0.6962332271525247 0.14914105420532897 -0.515979519143229 0.2552457594509906 -0.24512149569022998 -0.19581545172306175 0.1000567294665137 -0.2346995047438454 -0.03518894178557981 0.02612814281058759 </vector>
              <vector>0.6926347618925459 0.13624029636088494 -0.49443682980263026 0.25076568010161865 -0.27169855327798537 -0.20321498859845735 0.15624358152772716 -0.22580672652830092 -0.08274296033965729 0.04201573866425475 </vector>
              <vector>0.6926347618925459 0.13624029636088494 -0.49443682980263026 0.25076568010161865 -0.27169855327798537 -0.20321498859845735 0.15624358152772716 -0.22580672652830092 -0.08274296033965729 0.04201573866425475 </vector>
              <vector>0.6953359493049766 0.14451765335709502 -0.5025286438224204 0.25955057645786156 -0.2345835228574486 -0.19351403061037628 0.13054571601938225 -0.24337684098881995 -0.08876949864448963 0.03282264178423948 </vector>
              <vector>0.6952671542390652 0.144471903795751 -0.5022015090083246 0.25994415433697715 -0.23428348178895017 -0.19401173926963974 0.13090496004600838 -0.24328441395923 -0.0896871234877988 0.03288009509614232 </vector>
              <vector>0.6841650059056167 0.15431891540093254 -0.4980769716779637 0.26503670487941133 -0.2833857505617678 -0.2007509852093363 0.13398634637831638 -0.230728296394708 -0.0366886300442017 0.012123661323700389 </vector>
              <vector>0.6846504648743753 0.15578153142069873 -0.49598011248759555 0.2662903747882734 -0.2836445139443394 -0.20242167236803565 0.13266307727174767 -0.23007174580614734 -0.037688915714188906 0.010421511965211305 </vector>
              <vector>0.6858956404521813 0.15662652420433656 -0.5157659829884924 0.2656753951163503 -0.24699835781702983 -0.18702803126835033 0.10773984957830574 -0.2502150880537851 -0.030871149224965658 0.014941200001448614 </vector>
              <vector>0.6846767484257592 0.1552066707153497 -0.5180982372342203 0.2679465304125249 -0.2469502789058522 -0.18710558007056333 0.11004388846397486 -0.24711996370206898 -0.02967212074966141 0.011072342644758253 </vector>
              <vector>0.7017751059735013 0.16561707124884956 -0.4684774920800532 0.24954557394165752 -0.25590622865594526 -0.20116716601944487 0.11758797459816951 -0.2638372996051786 -0.09497935983567202 0.049841820434116155 </vector>
              <vector>0.7017751059735013 0.16561707124884956 -0.4684774920800532 0.24954557394165752 -0.25590622865594526 -0.20116716601944487 0.11758797459816951 -0.2638372996051786 -0.09497935983567202 0.049841820434116155 </vector>
              <vector>0.680049790494395 0.1542933173555127 -0.500993860847064 0.2641077720171981 -0.26137696858759674 -0.20021465349162637 0.1292231279325376 -0.25670124910289 -0.046902088992271926 0.03851481322180541 </vector>
              <vector>0.680049790494395 0.1542933173555127 -0.500993860847064 0.2641077720171981 -0.26137696858759674 -0.20021465349162637 0.1292231279325376 -0.25670124910289 -0.046902088992271926 0.03851481322180541 </vector>
              <vector>0.6837837730994257 0.162525951288087 -0.4908110528802661 0.26596271378494435 -0.24640827418543682 -0.21598570973745024 0.10704770452676887 -0.26865358248466864 -0.053612150560491914 0.056150627149088125 </vector>
              <vector>0.68334403229343 0.16172162022330064 -0.4914853291355003 0.26595179494430404 -0.24648067801660936 -0.2174723281988219 0.1070801861650833 -0.26807589879903154 -0.05245821130640311 0.05787481183024887 </vector>
              <vector>0.7055934318808814 0.17908355962969444 -0.4677125353557892 0.25109248271800516 -0.2611301278869895 -0.20352396948453597 0.08673527804297398 -0.2620675732427517 -0.06348604668107695 0.03541550037958861 </vector>
              <vector>0.7054290488787683 0.1781737473123736 -0.46873241102955826 0.2508980813193169 -0.26094527959545954 -0.20340928605404046 0.08739990561762556 -0.2613994089407418 -0.06315126387137597 0.03573686636309275 </vector>
              <vector>0.6852082644959036 0.15915660251501995 -0.4948996019821465 0.26157929640037414 -0.270349552129109 -0.20281543558401033 0.12054761473600042 -0.24949741563331992 -0.040506725120648596 0.0315769523019357 </vector>
              <vector>0.6846430258949545 0.1587797572545863 -0.49495902153278526 0.2624147178473761 -0.27001689696737574 -0.20422894110442602 0.12107391832932962 -0.2491645129856563 -0.04074102572412334 0.032198978988119464 </vector>
              <vector>0.6987140662112468 0.18216315547947834 -0.47863780766512437 0.2393126877844961 -0.27124233035364814 -0.1840301015083758 0.08315996631572597 -0.2847067643648905 -0.03199389450820046 0.047261022609291846 </vector>
              <vector>0.6995941249290455 0.18194833032121993 -0.47778604110371914 0.23790055666583343 -0.2724547791589561 -0.18327564879813532 0.08395793834880448 -0.2841998785643723 -0.03331124301517474 0.047626640375453916 </vector>
              <vector>0.6621893735447548 0.14698247463539738 -0.5142520902903912 0.2908451618500654 -0.27024420652793674 -0.1975085286952578 0.16347097278636974 -0.23793967466352617 -0.041164049512796404 -0.0023794331266783373 </vector>
              <vector>0.6621235292625781 0.14774146190371396 -0.5136590013238953 0.29151616749981957 -0.26995972801114854 -0.1968488742070856 0.16357505916699278 -0.23861579220395185 -0.0420798590945272 -0.003792962992495389 </vector>
              <vector>0.6815736550667182 0.17103890129580793 -0.4941094685924416 0.26184924978133806 -0.2806118443985612 -0.17836985810408354 0.12188579326834623 -0.2653520408963042 -0.028738135344061132 0.010833747923242135 </vector>
              <vector>0.6817270675181817 0.17118242292630925 -0.4940680680090665 0.26156169392167156 -0.28061249290580276 -0.17826159319800433 0.12141364255884067 -0.2655892908776548 -0.028460149162152757 0.011106767227677951 </vector>
              <vector>0.6943498854606186 0.16463983616749736 -0.4878030609074567 0.2830539522625698 -0.21415565814563794 -0.2213666587035163 0.09545469591624953 -0.2522350414223494 -0.08784586232377412 0.025907911695798723 </vector>
              <vector>0.6937968639420159 0.16462580767658008 -0.4877916705149861 0.2834785942107046 -0.2144375037583656 -0.22139150493829732 0.09630398155513395 -0.2526026860661209 -0.08787167122379799 0.025889789117133275 </vector>
              <vector>0.6773387928801714 0.17315803263303647 -0.48273775611221686 0.29465761954908987 -0.22193590437459754 -0.21197631597705233 0.11603743896934005 -0.27946577369312436 -0.08870257136269691 0.023626437488050843 </vector>
              <vector>0.6779722484285359 0.17261547997237792 -0.4832273550541338 0.2937431983055628 -0.22190302156488972 -0.2113912158944234 0.1158726968907183 -0.2786965467017558 -0.08871456870023055 0.023729084318238773 </vector>
              <vector>0.6675397098292767 0.1610716085542837 -0.5035772987201106 0.30087377495763046 -0.22778159661145198 -0.22674504475819882 0.11616535438247552 -0.2606359404160882 -0.05234616888018948 0.02543560166237252 </vector>
              <vector>0.6682153901981681 0.16014749207861712 -0.5047626255863429 0.30006698301246176 -0.22668436620368151 -0.2261785486728837 0.11566735839679082 -0.2597235880535054 -0.05243575680493526 0.025687661635310177 </vector>
              <vector>0.6643148330262577 0.1450458394006241 -0.5188836448608396 0.29555834362571476 -0.23957651155250023 -0.22023258884635777 0.1374094729514414 -0.242486503304778 -0.043264149564358666 0.02211490912479696 </vector>
              <vector>0.6639966271555584 0.1453240951121517 -0.5188938566335904 0.29588949448168156 -0.23933898722427194 -0.21972151255859362 0.1376588707688502 -0.24327406472869129 -0.04342265406654617 0.021781987693451216 </vector>
              <vector>0.6589410922486573 0.1620295837637326 -0.5039912431146096 0.30117005054399754 -0.24248464284663773 -0.2232333547280983 0.12776096591744474 -0.2679892929158189 -0.040226172204854124 0.028023013336187366 </vector>
              <vector>0.6590452221103216 0.1618065669041682 -0.503624846281144 0.3012900564302121 -0.24248324507991217 -0.22383592079187858 0.12820461933483412 -0.26748869586315344 -0.0411417500841003 0.028227993320651328 </vector>
              <vector>0.6553771912358902 0.15129572653400492 -0.5105621266087791 0.30854089177434396 -0.23696317966303945 -0.236172497993887 0.1377890451327893 -0.25357556100799455 -0.04564093009686083 0.02991144069353337 </vector>
              <vector>0.6554643164076935 0.151277957491789 -0.5109776865463108 0.30829359930715045 -0.23666976237582535 -0.23599022327599067 0.1371352561501148 -0.2537341571385344 -0.044952123635672 0.030152823615586622 </vector>
              <vector>0.6631576228619025 0.1817916580522033 -0.48528188903903535 0.2982115483780235 -0.2433198059866449 -0.22599840064278143 0.10308231534374324 -0.2911199088542139 -0.037638243179965405 0.037115103066768844 </vector>
              <vector>0.664313234429444 0.18123423979984127 -0.4853899785670298 0.2969356485524838 -0.24262838857770846 -0.22586248409964188 0.10225343689286678 -0.2903680921934261 -0.038548304177572726 0.03806068794074259 </vector>
              <vector>0.6600325312758699 0.14126605288947325 -0.5189368164942629 0.3103950700262415 -0.201107803266056 -0.22826271119288405 0.1433157217385833 -0.2575179231021862 -0.0833036332541348 0.03411951137935449 </vector>
              <vector>0.6594925305899256 0.1407659829138777 -0.5194681240913749 0.3105595641070359 -0.2017840680277597 -0.22848330349204518 0.14423638483572226 -0.2570729031721781 -0.08247672330651391 0.03423065964330989 </vector>
              <vector>0.6768992697746556 0.1676368698191147 -0.49229013683548917 0.2931165650253973 -0.21386197980238728 -0.22483061502273 0.10252947138430257 -0.27544063192732404 -0.07327662452108187 0.03951781210554158 </vector>
              <vector>0.6775983843930902 0.16842152297295707 -0.4906213308702218 0.29216840690913576 -0.21508188988160448 -0.22434971757632288 0.1025199299243419 -0.27604833865277356 -0.07441509356560541 0.03980812634700363 </vector>
              <vector>0.6660107171338534 0.1496024519712145 -0.5041214907187588 0.3018575396442265 -0.22266778712346408 -0.23557338690666862 0.13347418878011147 -0.25374899551800095 -0.07269562807174242 0.037862390809228305 </vector>
              <vector>0.6657205509863197 0.15038469418056954 -0.5038836894205257 0.30185361623996804 -0.22337631907309463 -0.23527355864716837 0.13279847932300753 -0.254731350442194 -0.07125902181570669 0.03776659866882563 </vector>
              <vector>0.6539552683197248 0.15250710605550516 -0.5089442301953974 0.3148951405275378 -0.2195911990727329 -0.2458211932765133 0.13095281154725424 -0.2621402292145697 -0.05637265059884919 0.040559175908040375 </vector>
              <vector>0.6539552683197248 0.15250710605550516 -0.5089442301953974 0.3148951405275378 -0.2195911990727329 -0.2458211932765133 0.13095281154725424 -0.2621402292145697 -0.05637265059884919 0.040559175908040375 </vector>
              <vector>0.655718086524198 0.15121908864125952 -0.5094225194950731 0.3141715469681926 -0.21543756176238416 -0.22436441089993164 0.14731047995826424 -0.26580659233453424 -0.0781684852250045 0.024780367625014274 </vector>
              <vector>0.655718086524198 0.15121908864125952 -0.5094225194950731 0.3141715469681926 -0.21543756176238416 -0.22436441089993164 0.14731047995826424 -0.26580659233453424 -0.0781684852250045 0.024780367625014274 </vector>
              <vector>0.6883870481930254 0.1654440301372148 -0.49090457340090166 0.27305618703268797 -0.2667309012118815 -0.19601192542788856 0.12097274475454266 -0.24017764635882147 -0.0517243183347855 -0.002310645383192942 </vector>
              <vector>0.6883870481930254 0.1654440301372148 -0.49090457340090166 0.27305618703268797 -0.2667309012118815 -0.19601192542788856 0.12097274475454266 -0.24017764635882147 -0.0517243183347855 -0.002310645383192942 </vector>
              <vector>0.6598222521228403 0.15161382020893197 -0.48320632187027934 0.30191342318704706 -0.2959125951871618 -0.20373273597314326 0.2038875408458815 -0.22879807243971492 -0.08459087591128032 -0.02099643498312069 </vector>
              <vector>0.6598222521228403 0.15161382020893197 -0.48320632187027934 0.30191342318704706 -0.2959125951871618 -0.20373273597314326 0.2038875408458815 -0.22879807243971492 -0.08459087591128032 -0.02099643498312069 </vector>
              <vector>0.6940877313976181 0.17323573252411523 -0.47159298484907025 0.26833857367722896 -0.27091438046922406 -0.2033129482455642 0.117012659672477 -0.24801042447503627 -0.06859302575180104 0.009749066519256106 </vector>
              <vector>0.6951773853213372 0.17400784845573167 -0.4716615293940937 0.2684123444527726 -0.27175262274962864 -0.20320011713147715 0.11458668792570106 -0.24564589805663467 -0.06634992110331604 0.006425822279607701 </vector>
              <vector>0.689736786814859 0.1820815732223684 -0.47190577607400813 0.2680785994690656 -0.28349491343753425 -0.19200755874178885 0.11360589301525642 -0.2579319615621845 -0.04794199031857301 -2.2065238746096696E-4 </vector>
              <vector>0.6886326371431374 0.1815510957957338 -0.47311072073249677 0.26988140553634093 -0.28397120539872367 -0.19240735385148083 0.11499617435190979 -0.25621262424226987 -0.0465468853638273 -0.002812523238324413 </vector>
              <vector>0.6663527079363437 0.1690828339759865 -0.487168224084506 0.29962373703937073 -0.25842051349113193 -0.19955507538472844 0.14969972280965696 -0.26305077783906117 -0.07046369317036216 -0.006100717791567161 </vector>
              <vector>0.6663527079363437 0.1690828339759865 -0.487168224084506 0.29962373703937073 -0.25842051349113193 -0.19955507538472844 0.14969972280965696 -0.26305077783906117 -0.07046369317036216 -0.006100717791567161 </vector>
              <vector>0.6856200850530175 0.1627017369725632 -0.49615110234635074 0.305153435768709 -0.2050025039240183 -0.23422004015426937 0.09728108961778725 -0.23936859638590752 -0.0817475684004354 0.005733463798904876 </vector>
              <vector>0.6856200850530175 0.1627017369725632 -0.49615110234635074 0.305153435768709 -0.2050025039240183 -0.23422004015426937 0.09728108961778725 -0.23936859638590752 -0.0817475684004354 0.005733463798904876 </vector>
              <vector>0.6674040613673518 0.15923069853508334 -0.5014545769185866 0.30776556700794866 -0.2031878527070768 -0.24156695318602842 0.10985540651257533 -0.2679118472783817 -0.07261703825426329 0.04248253492137804 </vector>
              <vector>0.6666287656171375 0.1590916436481183 -0.5021357359801698 0.3086175182595997 -0.20234984443098386 -0.24149525232384847 0.11034844705851038 -0.2685826532492718 -0.07249163226449441 0.042368743665402255 </vector>
              <vector>0.6654468200659035 0.1518125586125797 -0.5225536345820424 0.3031298886693423 -0.20171901612416698 -0.21275752938166487 0.11955906933324148 -0.2662605733780387 -0.06073323869293558 0.02407565547778183 </vector>
              <vector>0.6662280792439756 0.15198553443009127 -0.5219042808310064 0.3025645115481663 -0.20192686339566496 -0.21298203268625118 0.11885681059603823 -0.2656848033947758 -0.06125374561334262 0.02411679010276964 </vector>
              <vector>0.67763696125773 0.17629776612947484 -0.4748290952536706 0.28815568108097345 -0.2609355784556667 -0.1893947751870685 0.14224763131741402 -0.26848430647781785 -0.08411991886580629 -0.006574365545561834 </vector>
              <vector>0.6774032234978338 0.17623997782347522 -0.4747005914994853 0.28830296686258494 -0.26061503709056255 -0.18982065281469127 0.14243348860655505 -0.26897030023876634 -0.08452108351434104 -0.005751991632602468 </vector>
              <vector>0.692358788062403 0.14573867679994817 -0.5091452856244448 0.2815152633432991 -0.21352857162938063 -0.1973218356268832 0.1272628359187143 -0.23399554405311615 -0.09694776672729259 0.004063439536752167 </vector>
              <vector>0.6928266961384171 0.1460360280890418 -0.5087809654039684 0.28124611335841576 -0.21339942874669404 -0.19702200015260524 0.12673591584159324 -0.2340218840850803 -0.09738221782934732 0.003761742790227887 </vector>
              <vector>0.6545739825003513 0.1739982633233551 -0.4943655148648734 0.3348850186711807 -0.21360308974659836 -0.2401629642561563 0.11921579975021121 -0.26900649529827025 -0.06582117763909083 2.861775598904104E-4 </vector>
              <vector>0.6545699092607075 0.17439345696538427 -0.49325405210081136 0.334612278885805 -0.21465462089700157 -0.240396724859754 0.11973263450943875 -0.2694990178744599 -0.06639387077233395 8.900068830251934E-4 </vector>
              <vector>0.6772741857921297 0.1454618705984323 -0.5212244742888583 0.2903027949683123 -0.20126797084386938 -0.20826559413566093 0.11969627479013097 -0.25441899787988503 -0.07447801544953281 0.026919926448801063 </vector>
              <vector>0.6774408628289817 0.14618602013414342 -0.5209194029888996 0.2903277224257762 -0.20111385717000968 -0.20835711981630517 0.11832374727177092 -0.2549931212608288 -0.07373134994184338 0.026836498517213744 </vector>
              <vector>0.702966034742194 0.18192626562844247 -0.4776567125238751 0.26942810689106766 -0.23493722159039857 -0.20116200584058425 0.07704492922943458 -0.26176254007656374 -0.06741702985735451 0.011570173397637962 </vector>
              <vector>0.7027362667540006 0.18251380388242222 -0.4775092739561926 0.2693820865976553 -0.2353822307014105 -0.2012818668080862 0.07618648786186166 -0.2625604736746117 -0.06603124995825899 0.011946450002620774 </vector>
              <vector>0.694554042930014 0.17284657753415594 -0.4858240991749705 0.2681598141773064 -0.24893926416532447 -0.19169435387328504 0.10311922025232723 -0.25872223849513076 -0.06290989984204634 0.009410200656954054 </vector>
              <vector>0.694445436923762 0.17039261470675401 -0.48751187264057366 0.2660069823349681 -0.2502826120893812 -0.19074847754778046 0.1059588491157942 -0.2576434257490628 -0.06260980130960161 0.011992306255121633 </vector>
            </data>
          </datamatrix>
        </datavector>
        <classifiernames>population	individual	digitization	side</classifiernames>
        <classifiermat>
          <vector>H	H16	a	l</vector>
          <vector>H	H16	b	l</vector>
          <vector>H	H17	a	l</vector>
          <vector>H	H17	b	l</vector>
          <vector>H	H18	a	l</vector>
          <vector>H	H18	b	l</vector>
          <vector>H	H19	a	l</vector>
          <vector>H	H19	b	l</vector>
          <vector>H	H01	a	l</vector>
          <vector>H	H01	b	l</vector>
          <vector>H	H20	a	l</vector>
          <vector>H	H20	b	l</vector>
          <vector>H	H21	a	l</vector>
          <vector>H	H21	b	l</vector>
          <vector>H	H22	a	l</vector>
          <vector>H	H22	b	l</vector>
          <vector>H	H23	a	l</vector>
          <vector>H	H23	b	l</vector>
          <vector>H	H25	a	l</vector>
          <vector>H	H25	b	l</vector>
          <vector>H	H26	a	l</vector>
          <vector>H	H26	b	l</vector>
          <vector>H	H27	a	l</vector>
          <vector>H	H27	b	l</vector>
          <vector>H	H28	a	l</vector>
          <vector>H	H28	b	l</vector>
          <vector>H	H29	a	l</vector>
          <vector>H	H29	b	l</vector>
          <vector>H	H02	a	l</vector>
          <vector>H	H02	b	l</vector>
          <vector>H	H30	a	l</vector>
          <vector>H	H30	b	l</vector>
          <vector>H	H03	a	l</vector>
          <vector>H	H03	b	l</vector>
          <vector>H	H04	a	l</vector>
          <vector>H	H04	b	l</vector>
          <vector>H	H05	a	l</vector>
          <vector>H	H05	b	l</vector>
          <vector>H	H06	a	l</vector>
          <vector>H	H06	b	l</vector>
          <vector>H	H07	a	l</vector>
          <vector>H	H07	b	l</vector>
          <vector>I	I10	a	l</vector>
          <vector>I	I10	b	l</vector>
          <vector>I	I11	a	l</vector>
          <vector>I	I11	b	l</vector>
          <vector>I	I12	a	l</vector>
          <vector>I	I12	b	l</vector>
          <vector>I	I13	a	l</vector>
          <vector>I	I13	b	l</vector>
          <vector>I	I14	a	l</vector>
          <vector>I	I14	b	l</vector>
          <vector>I	I15	a	l</vector>
          <vector>I	I15	b	l</vector>
          <vector>I	I16	a	l</vector>
          <vector>I	I16	b	l</vector>
          <vector>I	I18	a	l</vector>
          <vector>I	I18	b	l</vector>
          <vector>I	I19	a	l</vector>
          <vector>I	I19	b	l</vector>
          <vector>I	I01	a	l</vector>
          <vector>I	I01	b	l</vector>
          <vector>I	I20	a	l</vector>
          <vector>I	I20	b	l</vector>
          <vector>I	I21	a	l</vector>
          <vector>I	I21	b	l</vector>
          <vector>I	I22	a	l</vector>
          <vector>I	I22	b	l</vector>
          <vector>I	I23	a	l</vector>
          <vector>I	I23	b	l</vector>
          <vector>I	I24	a	l</vector>
          <vector>I	I24	b	l</vector>
          <vector>I	I25	a	l</vector>
          <vector>I	I25	b	l</vector>
          <vector>I	I02	a	l</vector>
          <vector>I	I02	b	l</vector>
          <vector>I	I03	a	l</vector>
          <vector>I	I03	b	l</vector>
          <vector>I	I06	a	l</vector>
          <vector>I	I06	b	l</vector>
          <vector>I	I07	a	l</vector>
          <vector>I	I07	b	l</vector>
          <vector>I	I08	a	l</vector>
          <vector>I	I08	b	l</vector>
          <vector>I	I09	a	l</vector>
          <vector>I	I09	b	l</vector>
          <vector>S	S12	a	l</vector>
          <vector>S	S12	a	l</vector>
          <vector>S	S14	a	l</vector>
          <vector>S	S14	b	l</vector>
          <vector>S	S15	a	l</vector>
          <vector>S	S15	a	l</vector>
          <vector>S	S16	a	l</vector>
          <vector>S	S16	b	l</vector>
          <vector>S	S17	a	l</vector>
          <vector>S	S17	b	l</vector>
          <vector>S	S19	a	l</vector>
          <vector>S	S19	b	l</vector>
          <vector>S	S20	a	l</vector>
          <vector>S	S20	b	l</vector>
          <vector>S	S21	a	l</vector>
          <vector>S	S21	b	l</vector>
          <vector>S	S22	a	l</vector>
          <vector>S	S22	b	l</vector>
          <vector>S	S23	a	l</vector>
          <vector>S	S23	b	l</vector>
          <vector>S	S02	a	l</vector>
          <vector>S	S02	b	l</vector>
          <vector>S	S03	a	l</vector>
          <vector>S	S03	b	l</vector>
          <vector>S	S04	a	l</vector>
          <vector>S	S04	b	l</vector>
          <vector>S	S05	a	l</vector>
          <vector>S	S05	b	l</vector>
          <vector>S	S06	a	l</vector>
          <vector>S	S06	b	l</vector>
          <vector>S	S07	a	l</vector>
          <vector>S	S07	b	l</vector>
          <vector>S	S08	a	l</vector>
          <vector>S	S08	b	l</vector>
          <vector>S	S09	a	l</vector>
          <vector>S	S09	b	l</vector>
          <vector>T	T10	a	l</vector>
          <vector>T	T10	a	l</vector>
          <vector>T	T11	a	l</vector>
          <vector>T	T11	b	l</vector>
          <vector>T	T12	a	l</vector>
          <vector>T	T12	b	l</vector>
          <vector>T	T13	a	l</vector>
          <vector>T	T13	b	l</vector>
          <vector>T	T14	a	l</vector>
          <vector>T	T14	b	l</vector>
          <vector>T	T15	a	l</vector>
          <vector>T	T15	b	l</vector>
          <vector>T	T01	a	l</vector>
          <vector>T	T01	b	l</vector>
          <vector>T	T02	a	l</vector>
          <vector>T	T02	b	l</vector>
          <vector>T	T03	a	l</vector>
          <vector>T	T03	b	l</vector>
          <vector>T	T04	a	l</vector>
          <vector>T	T04	b	l</vector>
          <vector>T	T05	a	l</vector>
          <vector>T	T05	b	l</vector>
          <vector>T	T06	a	l</vector>
          <vector>T	T06	b	l</vector>
          <vector>T	T07	a	l</vector>
          <vector>T	T07	b	l</vector>
          <vector>T	T08	a	l</vector>
          <vector>T	T08	b	l</vector>
          <vector>T	T09	a	l</vector>
          <vector>T	T09	b	l</vector>
          <vector>H	H16	a	r</vector>
          <vector>H	H16	b	r</vector>
          <vector>H	H17	a	r</vector>
          <vector>H	H17	b	r</vector>
          <vector>H	H18	a	r</vector>
          <vector>H	H18	b	r</vector>
          <vector>H	H21	a	r</vector>
          <vector>H	H21	b	r</vector>
          <vector>H	H22	a	r</vector>
          <vector>H	H22	b	r</vector>
          <vector>H	H23	a	r</vector>
          <vector>H	H23	b	r</vector>
          <vector>H	H25	a	r</vector>
          <vector>H	H25	b	r</vector>
          <vector>H	H26	a	r</vector>
          <vector>H	H26	b	r</vector>
          <vector>H	H27	a	r</vector>
          <vector>H	H27	b	r</vector>
          <vector>H	H28	a	r</vector>
          <vector>H	H28	b	r</vector>
          <vector>H	H29	a	r</vector>
          <vector>H	H29	b	r</vector>
          <vector>H	H02	a	r</vector>
          <vector>H	H02	b	r</vector>
          <vector>H	H30	a	r</vector>
          <vector>H	H30	b	r</vector>
          <vector>H	H03	a	r</vector>
          <vector>H	H03	b	r</vector>
          <vector>H	H04	a	r</vector>
          <vector>H	H04	b	r</vector>
          <vector>H	H05	a	r</vector>
          <vector>H	H05	b	r</vector>
          <vector>H	H06	a	r</vector>
          <vector>H	H06	b	r</vector>
          <vector>H	H07	a	r</vector>
          <vector>H	H07	b	r</vector>
          <vector>I	I10	a	r</vector>
          <vector>I	I10	b	r</vector>
          <vector>I	I11	a	r</vector>
          <vector>I	I11	b	r</vector>
          <vector>I	I12	a	r</vector>
          <vector>I	I12	b	r</vector>
          <vector>I	I13	a	r</vector>
          <vector>I	I13	b	r</vector>
          <vector>I	I14	a	r</vector>
          <vector>I	I14	b	r</vector>
          <vector>I	I15	a	r</vector>
          <vector>I	I15	b	r</vector>
          <vector>I	I16	a	r</vector>
          <vector>I	I16	b	r</vector>
          <vector>I	I17	a	r</vector>
          <vector>I	I17	b	r</vector>
          <vector>I	I18	a	r</vector>
          <vector>I	I18	b	r</vector>
          <vector>I	I19	a	r</vector>
          <vector>I	I19	b	r</vector>
          <vector>I	I01	a	r</vector>
          <vector>I	I01	b	r</vector>
          <vector>I	I20	a	r</vector>
          <vector>I	I20	b	r</vector>
          <vector>I	I21	a	r</vector>
          <vector>I	I21	b	r</vector>
          <vector>I	I22	a	r</vector>
          <vector>I	I22	b	r</vector>
          <vector>I	I23	a	r</vector>
          <vector>I	I23	b	r</vector>
          <vector>I	I24	a	r</vector>
          <vector>I	I24	b	r</vector>
          <vector>I	I25	a	r</vector>
          <vector>I	I25	b	r</vector>
          <vector>I	I02	a	r</vector>
          <vector>I	I02	b	r</vector>
          <vector>I	I04	a	r</vector>
          <vector>I	I04	b	r</vector>
          <vector>I	I05	a	r</vector>
          <vector>I	I05	b	r</vector>
          <vector>I	I07	a	r</vector>
          <vector>I	I07	b	r</vector>
          <vector>I	I08	a	r</vector>
          <vector>I	I08	b	r</vector>
          <vector>I	I09	a	r</vector>
          <vector>I	I09	b	r</vector>
          <vector>S	S10	a	r</vector>
          <vector>S	S10	b	r</vector>
          <vector>S	S11	a	r</vector>
          <vector>S	S11	b	r</vector>
          <vector>S	S12	a	r</vector>
          <vector>S	S12	b	r</vector>
          <vector>S	S13	a	r</vector>
          <vector>S	S13	b	r</vector>
          <vector>S	S14	a	r</vector>
          <vector>S	S14	b	r</vector>
          <vector>S	S16	a	r</vector>
          <vector>S	S16	b	r</vector>
          <vector>S	S17	a	r</vector>
          <vector>S	S17	b	r</vector>
          <vector>S	S01	a	r</vector>
          <vector>S	S01	b	r</vector>
          <vector>S	S20	a	r</vector>
          <vector>S	S20	b	r</vector>
          <vector>S	S02	a	r</vector>
          <vector>S	S02	b	r</vector>
          <vector>S	S06	a	r</vector>
          <vector>S	S06	b	r</vector>
          <vector>S	S07	a	r</vector>
          <vector>S	S07	b	r</vector>
          <vector>S	S08	a	r</vector>
          <vector>S	S08	b	r</vector>
          <vector>S	S09	a	r</vector>
          <vector>S	S09	b	r</vector>
          <vector>T	T10	a	r</vector>
          <vector>T	T10	b	r</vector>
          <vector>T	T11	a	r</vector>
          <vector>T	T11	b	r</vector>
          <vector>T	T12	a	r</vector>
          <vector>T	T12	b	r</vector>
          <vector>T	T13	a	r</vector>
          <vector>T	T13	b	r</vector>
          <vector>T	T15	a	r</vector>
          <vector>T	T15	b	r</vector>
          <vector>T	T01	a	r</vector>
          <vector>T	T01	b	r</vector>
          <vector>T	T02	a	r</vector>
          <vector>T	T02	b	r</vector>
          <vector>T	T03	a	r</vector>
          <vector>T	T03	b	r</vector>
          <vector>T	T04	a	r</vector>
          <vector>T	T04	b	r</vector>
          <vector>T	T05	a	r</vector>
          <vector>T	T05	b	r</vector>
          <vector>T	T06	a	r</vector>
          <vector>T	T06	b	r</vector>
          <vector>T	T07	a	r</vector>
          <vector>T	T07	b	r</vector>
          <vector>T	T08	a	r</vector>
          <vector>T	T08	b	r</vector>
          <vector>T	T09	a	r</vector>
          <vector>T	T09	b	r</vector>
        </classifiermat>
        <idvec>H16al	H16bl	H17al	H17bl	H18al	H18bl	H19al	H19bl	H01al	H01bl	H20al	H20bl	H21al	H21bl	H22al	H22bl	H23al	H23bl	H25al	H25bl	H26al	H26bl	H27al	H27bl	H28al	H28bl	H29al	H29bl	H02al	H02bl	H30al	H30bl	H03al	H03bl	H04al	H04bl	H05al	H05bl	H06al	H06bl	H07al	H07bl	I10al	I10bl	I11al	I11bl	I12al	I12bl	I13al	I13bl	I14al	I14bl	I15al	I15bl	I16al	I16bl	I18al	I18bl	I19al	I19bl	I01al	I01bl	I20al	I20bl	I21al	I21bl	I22al	I22bl	I23al	I23bl	I24al	I24bl	I25al	I25bl	I02al	I02bl	I03al	I03bl	I06al	I06bl	I07al	I07bl	I08al	I08bl	I09al	I09bl	S12al	S12al	S14al	S14bl	S15al	S15al	S16al	S16bl	S17al	S17bl	S19al	S19bl	S20al	S20bl	S21al	S21bl	S22al	S22bl	S23al	S23bl	S02al	S02bl	S03al	S03bl	S04al	S04bl	S05al	S05bl	S06al	S06bl	S07al	S07bl	S08al	S08bl	S09al	S09bl	T10al	T10al	T11al	T11bl	T12al	T12bl	T13al	T13bl	T14al	T14bl	T15al	T15bl	T01al	T01bl	T02al	T02bl	T03al	T03bl	T04al	T04bl	T05al	T05bl	T06al	T06bl	T07al	T07bl	T08al	T08bl	T09al	T09bl	H16ar	H16br	H17ar	H17br	H18ar	H18br	H21ar	H21br	H22ar	H22br	H23ar	H23br	H25ar	H25br	H26ar	H26br	H27ar	H27br	H28ar	H28br	H29ar	H29br	H02ar	H02br	H30ar	H30br	H03ar	H03br	H04ar	H04br	H05ar	H05br	H06ar	H06br	H07ar	H07br	I10ar	I10br	I11ar	I11br	I12ar	I12br	I13ar	I13br	I14ar	I14br	I15ar	I15br	I16ar	I16br	I17ar	I17br	I18ar	I18br	I19ar	I19br	I01ar	I01br	I20ar	I20br	I21ar	I21br	I22ar	I22br	I23ar	I23br	I24ar	I24br	I25ar	I25br	I02ar	I02br	I04ar	I04br	I05ar	I05br	I07ar	I07br	I08ar	I08br	I09ar	I09br	S10ar	S10br	S11ar	S11br	S12ar	S12br	S13ar	S13br	S14ar	S14br	S16ar	S16br	S17ar	S17br	S01ar	S01br	S20ar	S20br	S02ar	S02br	S06ar	S06br	S07ar	S07br	S08ar	S08br	S09ar	S09br	T10ar	T10br	T11ar	T11br	T12ar	T12br	T13ar	T13br	T15ar	T15br	T01ar	T01br	T02ar	T02br	T03ar	T03br	T04ar	T04br	T05ar	T05br	T06ar	T06br	T07ar	T07br	T08ar	T08br	T09ar	T09br</idvec>
        <meanconfig>0.6892879570152245 0.16586361384433077 -0.48638989436537355 0.2697327658600408 -0.25179977344267956 -0.19543675005586056 0.12055234745010132 -0.2578056736040264 -0.07165063665727259 0.017646043955515223 </meanconfig>
        <omitflag>false	false	false	false	false	false	false	false	false	false	false	false	false	false	false	false	false	false	false	false	false	false	false	false	false	false	false	false	false	false	false	false	false	false	false	false	false	false	false	false	false	false	false	false	false	false	false	false	false	false	false	false	false	false	false	false	false	false	false	false	false	false	false	false	false	false	false	false	false	false	false	false	false	false	false	false	false	false	false	false	false	false	false	false	false	false	false	false	false	false	false	false	false	false	false	false	false	false	false	false	false	false	false	false	false	false	false	false	false	false	false	false	false	false	false	false	false	false	false	false	false	false	false	false	false	false	false	false	false	false	false	false	false	false	false	false	false	false	false	false	false	false	false	false	false	false	false	false	false	false	false	false	false	false	false	false	false	false	false	false	false	false	false	false	false	false	false	false	false	false	false	false	false	false	false	false	false	false	false	false	false	false	false	false	false	false	false	false	false	false	false	false	false	false	false	false	false	false	false	false	false	false	false	false	false	false	false	false	false	false	false	false	false	false	false	false	false	false	false	false	false	false	false	false	false	false	false	false	false	false	false	false	false	false	false	false	false	false	false	false	false	false	false	false	false	false	false	false	false	false	false	false	false	false	false	false	false	false	false	false	false	false	false	false	false	false	false	false	false	false	false	false	false	false	false	false	false	false	false	false	false	false	false	false	false	false	false	false	false	false</omitflag>
        <uniquenumvec>2 3 4 5 6 7 8 9 10 11 12 13 14 15 16 17 18 19 20 21 22 23 24 25 26 27 28 29 30 31 32 33 34 35 36 37 38 39 40 41 42 43 44 45 46 47 48 49 50 51 52 53 54 55 56 57 58 59 60 61 62 63 64 65 66 67 68 69 70 71 72 73 74 75 76 77 78 79 80 81 82 83 84 85 86 87 88 89 90 91 92 93 94 95 96 97 98 99 100 101 102 103 104 105 106 107 108 109 110 111 112 113 114 115 116 117 118 119 120 121 122 123 124 125 126 127 128 129 130 131 132 133 134 135 136 137 138 139 140 141 142 143 144 145 146 147 148 149 150 151 152 153 154 155 156 157 158 159 160 161 162 163 164 165 166 167 168 169 170 171 172 173 174 175 176 177 178 179 180 181 182 183 184 185 186 187 188 189 190 191 192 193 194 195 196 197 198 199 200 201 202 203 204 205 206 207 208 209 210 211 212 213 214 215 216 217 218 219 220 221 222 223 224 225 226 227 228 229 230 231 232 233 234 235 236 237 238 239 240 241 242 243 244 245 246 247 248 249 250 251 252 253 254 255 256 257 258 259 260 261 262 263 264 265 266 267 268 269 270 271 272 273 274 275 276 277 278 279 280 281 282 283 284 285 286 287 288 289 290 291 </uniquenumvec>
      </morphojset_contents>
      <morphojset>
        <morphojset_contents visiblename="Digitization a" uniqueid="292" alignmentmethod="1" dimension="2" hasprocrustesfit="true" hasrawdata="true" linkedoutlinenumber="0" linkedwireframenumber="0" nincl="148" nlmk="5" nobs="148" objsymmetry="false" procsumsquare="0.8074383652205207" procrustesfitfromparentset="false">
          <alignmentvectors>
            <vector>0.0 </vector>
            <vector>0.0 </vector>
            <vector>0.0 </vector>
            <vector>0.0 </vector>
            <vector>0.0 </vector>
          </alignmentvectors>
          <datavector>
            <datamatrix visiblename="Digitization a, Raw coordinates" covarfromorigin="false" matrixtype="0" iscoordinates="true" issymmetrycomponent="false" isasymmetrycomponent="false">
              <data>
                <vector>10.327332 5.7350259999999995 2.721102 7.64194 3.849538 4.21378 5.849298 3.478154 5.313648 5.456488 </vector>
                <vector>2.042612 6.206398 9.24889 1.96405 9.413156 5.335074 6.74919 7.370544 7.934762 4.813708 </vector>
                <vector>12.341376 6.877746 4.74943 6.742048 6.470652 4.078082 9.456008 3.67813 7.8204899999999995 5.135098 </vector>
                <vector>3.74955 3.949526 11.448625999999999 4.977974 8.898932 7.513384 6.470652 7.734786 8.406134 6.020706 </vector>
                <vector>3.727269 0.587412 6.965028 6.459201 3.7738890000000005 6.515145 2.63403 4.461534 4.881114 5.319342000000001 </vector>
                <vector>3.449586 7.699076 9.60599 2.006902 10.748709999999999 5.870724 8.620394 7.863342 8.74895 5.370784 </vector>
                <vector>2.8639419999999998 6.913456 8.398992 1.599808 9.263174 4.635158 7.39197 6.727764 7.684792 4.3494779999999995 </vector>
                <vector>2.221162 6.684912 9.206038 2.556836 9.098908 6.377806 7.184852 7.64194 7.777638 5.413636 </vector>
                <vector>3.542432 6.92774 10.834414 4.3423359999999995 10.155924 7.441964 8.277578 8.556116 9.03463 6.577782 </vector>
                <vector>10.627296 4.656584 2.89251 7.656224 3.74955 4.120934 6.584924 3.2138999999999998 5.370784 5.263654 </vector>
                <vector>1.314128 7.420538 8.156164 2.328292 8.513264 5.913576 6.242108 8.227584 6.670628 5.599328 </vector>
                <vector>10.413036 7.406254 2.599688 7.549094 4.120934 4.977974 6.377806 4.192354 5.763594 6.0849839999999995 </vector>
                <vector>4.270916 7.17771 9.327452 1.828352 9.913096 5.270796 9.027488 6.670628 8.670387999999999 4.763714 </vector>
                <vector>2.813948 7.71336 9.32031 2.3425759999999998 9.934522 5.977854 7.870484 7.984756 8.306146 5.342216 </vector>
                <vector>3.6550080000000005 0.6759900000000001 7.531461 6.545448 4.270392 6.627033000000001 3.051279 5.109552000000001 5.111883000000001 5.275053000000001 </vector>
                <vector>3.9281 6.656344 9.563138 1.635518 10.184492 4.763714 8.220442 7.027728 8.477554 4.6994359999999995 </vector>
                <vector>4.177152 0.587412 6.578082 6.724935 3.9999960000000003 6.342651 2.990673 5.025636 4.634028000000001 5.023305000000001 </vector>
                <vector>4.326336 0.5104890000000001 6.976683 6.6480120000000005 3.9347280000000002 6.337989 2.976687 4.713282 5.15151 4.897431 </vector>
                <vector>4.480182 0.503496 6.750576000000001 6.571089000000001 4.051278 6.139854000000001 3.095568 4.440555000000001 4.909086 4.878783 </vector>
                <vector>4.28904 0.599067 7.128198 6.4685250000000005 4.326336 6.221439 3.2167800000000004 4.77855 5.037291000000001 4.7855430000000005 </vector>
                <vector>4.069926000000001 0.43589700000000003 6.825168000000001 6.696963 3.9766860000000004 6.426567 2.685312 5.0536080000000005 4.6829790000000004 5.048946 </vector>
                <vector>4.206638 7.506242 9.441724 0.692774 10.934402 4.235206 9.056056 6.634918 8.663246 4.442324 </vector>
                <vector>10.313048 8.763234 2.8639419999999998 1.9497659999999999 5.14224 0.764194 9.484576 2.978214 6.656344 3.113912 </vector>
                <vector>3.89239 7.384828 9.71312 3.271036 9.798824 5.60647 8.127596 7.620514 8.727524 5.406494 </vector>
                <vector>4.382280000000001 0.701631 7.095564 6.5291310000000005 4.671324 6.228432000000001 3.5011620000000003 4.14918 5.347314000000001 5.123538000000001 </vector>
                <vector>10.277338 7.956188 3.078202 4.920838 4.835134 3.342456 8.199016 3.978094 6.0706999999999995 4.913696 </vector>
                <vector>2.956788 8.28472 8.591826 1.335554 9.898812 4.92798 8.113312 7.277698 7.770496 4.827992 </vector>
                <vector>7.663366 8.791802 5.46363 2.699676 7.96333 3.156764 8.78466 4.885128 7.17771 4.763714 </vector>
                <vector>4.49946 7.620514 9.53457 2.906794 9.841676 6.384948 8.413276 7.756212 8.834654 5.542192 </vector>
                <vector>3.699556 8.256152 9.17747 3.199616 9.848818 6.220682 8.53469 7.970472 7.984756 6.03499 </vector>
                <vector>2.967363 0.6783210000000001 6.452208000000001 5.913747000000001 3.927735 6.088572 2.5780860000000003 4.77855 4.379949000000001 4.519809 </vector>
                <vector>7.599088 8.763234 4.199496 2.592546 6.734906 2.5139839999999998 8.406134 4.6922939999999995 6.584924 4.35662 </vector>
                <vector>3.363882 8.448986 8.39185 1.485536 9.598848 4.827992 7.977614 7.084864 7.53481 5.242228 </vector>
                <vector>7.291982 7.791922 4.363762 2.413996 6.920598 2.628256 8.03475 4.220922 6.184972 3.99952 </vector>
                <vector>4.186476000000001 0.8158500000000001 7.536123000000001 6.0675930000000005 4.757571 6.1421850000000004 3.6666630000000002 4.948713000000001 5.596731 4.990671000000001 </vector>
                <vector>5.235086 8.220442 7.777638 1.842636 9.634558 4.049514 8.827512 6.4277999999999995 7.89191 4.863702 </vector>
                <vector>3.128196 8.506122 9.24889 2.742528 9.791682 5.877866 7.977614 7.791922 8.10617 5.635038 </vector>
                <vector>3.720276 0.60606 6.205122 6.249411 4.009320000000001 6.109551000000001 2.8974330000000004 4.5477810000000005 4.575753000000001 4.762233 </vector>
                <vector>3.8578050000000004 0.6503490000000001 7.594398000000001 6.344982000000001 5.109552000000001 6.622371 3.459204 4.862466 5.552442 5.160834 </vector>
                <vector>4.209786 0.624708 6.634026 6.389271000000001 3.8368260000000003 6.146847 3.0233070000000004 4.972023 4.629366 4.8018600000000005 </vector>
                <vector>3.7622340000000003 0.48251700000000003 6.939387000000001 6.564096 4.174821000000001 6.433560000000001 3.1678290000000002 4.543119 4.627035 4.913748 </vector>
                <vector>3.533796 0.8717940000000001 7.811181 6.501159 5.237757 6.9160770000000005 3.4405560000000004 5.6643300000000005 5.2773840000000005 5.310018 </vector>
                <vector>4.111884 0.6037290000000001 6.734259000000001 6.2937 4.447548 6.328665000000001 3.0606030000000004 4.750578 4.843818000000001 4.620042000000001 </vector>
                <vector>5.002326 0.5944050000000001 6.762231000000001 6.6480120000000005 4.0722570000000005 5.883444000000001 3.326337 4.100229000000001 5.055939 4.839156 </vector>
                <vector>5.002326 0.5944050000000001 6.762231000000001 6.6480120000000005 4.076919 5.895099 3.326337 4.100229000000001 5.0396220000000005 4.864797 </vector>
                <vector>4.477851 0.8531460000000001 7.03962 6.564096 4.35897 6.256404000000001 3.354309 4.596732 5.2773840000000005 4.993002000000001 </vector>
                <vector>3.9627000000000003 0.720279 7.358967000000001 6.303024000000001 3.965031 6.1258680000000005 3.074589 4.303026 4.9790160000000006 4.708620000000001 </vector>
                <vector>3.9673620000000005 0.7156170000000001 7.356636000000001 6.303024000000001 3.9696930000000004 6.128199 3.074589 4.303026 4.976685000000001 4.6969650000000005 </vector>
                <vector>4.223772 0.6969690000000001 7.030296000000001 6.2004600000000005 4.037292 6.002325000000001 3.2261040000000003 4.3240050000000005 4.918410000000001 4.655007 </vector>
                <vector>3.750579 0.8041950000000001 7.710948 6.303024000000001 4.442886000000001 6.561765 2.9440530000000003 4.424238 5.163165 5.013981 </vector>
                <vector>4.601394 0.9813510000000001 7.741251000000001 6.076917000000001 4.748247 6.011649 3.7109520000000003 4.645683 5.610717 4.8461490000000005 </vector>
                <vector>4.8018600000000005 0.7412580000000001 8.025633000000001 6.3799470000000005 5.296032 6.552441000000001 3.920742 4.827501000000001 6.020973000000001 4.832163 </vector>
                <vector>4.487175000000001 0.9440550000000001 7.785540000000001 6.191136 4.8764520000000005 5.8578030000000005 3.883446 4.270392 5.617710000000001 4.706289 </vector>
                <vector>3.86946 0.764568 8.027964 6.303024000000001 4.634028000000001 6.508152000000001 3.5617680000000003 5.603724000000001 5.454540000000001 5.034960000000001 </vector>
                <vector>3.5221410000000004 1.0885770000000001 7.072254000000001 6.466194000000001 4.689972 6.491835000000001 3.020976 4.63869 4.797198000000001 5.0093190000000005 </vector>
                <vector>3.6853110000000004 0.762237 6.664329 6.6480120000000005 3.2843790000000004 5.981346 2.5780860000000003 4.372956 4.580415 4.874121000000001 </vector>
                <vector>3.5617680000000003 0.7412580000000001 7.244748 6.018642000000001 4.221441 6.536124 2.9860110000000004 4.972023 5.1142140000000005 4.776219 </vector>
                <vector>4.0116510000000005 0.662004 7.3030230000000005 6.561765 3.9090870000000004 6.08391 3.0769200000000003 4.372956 4.9650300000000005 4.776219 </vector>
                <vector>4.282047 0.7132860000000001 7.554771000000001 6.337989 4.655007 6.494166000000001 3.4848450000000004 4.095567 5.365962000000001 4.899762 </vector>
                <vector>3.9020940000000004 0.7249410000000001 7.36596 6.601392000000001 4.109553 6.38694 3.0932370000000002 4.8601350000000005 5.0396220000000005 5.023305000000001 </vector>
                <vector>4.363632 0.8624700000000001 6.850809000000001 6.356637 4.03263 5.974353000000001 3.221442 4.0722570000000005 4.909086 4.703958 </vector>
                <vector>4.391604 0.8041950000000001 6.114213 6.720273000000001 3.3356610000000004 5.885775000000001 2.762235 3.920742 4.445217 4.818177 </vector>
                <vector>3.533796 0.680652 7.282044000000001 6.452208000000001 3.9254040000000003 6.321672 2.84382 4.540788 4.792536 4.783212000000001 </vector>
                <vector>1.92834 6.60635 11.062958 1.814068 10.163066 6.477794 8.527548 7.791922 8.848938 5.0351099999999995 </vector>
                <vector>1.92834 6.592066 11.062958 1.806926 10.170208 6.449226 8.527548 7.791922 8.806086 5.020826 </vector>
                <vector>3.063918 8.027608 9.920238 1.764074 10.263054 5.89215 8.441844 8.149022 8.598968 5.3779259999999995 </vector>
                <vector>1.564098 8.134738 8.841796 1.421258 10.091645999999999 5.056536 8.056176 8.263294 7.99904 5.599328 </vector>
                <vector>4.992258 7.384828 9.770256 2.842516 10.163066 5.477914 9.206038 7.206278 8.934642 5.413636 </vector>
                <vector>11.562898 7.491958 3.792402 7.53481 5.64218 4.842276 7.4633899999999995 4.370904 7.199136 6.03499 </vector>
                <vector>11.434342 7.92762 2.435422 8.556116 4.792282 4.949406 7.556236 4.35662 5.877866 6.227824 </vector>
                <vector>3.1958010000000003 0.24242400000000003 7.279713 6.417243000000001 3.815847 6.0815790000000005 2.617713 4.435893 4.643352 4.808853 </vector>
                <vector>4.046616 0.615384 6.988338000000001 6.417243000000001 4.1468490000000005 6.559434 2.9044260000000004 4.347315 4.717944 4.743585 </vector>
                <vector>3.9557070000000003 0.6200460000000001 7.494165000000001 6.594399 4.307688000000001 6.258735000000001 3.510486 4.177152 5.300694 5.153841000000001 </vector>
                <vector>3.7738890000000005 0.7412580000000001 7.193466000000001 6.2447490000000005 3.9906720000000004 5.780880000000001 3.3006960000000003 4.051278 4.832163 4.589739000000001 </vector>
                <vector>3.35664 0.363636 7.051275 6.580413 3.631698 6.344982000000001 2.5337970000000003 4.617711 4.524471 4.923072 </vector>
                <vector>3.510486 0.505827 7.729596000000001 6.547779 3.8438190000000003 6.703956000000001 2.827503 5.657337 4.8904380000000005 5.1585030000000005 </vector>
                <vector>4.165497 0.6410250000000001 7.174818 6.50349 4.209786 6.093234000000001 3.2634000000000003 4.449879 4.953375 4.56876 </vector>
                <vector>4.051278 0.46386900000000003 6.2447490000000005 6.501159 3.4941690000000003 5.8578030000000005 2.648016 3.9463830000000004 4.300695 4.585077 </vector>
                <vector>12.141399999999999 5.3922099999999995 2.806806 6.60635 4.092366 3.14248 7.349118 2.35686 6.14212 4.163786 </vector>
                <vector>11.098668 4.756572 3.242468 4.470892 5.242228 7.8062059999999995 7.277698 7.877626 5.906434 6.127836 </vector>
                <vector>1.585524 7.020586 9.9988 7.156284 8.370424 3.842396 5.7421679999999995 3.492438 7.1062899999999996 5.413636 </vector>
                <vector>11.348638 5.277938 3.956668 3.813828 5.342216 7.241988 7.706218 7.8276319999999995 6.270676 5.763594 </vector>
                <vector>3.49958 5.949286 10.920118 5.863582 9.370303999999999 2.8568 6.57064 2.992498 7.99904 4.399472 </vector>
                <vector>3.006782 8.548974 11.170088 8.149022 9.063198 5.227944 6.363522 5.242228 8.227584 6.756332 </vector>
                <vector>2.24973 7.970472 9.89167 7.906194 8.156164 5.227944 5.21366 5.242228 7.363402 6.449226 </vector>
                <vector>2.292582 7.39197 10.684432 7.042012 8.60611 4.099508 5.670748 3.935242 7.913336 5.53505 </vector>
                <vector>2.314008 7.71336 10.812988 7.142 8.863222 4.063798 5.656464 4.2852 7.770496 5.870724 </vector>
                <vector>1.764074 7.03487 9.541712 6.913456 8.03475 4.263774 4.949406 3.870964 6.599208 5.3779259999999995 </vector>
                <vector>3.492438 7.71336 10.955828 7.53481 9.434582 5.085104 6.599208 4.920838 8.091886 6.056416 </vector>
                <vector>1.814068 7.863342 9.913096 7.741928 8.199016 4.60659 5.299364 4.599448 7.049154 6.21354 </vector>
                <vector>5.393934000000001 0.5664330000000001 1.254078 6.13053 4.603725000000001 6.452208000000001 5.960367000000001 4.689972 3.7902060000000004 5.018643 </vector>
                <vector>1.2820500000000001 2.3776200000000003 3.668994 1.923075 2.923074 1.081584 2.0862450000000003 1.268064 2.694636 1.6130520000000002 </vector>
                <vector>5.643351 0.5944050000000001 1.447551 6.38694 4.219110000000001 6.685308000000001 5.8741200000000005 5.3519760000000005 3.8484810000000005 5.006988000000001 </vector>
                <vector>5.7692250000000005 0.7062930000000001 1.30536 5.958036000000001 4.386942 6.564096 6.221439 4.923072 3.8275020000000004 4.981347 </vector>
                <vector>5.445216 0.8811180000000001 1.9813500000000002 6.578082 4.512816 6.668991 6.074586 5.181813 3.9976650000000005 5.300694 </vector>
                <vector>5.836824 0.7948710000000001 2.009322 6.298362000000001 4.911417 6.445215 6.566427000000001 4.769226000000001 4.372956 5.048946 </vector>
                <vector>5.111883000000001 0.45454500000000003 1.424241 6.50349 4.529133000000001 6.606054 6.235425 4.82517 4.020975 4.892769 </vector>
                <vector>2.835374 9.084624 10.734426 5.413636 7.60623 3.135338 4.835134 4.435182 6.877746 5.3922099999999995 </vector>
                <vector>3.442444 9.041772 10.920118 2.156884 7.042012 0.85704 4.185212 3.021066 6.984876 3.328172 </vector>
                <vector>3.349598 7.370544 10.448746 6.484936 8.984636 4.599448 6.4135159999999996 4.57088 7.720502 5.78502 </vector>
                <vector>5.305356000000001 0.818181 2.389275 6.403257000000001 5.10489 6.263397 6.272721000000001 4.209786 4.3543080000000005 5.020974000000001 </vector>
                <vector>3.35674 8.706097999999999 10.734426 5.906434 8.491838 3.8995319999999998 5.913576 4.520886 7.741928 5.57076 </vector>
                <vector>3.235326 8.091886 11.584324 5.342216 9.156044 3.10677 6.14212 3.71384 8.28472 4.792282 </vector>
                <vector>6.799184 8.920358 9.10605 2.992498 6.834894 3.2067579999999998 5.770736 4.827992 7.434822 4.970832 </vector>
                <vector>3.635278 8.24901 10.777277999999999 7.663366 9.020346 5.227944 6.7848999999999995 5.3565 8.220442 6.684912 </vector>
                <vector>3.5567159999999998 6.899172 10.377326 6.799184 8.60611 4.299484 6.327812 4.270916 7.949046 5.627896 </vector>
                <vector>3.9138159999999997 8.527548 11.0701 7.28484 9.227464 4.935122 6.813468 5.10653 8.348998 6.484936 </vector>
                <vector>4.969692 0.9090900000000001 2.4009300000000002 6.195798000000001 4.999995 5.862465 5.820507 4.426569000000001 4.3100190000000005 4.627035 </vector>
                <vector>5.563618 8.920358 9.670268 2.99964 6.656344 2.878226 5.21366 4.792282 7.184852 4.74943 </vector>
                <vector>3.578142 7.613372 11.870004 5.756452 9.113192 3.328172 6.734906 3.799544 8.184732 5.24937 </vector>
                <vector>6.4135159999999996 8.398992 9.098908 2.949646 6.53493 3.192474 5.656464 5.192234 7.363402 4.53517 </vector>
                <vector>6.442884 1.0512810000000001 2.582748 6.4545390000000005 5.487174 6.426567 6.734259000000001 4.820508 4.808853 5.10489 </vector>
                <vector>4.099508 7.084864 10.270196 3.85668 7.727644 2.24973 5.577902 3.435302 7.191994 4.085224 </vector>
                <vector>3.192474 8.620394 11.420058 6.85632 8.691813999999999 4.399472 6.199256 4.71372 7.670508 6.192114 </vector>
                <vector>4.8461490000000005 1.191141 2.536128 6.655005 5.0396220000000005 6.372954000000001 5.948712 4.687641 4.100229000000001 5.193468 </vector>
                <vector>4.512816 0.727272 1.9067580000000002 6.303024000000001 4.594401 5.946381000000001 5.554773000000001 4.137525 3.8041920000000005 4.480182 </vector>
                <vector>5.165496 0.49184100000000003 2.699298 6.643350000000001 5.689971000000001 6.1118820000000005 6.547779 4.296033 4.538457 4.631697 </vector>
                <vector>4.8601350000000005 0.428904 2.037294 6.4545390000000005 4.8601350000000005 6.314679000000001 5.892768 4.606056000000001 4.013982 4.776219 </vector>
                <vector>5.829831 0.589743 2.016315 6.368292 5.027967 6.508152000000001 6.356637 4.629366 4.463865 4.673655 </vector>
                <vector>4.8158460000000005 1.0582740000000002 2.613051 6.650343 4.9953330000000005 6.342651 6.062931000000001 4.797198000000001 4.270392 4.806522 </vector>
                <vector>5.8578030000000005 0.6200460000000001 1.629369 6.011649 4.776219 6.263397 6.272721000000001 4.2354270000000005 4.496499 4.545450000000001 </vector>
                <vector>5.002326 0.811188 3.12354 6.624702 5.599062 6.0815790000000005 6.524469000000001 4.158504000000001 4.9510440000000004 4.582746 </vector>
                <vector>6.545448 0.682983 1.027971 5.916078000000001 4.617711 6.699294 6.060600000000001 5.328666 3.9463830000000004 5.0536080000000005 </vector>
                <vector>5.013981 0.6107220000000001 2.0652660000000003 6.480180000000001 5.254074 6.114213 6.282045 4.468527 4.277385000000001 4.944051 </vector>
                <vector>5.554773000000001 0.7132860000000001 2.790207 6.5291310000000005 6.002325000000001 6.020973000000001 6.776217000000001 4.300695 5.002326 4.673655 </vector>
                <vector>5.855472000000001 0.710955 2.305359 6.4382220000000006 5.613048 6.212115000000001 6.610716000000001 4.326336 4.827501000000001 4.634028000000001 </vector>
                <vector>5.310018 0.6969690000000001 2.752911 6.533793 5.897430000000001 5.997663 6.71328 4.139856 4.906755 4.5477810000000005 </vector>
                <vector>5.051277000000001 1.081584 2.223774 6.466194000000001 5.356638 6.100227 6.102558 4.3100190000000005 4.400928 4.699296 </vector>
                <vector>4.524471 1.153845 1.4009310000000001 6.508152000000001 4.5034920000000005 6.491835000000001 5.592069 4.944051 3.6736560000000003 4.899762 </vector>
                <vector>5.025636 0.692307 1.692306 6.5431170000000005 5.1888060000000005 5.983677 6.053607 4.233096000000001 4.048947 4.822839 </vector>
                <vector>4.298364 0.6037290000000001 2.006991 6.696963 5.170158000000001 5.92074 5.878782 4.296033 3.9463830000000004 4.8018600000000005 </vector>
                <vector>5.379948000000001 0.6223770000000001 2.1538440000000003 6.55011 5.603724000000001 6.1561710000000005 6.433560000000001 4.293702000000001 4.45221 4.792536 </vector>
                <vector>4.944051 0.6480180000000001 1.9627020000000002 6.5128140000000005 5.466195000000001 5.999994 6.188805 4.172490000000001 4.24242 4.613049 </vector>
                <vector>5.4125820000000004 0.6783210000000001 2.158506 6.470856 5.599062 6.030297 6.561765 4.207455 4.56876 4.797198000000001 </vector>
                <vector>1.799784 7.084864 11.905714 7.24913 9.698836 3.399592 6.370664 3.271036 7.991898 5.185092 </vector>
                <vector>2.506842 7.863342 11.870004 7.206278 9.555996 3.471012 5.513624 4.092366 8.163306 5.270796 </vector>
                <vector>2.299724 8.07046 12.184251999999999 7.334834 9.884528 3.649562 6.577782 3.78526 8.470412 5.699316 </vector>
                <vector>9.49886 6.192114 3.620994 3.842396 3.842396 6.53493 5.792162 7.527668 5.3779259999999995 5.92786 </vector>
                <vector>3.17819 8.32043 12.027128 7.149142 9.391729999999999 3.849538 6.227824 4.135218 8.348998 5.64218 </vector>
                <vector>5.538456 0.335664 1.6946370000000002 6.596730000000001 5.473188 6.351975 6.277383 4.671324 4.442886000000001 5.044284 </vector>
                <vector>5.8135140000000005 0.503496 2.2587390000000003 6.466194000000001 5.9323950000000005 6.146847 6.808851000000001 4.519809 4.701627 4.773888 </vector>
                <vector>6.030297 0.5571090000000001 1.9930050000000001 6.601392000000001 5.666661 6.251742 6.825168000000001 4.6526760000000005 4.759902 4.8461490000000005 </vector>
                <vector>6.237756 0.6107220000000001 2.321676 6.547779 5.529132000000001 6.757569 7.116543000000001 4.794867 5.044284 5.272722000000001 </vector>
                <vector>5.370624 0.522144 2.3240070000000004 6.757569 5.482512000000001 6.079248000000001 6.3356580000000005 4.307688000000001 4.617711 5.062932 </vector>
                <vector>5.869458000000001 0.503496 2.05128 6.4242360000000005 5.944050000000001 6.342651 6.948711 4.582746 4.993002000000001 4.916079000000001 </vector>
                <vector>6.034959000000001 0.801864 2.396268 6.738921 5.780880000000001 6.256404000000001 6.792534000000001 4.68531 4.850811 5.027967 </vector>
                <vector>5.137524 0.8251740000000001 3.1375260000000003 6.757569 5.867127000000001 6.132861 6.5874060000000005 4.61538 4.997664 4.9953330000000005 </vector>
                <vector>11.227224 4.78514 2.028328 3.571 3.699556 7.263414 6.4277999999999995 7.92762 5.235086 5.763594 </vector>
              </data>
            </datamatrix>
            <datamatrix visiblename="Digitization a, centroid size" covarfromorigin="false" matrixtype="1" iscoordinates="false" issymmetrycomponent="false" isasymmetrycomponent="false">
              <data>
                <vector>6.636303972141602 1.892555177810395 </vector>
                <vector>7.2599376756738625 1.9823712441819314 </vector>
                <vector>6.5179677866833305 1.8745626381944014 </vector>
                <vector>6.603196730052618 1.8875538848095847 </vector>
                <vector>5.874727138623615 1.7706596144620466 </vector>
                <vector>7.344708626488269 1.9939801391981722 </vector>
                <vector>6.586361538531938 1.8850010774569013 </vector>
                <vector>6.917832778621582 1.934102538297648 </vector>
                <vector>6.5280677353629235 1.876110993735873 </vector>
                <vector>6.924965108591493 1.9351330135901665 </vector>
                <vector>7.338117750436443 1.993082372470526 </vector>
                <vector>6.58400523612149 1.8846432586541442 </vector>
                <vector>6.177503853818628 1.8209142827280462 </vector>
                <vector>7.244209145379169 1.9802024111365801 </vector>
                <vector>5.9901185162502415 1.7901111976161383 </vector>
                <vector>6.508157835807979 1.8730564416453666 </vector>
                <vector>5.556986470988714 1.7150559597057822 </vector>
                <vector>5.7547098037381526 1.7500186158352402 </vector>
                <vector>5.511823471974154 1.7068955070690024 </vector>
                <vector>5.537033671911775 1.7114589190778524 </vector>
                <vector>5.879737429022457 1.771512105985321 </vector>
                <vector>7.316644897350261 1.9901518755434409 </vector>
                <vector>8.705016965697885 2.1638995221783777 </vector>
                <vector>5.99768984402028 1.7913743690898944 </vector>
                <vector>5.411257725594486 1.6884815474643229 </vector>
                <vector>6.660437896416361 1.896185232603514 </vector>
                <vector>7.5447933855957645 2.0208577075633136 </vector>
                <vector>5.398087831373033 1.6860447855588518 </vector>
                <vector>5.8517139213475575 1.7667345963422187 </vector>
                <vector>6.306336660962148 1.841554947100627 </vector>
                <vector>5.32762663564308 1.6729058548898426 </vector>
                <vector>5.980501158924259 1.7885043702912042 </vector>
                <vector>7.089838614835291 1.9586625779204128 </vector>
                <vector>5.138769006879527 1.6368135579590928 </vector>
                <vector>5.319938506431442 1.6714617443452897 </vector>
                <vector>5.85238158940594 1.766848687697419 </vector>
                <vector>6.93505484748549 1.9365889625293908 </vector>
                <vector>5.192917444695959 1.647295667315435 </vector>
                <vector>5.8049061064267 1.7587034404155475 </vector>
                <vector>5.370787693599106 1.680974581860381 </vector>
                <vector>5.714871774008127 1.7430718602510817 </vector>
                <vector>6.007514775999807 1.7930111482176065 </vector>
                <vector>5.390318428684897 1.684604460853977 </vector>
                <vector>5.354163809535043 1.6778745403594904 </vector>
                <vector>5.35815790473491 1.6786202415233435 </vector>
                <vector>5.325534034699507 1.672512994773443 </vector>
                <vector>5.577504067617021 1.7187413766146513 </vector>
                <vector>5.57832057575977 1.7188877590059688 </vector>
                <vector>5.282509710801638 1.6644013088029563 </vector>
                <vector>5.885215071782168 1.772443285801838 </vector>
                <vector>5.1638356319770295 1.64167964288391 </vector>
                <vector>5.618092038876722 1.7259921114023795 </vector>
                <vector>5.148628246734193 1.638730319338119 </vector>
                <vector>5.91179247760163 1.7769490811356385 </vector>
                <vector>5.410764076877757 1.688390317059121 </vector>
                <vector>5.556470956644442 1.714963186714479 </vector>
                <vector>5.648193377846052 1.7313357378920147 </vector>
                <vector>5.670156230287628 1.7352166712026758 </vector>
                <vector>5.620019826629547 1.726335191769403 </vector>
                <vector>5.760215596224502 1.7509749039074058 </vector>
                <vector>5.1412173708734406 1.6372898940066785 </vector>
                <vector>5.243657527819986 1.6570192563355703 </vector>
                <vector>5.797617914393738 1.7574471287753433 </vector>
                <vector>8.549463842440929 2.1458685724959685 </vector>
                <vector>8.546659249030863 2.1455404754858782 </vector>
                <vector>7.788300406575701 2.0526226597726724 </vector>
                <vector>8.681072061778176 2.161145030467047 </vector>
                <vector>5.541192397999117 1.712209711895484 </vector>
                <vector>6.456130982375126 1.865030219233823 </vector>
                <vector>7.651572292099971 2.034911155099462 </vector>
                <vector>6.134378930166282 1.8139088391616534 </vector>
                <vector>5.672762327220664 1.7356761820359203 </vector>
                <vector>5.7540862244035935 1.7499102501410972 </vector>
                <vector>5.32015584694411 1.671502597462843 </vector>
                <vector>6.087385680291796 1.8062187088141872 </vector>
                <vector>6.3787900820607355 1.8529784370620923 </vector>
                <vector>5.4958099263977465 1.7039859703332432 </vector>
                <vector>5.412605089098041 1.6887305091397582 </vector>
                <vector>7.984472359183967 2.0774987004835332 </vector>
                <vector>6.690037624719311 1.9006194981481357 </vector>
                <vector>7.251930671005949 1.9812677328642752 </vector>
                <vector>6.49318652604134 1.870753400364822 </vector>
                <vector>6.408406400690769 1.857610628586935 </vector>
                <vector>6.904977792351022 1.9322425706867892 </vector>
                <vector>6.481357720271393 1.8689300131501816 </vector>
                <vector>7.157344529800307 1.9681390364549287 </vector>
                <vector>7.287505858886318 1.9861613556401048 </vector>
                <vector>6.669480899229266 1.8975420306964075 </vector>
                <vector>6.2952004273572095 1.8397875061248348 </vector>
                <vector>6.962170182493272 1.9404912335738629 </vector>
                <vector>5.9796255726840295 1.788357952738708 </vector>
                <vector>2.0754551706092808 0.7301804889566955 </vector>
                <vector>6.057459688035935 1.8012905188017008 </vector>
                <vector>6.013183070454117 1.7939542373704722 </vector>
                <vector>5.679382074063022 1.7368424370373858 </vector>
                <vector>5.756090427056615 1.7502584989532513 </vector>
                <vector>6.144252651488577 1.815517116661451 </vector>
                <vector>7.420348964868431 2.0042260863791173 </vector>
                <vector>8.623668520576611 2.154510576574565 </vector>
                <vector>5.930181125808419 1.7800547565243598 </vector>
                <vector>5.394052865587434 1.685297025482902 </vector>
                <vector>6.677922004473187 1.8988068619793408 </vector>
                <vector>7.4071885306252065 2.0024509517415487 </vector>
                <vector>5.354290285547096 1.6778981620720055 </vector>
                <vector>6.010144707235592 1.793448826000279 </vector>
                <vector>5.754709655423044 1.7500185900624183 </vector>
                <vector>6.180039909248612 1.8213247292559667 </vector>
                <vector>4.925326549666977 1.5943905769269149 </vector>
                <vector>6.027187921205046 1.7962805539061544 </vector>
                <vector>6.995592463449882 1.9452803026651249 </vector>
                <vector>5.106091472359342 1.630434233339465 </vector>
                <vector>5.523495811827072 1.7090109590836975 </vector>
                <vector>5.875150024035539 1.7707315957102336 </vector>
                <vector>6.9837220846445485 1.9435820245961266 </vector>
                <vector>5.062681293240254 1.621896242801879 </vector>
                <vector>5.193259168332811 1.647361470863691 </vector>
                <vector>5.62803622143568 1.7277605751652771 </vector>
                <vector>5.668687198220414 1.7349575562259683 </vector>
                <vector>5.85017715963963 1.7664719444843051 </vector>
                <vector>5.115485798656312 1.6322723701930983 </vector>
                <vector>5.799242988897051 1.7577273898783266 </vector>
                <vector>5.189726171239635 1.6466809349457479 </vector>
                <vector>6.411132328731173 1.8580359056798201 </vector>
                <vector>5.639486340277455 1.7297929869435498 </vector>
                <vector>5.470202552718063 1.6993156454956664 </vector>
                <vector>5.663089350057052 1.7339695648735332 </vector>
                <vector>5.4528612224253425 1.6961404658539527 </vector>
                <vector>5.186456666259731 1.6460507407521192 </vector>
                <vector>5.386232777287368 1.6838462124097038 </vector>
                <vector>5.67823657703076 1.736640722739462 </vector>
                <vector>5.547701254735262 1.7133836536226732 </vector>
                <vector>5.734310978553884 1.74646760012971 </vector>
                <vector>5.627291427665819 1.72762823005829 </vector>
                <vector>5.6670733926863175 1.7346728279923298 </vector>
                <vector>8.540949356069593 2.1448721674381286 </vector>
                <vector>8.200844844812515 2.104237178818181 </vector>
                <vector>8.478825264918626 2.137571910127283 </vector>
                <vector>5.441199153426973 1.6939994691914044 </vector>
                <vector>7.70078114587106 2.041321771229909 </vector>
                <vector>6.191089134084664 1.8231110217981228 </vector>
                <vector>5.9141726655240285 1.7773516170683479 </vector>
                <vector>6.087875158897923 1.8062991142548355 </vector>
                <vector>6.149411095582048 1.8163563204175228 </vector>
                <vector>5.750422511301409 1.7492733323360514 </vector>
                <vector>6.102879416669316 1.8087606953251065 </vector>
                <vector>5.78206041819281 1.7547600928983995 </vector>
                <vector>5.2955663951139735 1.6668699412484749 </vector>
                <vector>7.83740704798162 2.0589080459820583 </vector>
              </data>
              <namesvector>Centroid Size	Log Centroid Size</namesvector>
            </datamatrix>
            <datamatrix visiblename="Digitization a, Procrustes coordinates" covarfromorigin="false" matrixtype="2" iscoordinates="true" issymmetrycomponent="false" isasymmetrycomponent="false">
              <data>
                <vector>0.6914665818291187 0.17972778734813089 -0.48781082963217787 0.27693683652880446 -0.23568924915484096 -0.20572434104850046 0.08026475796879311 -0.2661622409794787 -0.04823126101089312 0.015221958151043918 </vector>
                <vector>0.6920262016595342 0.16847778165722455 -0.4612589491653985 0.26578853932078744 -0.279218685055717 -0.1648417083194449 0.1742789449779749 -0.2587678144273556 -0.12582751241639412 -0.010656798231211519 </vector>
                <vector>0.6664508657701796 0.1672187397353287 -0.4973275248616245 0.2805777355970135 -0.2809878942223368 -0.15753588072263988 0.16802578741506166 -0.2711026114821921 -0.05616123410128048 -0.019157983127510037 </vector>
                <vector>0.6712231131135599 0.16489661737430264 -0.5015194711566197 0.2861852615359343 -0.2154133819581086 -0.17845724468869795 0.13519473626459003 -0.2970252526139413 -0.08948499626342069 0.024400618392402783 </vector>
                <vector>0.6862670559458047 0.16777722068908588 -0.45350893820827776 0.28391699027887074 -0.2486586308403066 -0.2211537685456639 0.15018289479905642 -0.26312140804208833 -0.13428238169627718 0.03258096561979586 </vector>
                <vector>0.6798736052173919 0.18278864132744688 -0.45811031451014456 0.29564905883478804 -0.26450813108144683 -0.21849485559878917 0.13081926174872946 -0.2602843138299357 -0.0880744213745312 3.414692664896659E-4 </vector>
                <vector>0.7005871825389343 0.1663648579473439 -0.4632900669720975 0.2591927539241603 -0.272519590783416 -0.18170719895794568 0.14924057858408765 -0.24795088662489306 -0.11401810336750821 0.004100473711334967 </vector>
                <vector>0.6976534507356281 0.17552532953519845 -0.4719812623720674 0.2868140328171382 -0.22286774546640495 -0.2073575980720001 0.10596752584297638 -0.25533416266830106 -0.10877196874013197 3.523983879641368E-4 </vector>
                <vector>0.7188922673527733 0.18137290366381353 -0.46694622761195137 0.25360071857385624 -0.23524125359929834 -0.17523154432781254 0.08948347435857168 -0.2598272598695362 -0.1061882605000958 8.518195967859715E-5 </vector>
                <vector>0.6820043019591527 0.13012503218152555 -0.511655377294497 0.2662725337145857 -0.26189830527773267 -0.197580383220722 0.16828904451417928 -0.22080976831633964 -0.0767396639011025 0.021992585640950395 </vector>
                <vector>0.6751083879109616 0.16922719803005642 -0.4845155971254119 0.2748667132982691 -0.27062756630434065 -0.16819214362254942 0.15850138960272925 -0.27573091189252646 -0.0784666140839383 -1.7085581324945316E-4 </vector>
                <vector>0.7006796822698003 0.19009024104112127 -0.490767168852945 0.24291679661580673 -0.2685708731342636 -0.15598638617788346 0.07300462652371256 -0.2840237499532975 -0.014346266806304386 0.007003098474253075 </vector>
                <vector>0.7022517984014849 0.18053830785555725 -0.48931257129223754 0.2857956671338087 -0.18985329391405695 -0.195835352668796 0.06967011502567635 -0.27046603901624267 -0.0927560482208666 -3.25833043268893E-5 </vector>
                <vector>0.695051778719746 0.16870406652699693 -0.4667887661006789 0.2713416026113916 -0.25213446908332166 -0.1909684978746541 0.14009390277023073 -0.25804986491784787 -0.11622244630597592 0.008972693654113635 </vector>
                <vector>0.6976779753340895 0.17631263607456635 -0.4737744634625036 0.2763837974999085 -0.2251924418050514 -0.2088343365800308 0.09512749265894999 -0.26655713677297194 -0.09383856272548456 0.022695039778527604 </vector>
                <vector>0.6702629448444751 0.16591466211388595 -0.4871682989820035 0.27743675502880477 -0.2796847676825679 -0.16810440671943777 0.17005018802553865 -0.2706842102219291 -0.07346006620544338 -0.004562800201324589 </vector>
                <vector>0.7264170071615901 0.1981674350814497 -0.4651651834611949 0.23989875012391093 -0.24486790945583406 -0.1776743514317747 0.04148095158823122 -0.27047845871670156 -0.05786486583279207 0.010086624943115848 </vector>
                <vector>0.6958251017672378 0.18042926770102136 -0.4663668494906881 0.26163378871844023 -0.2395880203660935 -0.22044467511554836 0.08313140590383852 -0.2840575987932337 -0.07300163781429449 0.06243921748932076 </vector>
                <vector>0.7050212468859317 0.18009250491602877 -0.4690681990541624 0.25505014245821267 -0.25188160838977314 -0.19137186712145068 0.09383381447936774 -0.26791007527460287 -0.07790525392136419 0.024139295021812213 </vector>
                <vector>0.7000435999309956 0.18664931627909226 -0.47747706439229903 0.25992226816908554 -0.2440464658525437 -0.19240601703848742 0.07384199176156131 -0.2792239891770092 -0.05236206144771433 0.025058421767318307 </vector>
                <vector>0.7073976516724827 0.20518430043964261 -0.4601003418527998 0.2571417286043124 -0.2407199981350709 -0.17998025692761743 0.058422242860233245 -0.30018355941104513 -0.06499955454484513 0.01783778729470758 </vector>
                <vector>0.6782124239765652 0.16174639272936872 -0.4919161847184585 0.2776478702207624 -0.2782670941130938 -0.2030486007644498 0.13697320018123915 -0.24049573510145605 -0.04500234532625162 0.004150072915775657 </vector>
                <vector>0.7119506707453389 0.17003737595634605 -0.46838816310627157 0.19419034220743508 -0.36559785734906763 -0.09618127920650309 0.17491177539907096 -0.2542305225556955 -0.052876425689070694 -0.013815916401582699 </vector>
                <vector>0.7263533996766421 0.16101181031686407 -0.4697690423433996 0.21629609383998483 -0.26967327696727106 -0.12388650397585588 0.1485963032834236 -0.2562888602902694 -0.13550738364939552 0.0028674601092754486 </vector>
                <vector>0.7083486695783955 0.1429010690387348 -0.48102722081513966 0.2357492164037329 -0.2708964699989491 -0.16668508441226626 0.16607984828436645 -0.23485214923933095 -0.12250482704867306 0.022886948209129062 </vector>
                <vector>0.7077037591995347 0.16022518125633042 -0.47556485886248795 0.2062911269161937 -0.3337232909530731 -0.12575538311145368 0.1665482278649353 -0.2529922666867079 -0.0649638372489095 0.012231341625637876 </vector>
                <vector>0.6968109100651265 0.1591156115602585 -0.48512029106999477 0.2598700380238302 -0.2621515269293514 -0.19531513640722828 0.1264611397345564 -0.24084368140716184 -0.07600023180033673 0.017173168230301773 </vector>
                <vector>0.7130094270175847 0.16689128436844985 -0.4890858786936735 0.230245213757042 -0.27296024081899306 -0.19011446590392025 0.07888845010094006 -0.24316168649031208 -0.02985175760585824 0.036139654268740024 </vector>
                <vector>0.6782321265746878 0.15207877409249648 -0.49628288026775386 0.30661812183651743 -0.19218485457797221 -0.20938477833335561 0.14476119269168272 -0.25826227455758677 -0.13452558442064416 0.008950156961928222 </vector>
                <vector>0.7029239648466965 0.18215209575051794 -0.47912498706330886 0.25147526561103095 -0.2572219246366597 -0.18725099583647123 0.08052805271860769 -0.2697034741800345 -0.04710510586533561 0.023327108654956564 </vector>
                <vector>0.706056859430246 0.18104663232081442 -0.475587011207444 0.2404684776856643 -0.26071605626568717 -0.18456629211826045 0.08108274289135874 -0.27645200315328555 -0.050836534848473496 0.03950318526506734 </vector>
                <vector>0.6977097443996519 0.16738386478794098 -0.483123815730872 0.23546043473416867 -0.31080719327487016 -0.15483866451736045 0.13954309530923992 -0.2498533008091955 -0.04332183070314982 0.001847665804446754 </vector>
                <vector>0.6952460088420066 0.14769549982914346 -0.5143503464558603 0.25554313454362054 -0.26909504711820476 -0.183189826913353 0.12211856933057733 -0.2191760676745306 -0.0339191845985194 -8.727397848806578E-4 </vector>
                <vector>0.69485139198292 0.15502360105795243 -0.4942551581652236 0.24712802261838707 -0.2525166689422327 -0.19031179834821624 0.1193137843765095 -0.2614612991936791 -0.06739334925197323 0.04962147386555563 </vector>
                <vector>0.7115194840637771 0.18391466002026668 -0.4607230440757234 0.26070707654206593 -0.22071432693641396 -0.20529112479072426 0.07610830060910054 -0.2771274947789307 -0.10619041366074022 0.03779688300732256 </vector>
                <vector>0.6823416722701054 0.16486723548467902 -0.4889201507599991 0.2616395380153631 -0.29220689956867074 -0.19126137628804368 0.1336019322908862 -0.24897187634661816 -0.034816554232322196 0.013726479134619392 </vector>
                <vector>0.7248401347774133 0.1490223180074532 -0.4883186096222021 0.22897003475587155 -0.2602841151655909 -0.17123020089810911 0.11824104845908645 -0.21794208277976487 -0.09447845844870653 0.011179930914549102 </vector>
                <vector>0.7303745541042448 0.17834774572163573 -0.46137982296063196 0.21519823687818987 -0.27666208100206996 -0.16900561802480993 0.084035966876058 -0.2548965298960319 -0.07636861701760114 0.030356165321015916 </vector>
                <vector>0.7171269171417356 0.17093397452860237 -0.45853843198378785 0.22739252374586305 -0.2812886849964422 -0.16725211899086623 0.12533527517117976 -0.25818762660930034 -0.10263507533268548 0.02711324732570103 </vector>
                <vector>0.7139373937684489 0.20915343343048154 -0.45728473315213086 0.2657404926370563 -0.23440006798106378 -0.21109071678260521 0.026388564605650654 -0.27866688122686056 -0.04864115724090538 0.014863671941928084 </vector>
                <vector>0.7139984277651324 0.1630809361452737 -0.48614860405476057 0.24854561869025682 -0.2716313699487201 -0.18701232282537705 0.1028062269914154 -0.216812885699514 -0.0590246807530665 -0.007801346310639394 </vector>
                <vector>0.7172254753722416 0.19679751985767102 -0.4640349033562758 0.23478668984065124 -0.2709076623164659 -0.15664814916415104 0.07395539889831079 -0.2797174252688466 -0.05623830859781105 0.004781364734674385 </vector>
                <vector>0.7095594112578044 0.1984551717079583 -0.4590096857544382 0.2282488163972785 -0.2952789331622378 -0.16688035900827322 0.0775031403148245 -0.287259842421902 -0.032773932655953 0.027436213324938303 </vector>
                <vector>0.693459804888633 0.1700718047339526 -0.4801558625664719 0.2687728153694185 -0.24078358426053695 -0.19560853306902848 0.1133409624617052 -0.2663407784768467 -0.08586132052332981 0.023104691442503725 </vector>
                <vector>0.6942051720976659 0.1707913270083619 -0.4785875034059189 0.26918448694555336 -0.24159720671227133 -0.1943927061378129 0.11459186202462351 -0.2654243486182554 -0.08861232400409833 0.019841240802153628 </vector>
                <vector>0.6982761568973402 0.1689948032860571 -0.4748375792154755 0.2549747797013665 -0.24843611605070456 -0.19876757081258445 0.10920345364087045 -0.26968625760336473 -0.08420591527203063 0.044484245428525165 </vector>
                <vector>0.6621037890700893 0.15238394787992887 -0.5024260361123675 0.30741899119323185 -0.22806108260234803 -0.23795829724817313 0.1363916077298049 -0.25296357062292363 -0.06800827808517884 0.03111892879793602 </vector>
                <vector>0.6620656944436223 0.1527849659792644 -0.5023999346777601 0.30685713556236416 -0.22922737613109018 -0.23756428097805035 0.13585546543751048 -0.2533256215232938 -0.06629384907228296 0.03124780095971561 </vector>
                <vector>0.6816357529171471 0.16991492999428903 -0.482735869863608 0.2890237872920285 -0.24288905824911122 -0.2260889575499788 0.1091602269941498 -0.2545813203723189 -0.06517105179857786 0.021731560635980404 </vector>
                <vector>0.657524754923445 0.15321394695305277 -0.4885587493173834 0.2986041094236539 -0.2612951325978601 -0.2116438044532949 0.18038387119443544 -0.2622464173669488 -0.08805474420263623 0.022072165443536917 </vector>
                <vector>0.6749954839402261 0.17729963688057704 -0.4802109042932814 0.2986506511312709 -0.2175751759056116 -0.2192711237053712 0.10868917669929548 -0.2860203833429075 -0.08589858044062829 0.029341219036430975 </vector>
                <vector>0.6917342522188189 0.1802279817101935 -0.46456948449529883 0.25055348960654544 -0.27640820725346943 -0.1995997889035905 0.10797214490902964 -0.2832081287775999 -0.058728705379080065 0.05202644636445107 </vector>
                <vector>0.677226336280048 0.13831169968748408 -0.5201206238595946 0.28282847388120386 -0.2200822560164784 -0.20140149263411739 0.14181337803566968 -0.24439240139527726 -0.0788368344396443 0.024653720460707358 </vector>
                <vector>0.6987652842823163 0.19661810276329605 -0.47781306015955216 0.2841245201591192 -0.19589927121811154 -0.22092444578660062 0.0343815513404314 -0.2914442837485736 -0.059434504245083626 0.03162610661275881 </vector>
                <vector>0.6905887701740052 0.15175318868229995 -0.5011236451571079 0.2414680821268751 -0.28999570880113706 -0.14737271342647168 0.16037899109225834 -0.2501580934914225 -0.05984840730801779 0.004309536108718235 </vector>
                <vector>0.6704384811324449 0.14546801141782573 -0.5115946318146585 0.2996736746916726 -0.19579666311430746 -0.23590240271286128 0.12121302353482877 -0.26009980781586933 -0.08426020973830796 0.05086052441923203 </vector>
                <vector>0.6874183405138242 0.1871578970909154 -0.4526567294619879 0.2727642378583073 -0.25796875695650645 -0.23588521107555188 0.09300320175627355 -0.283307366456593 -0.0697960558516036 0.059270442582922175 </vector>
                <vector>0.6706006637000398 0.14738449341520093 -0.5142517051154507 0.2980360504087245 -0.21238344806677265 -0.2269239737049076 0.1233530311474556 -0.25080445613072416 -0.06731854166527156 0.032307886011706505 </vector>
                <vector>0.6766113234682299 0.14670256697704706 -0.4789262279651032 0.27328746991156194 -0.29393967783170494 -0.2112860495839557 0.1816329281719532 -0.228871248326529 -0.08537834584337597 0.02016726102187518 </vector>
                <vector>0.688074346753649 0.16703019459985424 -0.49198733310016524 0.28160816759159596 -0.2193512844863259 -0.21567345567370033 0.09592114848463856 -0.2638137313165862 -0.07265687765179675 0.030848824798836307 </vector>
                <vector>0.672874395553067 0.1538561545798175 -0.4938942386570939 0.2853080983535045 -0.25422282549544734 -0.21375255428992057 0.14666607467841838 -0.25008741642086124 -0.07142340607894357 0.024675717777459458 </vector>
                <vector>0.6756901804716456 0.15349494908191708 -0.49327011515503955 0.2826664541760058 -0.2449789218994054 -0.21221891116369873 0.14330192923877713 -0.2554055443431489 -0.08074307265597788 0.03146305224892544 </vector>
                <vector>0.6721749898917058 0.1507030204993587 -0.5083574616950487 0.2894438250904029 -0.2314335636687745 -0.2202390147955378 0.12713646177652624 -0.2515538705623802 -0.05952042630440901 0.03164603976815638 </vector>
                <vector>0.7167484202918449 0.17097361449368204 -0.4922192106257802 0.26665577570352217 -0.18001973016592904 -0.1959967652190064 0.059041803533054424 -0.2623776388833806 -0.10355128303319014 0.020745013905183143 </vector>
                <vector>0.7158886527152283 0.17119549921684674 -0.4928987813837527 0.2654699826133512 -0.18213820738066264 -0.19507897944462274 0.05897885107639168 -0.26406886828443243 -0.09983051502720465 0.02248236589885724 </vector>
                <vector>0.6830074242103515 0.15707584988963708 -0.5047430962509373 0.27824232844555163 -0.22391876027177993 -0.17422172588047327 0.13706366230009248 -0.26756645047125555 -0.09140922998772746 0.0064699980165403796 </vector>
                <vector>0.6930671357264957 0.20607951249607243 -0.4526512153124637 0.2684505058207324 -0.2949038445218761 -0.14889642322205252 0.1230489940649143 -0.28401727579725927 -0.06856106995707015 -0.04161631929749247 </vector>
                <vector>0.7017389641948443 0.1815686716612298 -0.4879860124896001 0.25727971136082745 -0.2367308433754242 -0.1540535696438305 0.09671767099200516 -0.2824540423725324 -0.07373977932182531 -0.0023407710056948285 </vector>
                <vector>0.702184082299554 0.1877887358804493 -0.5082978577268319 0.2579283487727873 -0.24221478322573947 -0.17728125013742896 0.0392937353908258 -0.26510859872410353 0.009034823262191313 -0.0033272357917043167 </vector>
                <vector>0.6660629084842281 0.16831997477494537 -0.5079763614739723 0.3063314555280236 -0.2221568826666476 -0.18031214780858495 0.1360239992389498 -0.27490793301032374 -0.07195366358255782 -0.01943134948406066 </vector>
                <vector>0.6867909073335786 0.14749190228871217 -0.5145819923922493 0.2810119855481776 -0.20808181775459705 -0.19731504147329582 0.12044019062107711 -0.24890476823316215 -0.08456728780780967 0.017715921869567976 </vector>
                <vector>0.6761839343328371 0.17636725123854852 -0.4692942335997096 0.2724139209116198 -0.3034091452220562 -0.20218104127643866 0.1409737677871746 -0.258591687124366 -0.04445432329824603 0.011991556250636297 </vector>
                <vector>0.6980011412423184 0.12237209632373171 -0.5057768199359337 0.2711856504357092 -0.2298254173977531 -0.21548185295874028 0.15906856308756034 -0.19858878508423602 -0.12146746699619174 0.020512891283535815 </vector>
                <vector>0.6763589668682691 0.12455531427040276 -0.5352206642165227 0.29505602423425914 -0.21163502223370143 -0.22254027460273484 0.1400952622477507 -0.21058986652864617 -0.06959854266579583 0.013518802626718859 </vector>
                <vector>0.6863970594574543 0.16185667445796736 -0.49620284371877676 0.2830193587449403 -0.2247108087798845 -0.21065646391152695 0.10885222675107015 -0.25499683214673224 -0.07433563370986257 0.020777262855351364 </vector>
                <vector>0.6874416161830135 0.2022487465140121 -0.47362347131569504 0.30562100347687293 -0.19014160203948455 -0.2383359763332459 0.035954506412995746 -0.2954857696491803 -0.05963104924083005 0.025951995991541493 </vector>
                <vector>0.6844085328803019 0.1583616511694183 -0.5109592007586564 0.2708071571191065 -0.2410358111099096 -0.20303798964003805 0.10109948452517133 -0.2519961503946043 -0.03351300553690712 0.025865331746117298 </vector>
                <vector>0.6852263046419522 0.16023264909664103 -0.49655839501092836 0.27097803555163025 -0.2532877989970263 -0.190859125561099 0.12793723372646168 -0.2530466009604615 -0.06331734436045851 0.012695041873289176 </vector>
                <vector>0.698230430120277 0.17621639414452145 -0.4813460203352024 0.25666607098336836 -0.2932273406545731 -0.16792244259703643 0.12086490892255683 -0.24126333479905315 -0.04452197805305827 -0.023696687731800576 </vector>
                <vector>0.6935088838231335 0.17297872344253812 -0.4782354793133653 0.2915875654628973 -0.2116652180508816 -0.22613980348846865 0.09224520284294133 -0.2566404314806162 -0.09585338930182805 0.0182139460636494 </vector>
                <vector>0.6979172748415822 0.1882299695907954 -0.46070876692644214 0.2698003165825781 -0.260942456469488 -0.19910678390781256 0.09872101015117622 -0.2669552416094752 -0.07498706159682855 0.00803173934391404 </vector>
                <vector>0.6716618543033249 0.16358655537585154 -0.48342694260563984 0.2970251430136713 -0.2279153544133128 -0.21287567361654802 0.14292179987293763 -0.27364788319570915 -0.10324135715730942 0.02591185842273489 </vector>
                <vector>0.6751859370042462 0.1658222989441769 -0.4793100044697058 0.28223907612892785 -0.2909218157406273 -0.2119129084912986 0.14617243049849424 -0.2399271652321326 -0.051126547292407246 0.003778698650326956 </vector>
                <vector>0.6909049979384783 0.15675348790771845 -0.48791393418539675 0.271593201366952 -0.2474687708800457 -0.19165192134545078 0.13986890930471713 -0.24655954513855746 -0.09539120217775204 0.009864777209337436 </vector>
                <vector>0.691084820922084 0.14131195086219145 -0.4871075564662041 0.26602355988904713 -0.26688886525727007 -0.17733874876461464 0.18580314442833945 -0.22716692431302496 -0.12289154362694933 -0.002829837673599022 </vector>
                <vector>0.6918636760956826 0.15812233005051055 -0.47906165381733834 0.26958068105872035 -0.2468318616710501 -0.17836069586289416 0.15711691745700296 -0.2570544329198523 -0.12308707806429771 0.007712117673515803 </vector>
                <vector>0.688880838141828 0.15298998854856682 -0.4770207306367614 0.2619472550940407 -0.27984862328834453 -0.19857662969232132 0.15992946443774683 -0.23898104520387167 -0.09194094865446907 0.022620431253585392 </vector>
                <vector>0.6828365000880202 0.16810907510462736 -0.4834249537513587 0.260746297427612 -0.2952400105854521 -0.15771396589875614 0.16058725470904495 -0.2602096875629642 -0.06475879046025447 -0.010931719070519366 </vector>
                <vector>0.6938034903695048 0.15912502626607178 -0.4924004045754016 0.25638796217146753 -0.2921568380167552 -0.1579610550024402 0.1540614385672277 -0.23160554233051897 -0.06330768634457541 -0.02594639110458008 </vector>
                <vector>0.6885142036665558 0.166756158490828 -0.4710707870415086 0.2720818596172841 -0.27348506299023817 -0.2020524417629743 0.14083162366748234 -0.24702384117539608 -0.08478997730229094 0.010238264830257962 </vector>
                <vector>0.6792709667919554 0.16809773907277353 -0.4752874079599783 0.29258172856383774 -0.23710397403951508 -0.21791647737494185 0.13241512464402963 -0.26395899560431724 -0.09929470943649185 0.021196005342648035 </vector>
                <vector>0.6785765608421251 0.15737550453798338 -0.4864129945433548 0.28582717832158416 -0.2616468166493406 -0.2077633013779439 0.15052574529984103 -0.24037404024446743 -0.08104249494927131 0.004934658762843561 </vector>
                <vector>0.7124516270487307 0.1861551799804317 -0.4704978417649261 0.2365939976232333 -0.2583875339627039 -0.17361026543577468 0.0770705716651593 -0.2800581220317429 -0.06063682298625995 0.030919209863852565 </vector>
                <vector>0.6746960897591482 0.17564414230998504 -0.46853779706017085 0.28069351642642126 -0.2558285708762162 -0.19716833858952154 0.14340484571704215 -0.2898028776158069 -0.0937345675398033 0.03063355746892198 </vector>
                <vector>0.7138542971139656 0.18170842768663242 -0.46202077342943876 0.23423649938482155 -0.2609181915106348 -0.16561490821584973 0.10192811664341248 -0.2807425600738894 -0.0928434488173052 0.030412541218284975 </vector>
                <vector>0.6798362154582206 0.16935890351956673 -0.48145555710432664 0.2713867495748183 -0.25282435013896 -0.17927985010934347 0.14306148643500077 -0.2841225782809444 -0.08861779464993512 0.022656775295903143 </vector>
                <vector>0.6734652433978066 0.1864361610227625 -0.47794142068322654 0.27676383797524695 -0.26391261643832303 -0.18226043029912517 0.12075619844359406 -0.298899595468468 -0.052367404719850325 0.017960026769584123 </vector>
                <vector>0.6805630791431058 0.16364282651332912 -0.48952548659922174 0.27386826591989266 -0.2802086928585576 -0.20448839616065528 0.13099186543390817 -0.2418222603385002 -0.04182076511923511 0.008799564065933775 </vector>
                <vector>0.6975455601146269 0.1664673993528292 -0.4791454333889659 0.25131060166497327 -0.2806230700175709 -0.18000304011829713 0.1294283345603832 -0.2494671818705367 -0.06720539126847243 0.011692220971031007 </vector>
                <vector>0.7200322610998783 0.15239615534213038 -0.49121151099215565 0.20991228462980593 -0.30055017515412275 -0.14854162170754306 0.1275628779109599 -0.22736522571235868 -0.0558334528645585 0.01359840744796557 </vector>
                <vector>0.6848667017065136 0.15188345836105505 -0.47995754210055086 0.2664449294090239 -0.2671971717265791 -0.19176408090729796 0.16747024634580882 -0.2503888351526461 -0.10518223422519339 0.02382452828986465 </vector>
                <vector>0.7149734247887155 0.17350679599654545 -0.46725310735025455 0.2371901195338004 -0.28111795562018516 -0.17449137101341727 0.11029609523574971 -0.2456488847167797 -0.07689845705402562 0.009443340199851255 </vector>
                <vector>0.7129785904025867 0.16493655682322084 -0.4741081132775117 0.23741773037186387 -0.2805974843238114 -0.1654278148563487 0.12847998931189658 -0.23994976460556788 -0.08675298211316002 0.003023292266831363 </vector>
                <vector>0.7207552512847722 0.1819681972857117 -0.47465565799229853 0.21279468084507797 -0.29115188514167956 -0.17629122942210299 0.06372168395122693 -0.2607758391045882 -0.01866939210202186 0.042304190395902115 </vector>
                <vector>0.708802395895993 0.1583333793096345 -0.4809478153520726 0.2503627569856688 -0.25625538863976816 -0.19643983829573122 0.1147007397938011 -0.2342822880850587 -0.08629993169795319 0.022025990085487064 </vector>
                <vector>0.685141474838429 0.14819504260762412 -0.4949504792423305 0.2738568367238615 -0.2414846817898084 -0.1949963818725205 0.15135529590390834 -0.24771389888939518 -0.10006160971019747 0.02065840143042999 </vector>
                <vector>0.7021161215149816 0.1719218030654052 -0.47127549337899965 0.2512194063485739 -0.2715933508994912 -0.18916477953958732 0.11468761456573154 -0.2548752805852381 -0.07393489180222194 0.02089885071084669 </vector>
                <vector>0.6966640066245823 0.1672266198463229 -0.49334473166746223 0.2664652736822432 -0.23970157219204058 -0.20157824654004972 0.09256986513990467 -0.25181883981977715 -0.05618756790498471 0.019705192831260772 </vector>
                <vector>0.6906284010834897 0.15003083836552564 -0.5022386428399015 0.24982494231281674 -0.2696218554799538 -0.19409530731900712 0.12550997244614323 -0.24295159574872877 -0.04427787520977745 0.03719112238939336 </vector>
                <vector>0.6961961465462714 0.1492671476131645 -0.5160209034236424 0.25514720605236707 -0.24507914901762526 -0.19585948041397577 0.1000963560562572 -0.23467746360409136 -0.03519245016126141 0.02612259035253535 </vector>
                <vector>0.6926264283239754 0.1363766459977293 -0.4944973559709722 0.25068024469837885 -0.27166265399104694 -0.20327317436041317 0.15628629703658836 -0.22578495474269342 -0.08275271539854478 0.042001238406998515 </vector>
                <vector>0.6953058448680146 0.1446275982268079 -0.502565973692348 0.25946733888893647 -0.23454837281661922 -0.19355053246267367 0.13058282827032122 -0.24335330097823193 -0.08877432662936838 0.032808896325161124 </vector>
                <vector>0.684154707835587 0.15446492955827257 -0.4981466126959976 0.2649435542665082 -0.28334887708671214 -0.20081644386873806 0.1340353710560247 -0.2307098977838833 -0.036694589108902345 0.01211785782784048 </vector>
                <vector>0.6858643108799892 0.15674485126508933 -0.5158099946193118 0.2655846182604502 -0.24696231149097972 -0.18707095275353852 0.107781231197036 -0.25019506329617375 -0.030873235966734636 0.014936546524173002 </vector>
                <vector>0.7017439845407295 0.1657357624843831 -0.46851816982979383 0.24946510985271586 -0.2558692003932012 -0.20121087066786147 0.11763114347327955 -0.26381644250380337 -0.09498775779101377 0.049826440834565576 </vector>
                <vector>0.6800239165225777 0.15441815772409745 -0.5010439509828529 0.26401748778356354 -0.2613400366751815 -0.20026370116925646 0.12926960410475824 -0.2566786607400091 -0.04690953296930181 0.038506716401604364 </vector>
                <vector>0.6837339420544096 0.16264792436399578 -0.4908471064607349 0.2658644771793062 -0.2463591968705296 -0.21602742863678415 0.10709251070382025 -0.2686269833388331 -0.05362014942696563 0.05614201043231607 </vector>
                <vector>0.7055530537628026 0.17921326977989363 -0.4677544192417827 0.25100298587399433 -0.2610878132386368 -0.20357168852468407 0.08678112166275806 -0.2620490503106673 -0.06349194294514122 0.035404483181463796 </vector>
                <vector>0.6851833976314033 0.15929129082601418 -0.49495491708619876 0.26148590589486587 -0.2703109238793348 -0.20287034062257936 0.12059630030035262 -0.24947649223020416 -0.04051385696622242 0.031569636131903035 </vector>
                <vector>0.6986818882723672 0.18228317187268822 -0.4786793916668479 0.23923126484330995 -0.27120603750045513 -0.18407899947636597 0.08320575694105997 -0.28469279588048496 -0.03200221604612408 0.047257358640852815 </vector>
                <vector>0.6621845272328096 0.14711483718752616 -0.5143234460373397 0.29075630503657723 -0.2702097991615785 -0.19756880602003707 0.16351593730187094 -0.23791806647543673 -0.04116721933576214 -0.002384269728629089 </vector>
                <vector>0.6815647790313838 0.17116434715990952 -0.494170975218848 0.26177105357967284 -0.28058488213512817 -0.1784272869417204 0.12193481396739628 -0.265338479452735 -0.02874373564480314 0.010830365654873143 </vector>
                <vector>0.694285065560919 0.16475438079818222 -0.4878285758073605 0.28295466859088725 -0.21409915280556255 -0.221397076717193 0.09549039855912847 -0.25220470491496566 -0.08784773550712477 0.025892732243089342 </vector>
                <vector>0.6772847136542841 0.1732619065431626 -0.48276775784892634 0.29457085804860184 -0.22188925380376015 -0.21200669704411093 0.11607680850186276 -0.27943847265894983 -0.08870451050346026 0.023612405111296482 </vector>
                <vector>0.6674804441691703 0.16119166091420753 -0.5036162072794275 0.3007691483560012 -0.22772486712235274 -0.2267831726392761 0.11620815568543597 -0.26060393926281755 -0.052347525452825804 0.025426302631884588 </vector>
                <vector>0.6642735064996085 0.14517210239459158 -0.5189338435274007 0.29545357374691184 -0.23952542244481387 -0.22027811611011172 0.13745264464912504 -0.24245516656476981 -0.04326688517651834 0.02210760653337808 </vector>
                <vector>0.6588922064297635 0.16215219172179382 -0.5040383485493469 0.3010680640569015 -0.24243235427103407 -0.22327754562389204 0.12780773891871883 -0.26795902809283456 -0.04022924252810118 0.02801631793803132 </vector>
                <vector>0.6553243287503212 0.15142330822741373 -0.5106116910758438 0.3084313956474424 -0.23690268706981854 -0.23621837572530302 0.1378343874600224 -0.25354016557245374 -0.04564433806468141 0.02990383742290128 </vector>
                <vector>0.6630959999620119 0.1819123980311117 -0.48532125924776603 0.29811108806148956 -0.243263099435342 -0.22604074263976195 0.10312997440258208 -0.2910923499994408 -0.037641615681485545 0.03710960654660161 </vector>
                <vector>0.6599695438451184 0.14136776316381736 -0.5189662882680832 0.31029626803489985 -0.20104674081642407 -0.22829138445383618 0.14335009262646248 -0.2574804130607413 -0.08330660738707363 0.034107766315859454 </vector>
                <vector>0.6768292127890004 0.16774487946651617 -0.4923136718452352 0.2930174867669457 -0.21380328007020435 -0.22485964012717374 0.10256734653736517 -0.27540920433069105 -0.07327960741092612 0.039506478224402695 </vector>
                <vector>0.6659514108208233 0.14972147843331723 -0.5041595782717652 0.30175223134060425 -0.22260727885676854 -0.2356110810685435 0.1335154959796822 -0.25371273285280516 -0.07270004967197212 0.03785010414742694 </vector>
                <vector>0.6538854613682246 0.15262703169588726 -0.5089827436081161 0.31478359427637803 -0.21952124757346675 -0.24586007124618248 0.13099490218759346 -0.2621012191446813 -0.05637637237423543 0.040550664418598684 </vector>
                <vector>0.655664331271479 0.15132491200069753 -0.5094598587838884 0.31407665766067117 -0.21538329584668703 -0.22439770075705945 0.14734941006226285 -0.26577232340690055 -0.078170586703166 0.024768454502591783 </vector>
                <vector>0.6883675406444628 0.1655780420488826 -0.4909651872201683 0.2729675937260198 -0.26669674353237693 -0.1960666590830194 0.12101993080875316 -0.2401595305286065 -0.051725540700670945 -0.0023194461632769607 </vector>
                <vector>0.6598442055549676 0.1517587878996012 -0.48330447028923434 0.3018368190431531 -0.29587753256276733 -0.20381085331673343 0.2039293846529358 -0.22877946465631077 -0.08459158735590154 -0.02100528896971009 </vector>
                <vector>0.6940643373778194 0.17337177201059317 -0.471652144561549 0.268251853948868 -0.27087797098895794 -0.20336824065276782 0.11706181801176294 -0.24799187341295453 -0.0685960398390755 0.009736488106260733 </vector>
                <vector>0.6897217985314135 0.18221747410484868 -0.47197169178203857 0.2679968322819446 -0.28346291191299927 -0.19206831710004607 0.11365761279230122 -0.2579179134404437 -0.04794480762867655 -2.2807584630391963E-4 </vector>
                <vector>0.6663351354019736 0.16920270068843257 -0.48722962744501913 0.29954280223948626 -0.258387619692008 -0.19960489316712077 0.14974611939457583 -0.2630290577421993 -0.07046400765952204 -0.006111552018598644 </vector>
                <vector>0.6855468723060185 0.1628223569820011 -0.49618135715901057 0.30504567495440793 -0.20493548749180363 -0.2342520000461017 0.09731519224773642 -0.23933380808950677 -0.08174521990294034 0.005717776199199699 </vector>
                <vector>0.6673227293677344 0.15934116779074886 -0.5014780974297344 0.3076576479796034 -0.20311631739652727 -0.2415963812507982 0.10989176878517727 -0.2678742100813313 -0.07262008332664958 0.0424717755617772 </vector>
                <vector>0.6653830801418805 0.1519103779087762 -0.5225789623603225 0.30303355840198054 -0.20166384203253407 -0.2127827660067539 0.11959262745018327 -0.2662281203729452 -0.06073290319920724 0.024066950068942564 </vector>
                <vector>0.6776235872537734 0.17641292840179237 -0.4748880825693796 0.2880834814381246 -0.2609083009689638 -0.18944314257155392 0.14229306287224655 -0.26846660087843843 -0.0841202665876763 -0.006586666389924544 </vector>
                <vector>0.6923192140873664 0.14584384257911193 -0.5091793462107455 0.2814292194860675 -0.21348769667559475 -0.19735251142091928 0.12729531903907676 -0.2339689987175752 -0.09694749024010352 0.004048448073315093 </vector>
                <vector>0.654502032627886 0.17411524846232956 -0.49440570714331233 0.3347813009712201 -0.21353519898123885 -0.24019950231467288 0.11925643405780634 -0.26897142149585107 -0.06581756056114103 2.74374376973939E-4 </vector>
                <vector>0.6772153396049533 0.14555982783526739 -0.5212482996170679 0.2902083697022405 -0.20121617006211612 -0.2082901174479398 0.1197281521386245 -0.2543871588923284 -0.07447902206439358 0.026909078802759716 </vector>
                <vector>0.7029138456644257 0.18204413726698376 -0.47768904018446656 0.2693372761476039 -0.2348921846302894 -0.20119821719621858 0.07708425575850739 -0.2617416852865903 -0.0674168766081769 0.011558489068221302 </vector>
                <vector>0.6945209459268408 0.17296487520806403 -0.4858677074148178 0.2680752420679386 -0.2489047418327369 -0.19173624298688058 0.10316263735655806 -0.2587033094170499 -0.06291113403584433 0.009399435127928422 </vector>
              </data>
            </datamatrix>
          </datavector>
          <classifiernames>population	individual	digitization	side</classifiernames>
          <classifiermat>
            <vector>H	H16	a	l</vector>
            <vector>H	H17	a	l</vector>
            <vector>H	H18	a	l</vector>
            <vector>H	H19	a	l</vector>
            <vector>H	H01	a	l</vector>
            <vector>H	H20	a	l</vector>
            <vector>H	H21	a	l</vector>
            <vector>H	H22	a	l</vector>
            <vector>H	H23	a	l</vector>
            <vector>H	H25	a	l</vector>
            <vector>H	H26	a	l</vector>
            <vector>H	H27	a	l</vector>
            <vector>H	H28	a	l</vector>
            <vector>H	H29	a	l</vector>
            <vector>H	H02	a	l</vector>
            <vector>H	H30	a	l</vector>
            <vector>H	H03	a	l</vector>
            <vector>H	H04	a	l</vector>
            <vector>H	H05	a	l</vector>
            <vector>H	H06	a	l</vector>
            <vector>H	H07	a	l</vector>
            <vector>I	I10	a	l</vector>
            <vector>I	I11	a	l</vector>
            <vector>I	I12	a	l</vector>
            <vector>I	I13	a	l</vector>
            <vector>I	I14	a	l</vector>
            <vector>I	I15	a	l</vector>
            <vector>I	I16	a	l</vector>
            <vector>I	I18	a	l</vector>
            <vector>I	I19	a	l</vector>
            <vector>I	I01	a	l</vector>
            <vector>I	I20	a	l</vector>
            <vector>I	I21	a	l</vector>
            <vector>I	I22	a	l</vector>
            <vector>I	I23	a	l</vector>
            <vector>I	I24	a	l</vector>
            <vector>I	I25	a	l</vector>
            <vector>I	I02	a	l</vector>
            <vector>I	I03	a	l</vector>
            <vector>I	I06	a	l</vector>
            <vector>I	I07	a	l</vector>
            <vector>I	I08	a	l</vector>
            <vector>I	I09	a	l</vector>
            <vector>S	S12	a	l</vector>
            <vector>S	S12	a	l</vector>
            <vector>S	S14	a	l</vector>
            <vector>S	S15	a	l</vector>
            <vector>S	S15	a	l</vector>
            <vector>S	S16	a	l</vector>
            <vector>S	S17	a	l</vector>
            <vector>S	S19	a	l</vector>
            <vector>S	S20	a	l</vector>
            <vector>S	S21	a	l</vector>
            <vector>S	S22	a	l</vector>
            <vector>S	S23	a	l</vector>
            <vector>S	S02	a	l</vector>
            <vector>S	S03	a	l</vector>
            <vector>S	S04	a	l</vector>
            <vector>S	S05	a	l</vector>
            <vector>S	S06	a	l</vector>
            <vector>S	S07	a	l</vector>
            <vector>S	S08	a	l</vector>
            <vector>S	S09	a	l</vector>
            <vector>T	T10	a	l</vector>
            <vector>T	T10	a	l</vector>
            <vector>T	T11	a	l</vector>
            <vector>T	T12	a	l</vector>
            <vector>T	T13	a	l</vector>
            <vector>T	T14	a	l</vector>
            <vector>T	T15	a	l</vector>
            <vector>T	T01	a	l</vector>
            <vector>T	T02	a	l</vector>
            <vector>T	T03	a	l</vector>
            <vector>T	T04	a	l</vector>
            <vector>T	T05	a	l</vector>
            <vector>T	T06	a	l</vector>
            <vector>T	T07	a	l</vector>
            <vector>T	T08	a	l</vector>
            <vector>T	T09	a	l</vector>
            <vector>H	H16	a	r</vector>
            <vector>H	H17	a	r</vector>
            <vector>H	H18	a	r</vector>
            <vector>H	H21	a	r</vector>
            <vector>H	H22	a	r</vector>
            <vector>H	H23	a	r</vector>
            <vector>H	H25	a	r</vector>
            <vector>H	H26	a	r</vector>
            <vector>H	H27	a	r</vector>
            <vector>H	H28	a	r</vector>
            <vector>H	H29	a	r</vector>
            <vector>H	H02	a	r</vector>
            <vector>H	H30	a	r</vector>
            <vector>H	H03	a	r</vector>
            <vector>H	H04	a	r</vector>
            <vector>H	H05	a	r</vector>
            <vector>H	H06	a	r</vector>
            <vector>H	H07	a	r</vector>
            <vector>I	I10	a	r</vector>
            <vector>I	I11	a	r</vector>
            <vector>I	I12	a	r</vector>
            <vector>I	I13	a	r</vector>
            <vector>I	I14	a	r</vector>
            <vector>I	I15	a	r</vector>
            <vector>I	I16	a	r</vector>
            <vector>I	I17	a	r</vector>
            <vector>I	I18	a	r</vector>
            <vector>I	I19	a	r</vector>
            <vector>I	I01	a	r</vector>
            <vector>I	I20	a	r</vector>
            <vector>I	I21	a	r</vector>
            <vector>I	I22	a	r</vector>
            <vector>I	I23	a	r</vector>
            <vector>I	I24	a	r</vector>
            <vector>I	I25	a	r</vector>
            <vector>I	I02	a	r</vector>
            <vector>I	I04	a	r</vector>
            <vector>I	I05	a	r</vector>
            <vector>I	I07	a	r</vector>
            <vector>I	I08	a	r</vector>
            <vector>I	I09	a	r</vector>
            <vector>S	S10	a	r</vector>
            <vector>S	S11	a	r</vector>
            <vector>S	S12	a	r</vector>
            <vector>S	S13	a	r</vector>
            <vector>S	S14	a	r</vector>
            <vector>S	S16	a	r</vector>
            <vector>S	S17	a	r</vector>
            <vector>S	S01	a	r</vector>
            <vector>S	S20	a	r</vector>
            <vector>S	S02	a	r</vector>
            <vector>S	S06	a	r</vector>
            <vector>S	S07	a	r</vector>
            <vector>S	S08	a	r</vector>
            <vector>S	S09	a	r</vector>
            <vector>T	T10	a	r</vector>
            <vector>T	T11	a	r</vector>
            <vector>T	T12	a	r</vector>
            <vector>T	T13	a	r</vector>
            <vector>T	T15	a	r</vector>
            <vector>T	T01	a	r</vector>
            <vector>T	T02	a	r</vector>
            <vector>T	T03	a	r</vector>
            <vector>T	T04	a	r</vector>
            <vector>T	T05	a	r</vector>
            <vector>T	T06	a	r</vector>
            <vector>T	T07	a	r</vector>
            <vector>T	T08	a	r</vector>
            <vector>T	T09	a	r</vector>
          </classifiermat>
          <idvec>H16al	H17al	H18al	H19al	H01al	H20al	H21al	H22al	H23al	H25al	H26al	H27al	H28al	H29al	H02al	H30al	H03al	H04al	H05al	H06al	H07al	I10al	I11al	I12al	I13al	I14al	I15al	I16al	I18al	I19al	I01al	I20al	I21al	I22al	I23al	I24al	I25al	I02al	I03al	I06al	I07al	I08al	I09al	S12al	S12al	S14al	S15al	S15al	S16al	S17al	S19al	S20al	S21al	S22al	S23al	S02al	S03al	S04al	S05al	S06al	S07al	S08al	S09al	T10al	T10al	T11al	T12al	T13al	T14al	T15al	T01al	T02al	T03al	T04al	T05al	T06al	T07al	T08al	T09al	H16ar	H17ar	H18ar	H21ar	H22ar	H23ar	H25ar	H26ar	H27ar	H28ar	H29ar	H02ar	H30ar	H03ar	H04ar	H05ar	H06ar	H07ar	I10ar	I11ar	I12ar	I13ar	I14ar	I15ar	I16ar	I17ar	I18ar	I19ar	I01ar	I20ar	I21ar	I22ar	I23ar	I24ar	I25ar	I02ar	I04ar	I05ar	I07ar	I08ar	I09ar	S10ar	S11ar	S12ar	S13ar	S14ar	S16ar	S17ar	S01ar	S20ar	S02ar	S06ar	S07ar	S08ar	S09ar	T10ar	T11ar	T12ar	T13ar	T15ar	T01ar	T02ar	T03ar	T04ar	T05ar	T06ar	T07ar	T08ar	T09ar</idvec>
          <meanconfig>0.6892535786871373 0.16596319850572042 -0.486581776659797 0.269855513421024 -0.25109418868687544 -0.19585606371918035 0.12012398326673271 -0.25787998551937147 -0.07170159660719749 0.01791733731180763 </meanconfig>
          <omitflag>false	false	false	false	false	false	false	false	false	false	false	false	false	false	false	false	false	false	false	false	false	false	false	false	false	false	false	false	false	false	false	false	false	false	false	false	false	false	false	false	false	false	false	false	false	false	false	false	false	false	false	false	false	false	false	false	false	false	false	false	false	false	false	false	false	false	false	false	false	false	false	false	false	false	false	false	false	false	false	false	false	false	false	false	false	false	false	false	false	false	false	false	false	false	false	false	false	false	false	false	false	false	false	false	false	false	false	false	false	false	false	false	false	false	false	false	false	false	false	false	false	false	false	false	false	false	false	false	false	false	false	false	false	false	false	false	false	false	false	false	false	false	false	false	false	false	false	false</omitflag>
          <uniquenumvec>2 4 6 8 10 12 14 16 18 20 22 24 26 28 30 32 34 36 38 40 42 44 46 48 50 52 54 56 58 60 62 64 66 68 70 72 74 76 78 80 82 84 86 88 89 90 92 93 94 96 98 100 102 104 106 108 110 112 114 116 118 120 122 124 125 126 128 130 132 134 136 138 140 142 144 146 148 150 152 154 156 158 160 162 164 166 168 170 172 174 176 178 180 182 184 186 188 190 192 194 196 198 200 202 204 206 208 210 212 214 216 218 220 222 224 226 228 230 232 234 236 238 240 242 244 246 248 250 252 254 256 258 260 262 264 266 268 270 272 274 276 278 280 282 284 286 288 290 </uniquenumvec>
        </morphojset_contents>
        <morphojset>
          <morphojset_contents visiblename="Left" uniqueid="294" alignmentmethod="1" dimension="2" hasprocrustesfit="true" hasrawdata="true" linkedoutlinenumber="0" linkedwireframenumber="0" nincl="79" nlmk="5" nobs="79" objsymmetry="false" procsumsquare="0.5040602252462651" procrustesfitfromparentset="false">
            <alignmentvectors>
              <vector>0.0 </vector>
              <vector>0.0 </vector>
              <vector>0.0 </vector>
              <vector>0.0 </vector>
              <vector>0.0 </vector>
            </alignmentvectors>
            <datavector>
              <datamatrix visiblename="Left, Raw coordinates" covarfromorigin="false" matrixtype="0" iscoordinates="true" issymmetrycomponent="false" isasymmetrycomponent="false">
                <data>
                  <vector>10.327332 5.7350259999999995 2.721102 7.64194 3.849538 4.21378 5.849298 3.478154 5.313648 5.456488 </vector>
                  <vector>2.042612 6.206398 9.24889 1.96405 9.413156 5.335074 6.74919 7.370544 7.934762 4.813708 </vector>
                  <vector>12.341376 6.877746 4.74943 6.742048 6.470652 4.078082 9.456008 3.67813 7.8204899999999995 5.135098 </vector>
                  <vector>3.74955 3.949526 11.448625999999999 4.977974 8.898932 7.513384 6.470652 7.734786 8.406134 6.020706 </vector>
                  <vector>3.727269 0.587412 6.965028 6.459201 3.7738890000000005 6.515145 2.63403 4.461534 4.881114 5.319342000000001 </vector>
                  <vector>3.449586 7.699076 9.60599 2.006902 10.748709999999999 5.870724 8.620394 7.863342 8.74895 5.370784 </vector>
                  <vector>2.8639419999999998 6.913456 8.398992 1.599808 9.263174 4.635158 7.39197 6.727764 7.684792 4.3494779999999995 </vector>
                  <vector>2.221162 6.684912 9.206038 2.556836 9.098908 6.377806 7.184852 7.64194 7.777638 5.413636 </vector>
                  <vector>3.542432 6.92774 10.834414 4.3423359999999995 10.155924 7.441964 8.277578 8.556116 9.03463 6.577782 </vector>
                  <vector>10.627296 4.656584 2.89251 7.656224 3.74955 4.120934 6.584924 3.2138999999999998 5.370784 5.263654 </vector>
                  <vector>1.314128 7.420538 8.156164 2.328292 8.513264 5.913576 6.242108 8.227584 6.670628 5.599328 </vector>
                  <vector>10.413036 7.406254 2.599688 7.549094 4.120934 4.977974 6.377806 4.192354 5.763594 6.0849839999999995 </vector>
                  <vector>4.270916 7.17771 9.327452 1.828352 9.913096 5.270796 9.027488 6.670628 8.670387999999999 4.763714 </vector>
                  <vector>2.813948 7.71336 9.32031 2.3425759999999998 9.934522 5.977854 7.870484 7.984756 8.306146 5.342216 </vector>
                  <vector>3.6550080000000005 0.6759900000000001 7.531461 6.545448 4.270392 6.627033000000001 3.051279 5.109552000000001 5.111883000000001 5.275053000000001 </vector>
                  <vector>3.9281 6.656344 9.563138 1.635518 10.184492 4.763714 8.220442 7.027728 8.477554 4.6994359999999995 </vector>
                  <vector>4.177152 0.587412 6.578082 6.724935 3.9999960000000003 6.342651 2.990673 5.025636 4.634028000000001 5.023305000000001 </vector>
                  <vector>4.326336 0.5104890000000001 6.976683 6.6480120000000005 3.9347280000000002 6.337989 2.976687 4.713282 5.15151 4.897431 </vector>
                  <vector>4.480182 0.503496 6.750576000000001 6.571089000000001 4.051278 6.139854000000001 3.095568 4.440555000000001 4.909086 4.878783 </vector>
                  <vector>4.28904 0.599067 7.128198 6.4685250000000005 4.326336 6.221439 3.2167800000000004 4.77855 5.037291000000001 4.7855430000000005 </vector>
                  <vector>4.069926000000001 0.43589700000000003 6.825168000000001 6.696963 3.9766860000000004 6.426567 2.685312 5.0536080000000005 4.6829790000000004 5.048946 </vector>
                  <vector>4.206638 7.506242 9.441724 0.692774 10.934402 4.235206 9.056056 6.634918 8.663246 4.442324 </vector>
                  <vector>10.313048 8.763234 2.8639419999999998 1.9497659999999999 5.14224 0.764194 9.484576 2.978214 6.656344 3.113912 </vector>
                  <vector>3.89239 7.384828 9.71312 3.271036 9.798824 5.60647 8.127596 7.620514 8.727524 5.406494 </vector>
                  <vector>4.382280000000001 0.701631 7.095564 6.5291310000000005 4.671324 6.228432000000001 3.5011620000000003 4.14918 5.347314000000001 5.123538000000001 </vector>
                  <vector>10.277338 7.956188 3.078202 4.920838 4.835134 3.342456 8.199016 3.978094 6.0706999999999995 4.913696 </vector>
                  <vector>2.956788 8.28472 8.591826 1.335554 9.898812 4.92798 8.113312 7.277698 7.770496 4.827992 </vector>
                  <vector>7.663366 8.791802 5.46363 2.699676 7.96333 3.156764 8.78466 4.885128 7.17771 4.763714 </vector>
                  <vector>4.49946 7.620514 9.53457 2.906794 9.841676 6.384948 8.413276 7.756212 8.834654 5.542192 </vector>
                  <vector>3.699556 8.256152 9.17747 3.199616 9.848818 6.220682 8.53469 7.970472 7.984756 6.03499 </vector>
                  <vector>2.967363 0.6783210000000001 6.452208000000001 5.913747000000001 3.927735 6.088572 2.5780860000000003 4.77855 4.379949000000001 4.519809 </vector>
                  <vector>7.599088 8.763234 4.199496 2.592546 6.734906 2.5139839999999998 8.406134 4.6922939999999995 6.584924 4.35662 </vector>
                  <vector>3.363882 8.448986 8.39185 1.485536 9.598848 4.827992 7.977614 7.084864 7.53481 5.242228 </vector>
                  <vector>7.291982 7.791922 4.363762 2.413996 6.920598 2.628256 8.03475 4.220922 6.184972 3.99952 </vector>
                  <vector>4.186476000000001 0.8158500000000001 7.536123000000001 6.0675930000000005 4.757571 6.1421850000000004 3.6666630000000002 4.948713000000001 5.596731 4.990671000000001 </vector>
                  <vector>5.235086 8.220442 7.777638 1.842636 9.634558 4.049514 8.827512 6.4277999999999995 7.89191 4.863702 </vector>
                  <vector>3.128196 8.506122 9.24889 2.742528 9.791682 5.877866 7.977614 7.791922 8.10617 5.635038 </vector>
                  <vector>3.720276 0.60606 6.205122 6.249411 4.009320000000001 6.109551000000001 2.8974330000000004 4.5477810000000005 4.575753000000001 4.762233 </vector>
                  <vector>3.8578050000000004 0.6503490000000001 7.594398000000001 6.344982000000001 5.109552000000001 6.622371 3.459204 4.862466 5.552442 5.160834 </vector>
                  <vector>4.209786 0.624708 6.634026 6.389271000000001 3.8368260000000003 6.146847 3.0233070000000004 4.972023 4.629366 4.8018600000000005 </vector>
                  <vector>3.7622340000000003 0.48251700000000003 6.939387000000001 6.564096 4.174821000000001 6.433560000000001 3.1678290000000002 4.543119 4.627035 4.913748 </vector>
                  <vector>3.533796 0.8717940000000001 7.811181 6.501159 5.237757 6.9160770000000005 3.4405560000000004 5.6643300000000005 5.2773840000000005 5.310018 </vector>
                  <vector>4.111884 0.6037290000000001 6.734259000000001 6.2937 4.447548 6.328665000000001 3.0606030000000004 4.750578 4.843818000000001 4.620042000000001 </vector>
                  <vector>5.002326 0.5944050000000001 6.762231000000001 6.6480120000000005 4.0722570000000005 5.883444000000001 3.326337 4.100229000000001 5.055939 4.839156 </vector>
                  <vector>5.002326 0.5944050000000001 6.762231000000001 6.6480120000000005 4.076919 5.895099 3.326337 4.100229000000001 5.0396220000000005 4.864797 </vector>
                  <vector>4.477851 0.8531460000000001 7.03962 6.564096 4.35897 6.256404000000001 3.354309 4.596732 5.2773840000000005 4.993002000000001 </vector>
                  <vector>3.9627000000000003 0.720279 7.358967000000001 6.303024000000001 3.965031 6.1258680000000005 3.074589 4.303026 4.9790160000000006 4.708620000000001 </vector>
                  <vector>3.9673620000000005 0.7156170000000001 7.356636000000001 6.303024000000001 3.9696930000000004 6.128199 3.074589 4.303026 4.976685000000001 4.6969650000000005 </vector>
                  <vector>4.223772 0.6969690000000001 7.030296000000001 6.2004600000000005 4.037292 6.002325000000001 3.2261040000000003 4.3240050000000005 4.918410000000001 4.655007 </vector>
                  <vector>3.750579 0.8041950000000001 7.710948 6.303024000000001 4.442886000000001 6.561765 2.9440530000000003 4.424238 5.163165 5.013981 </vector>
                  <vector>4.601394 0.9813510000000001 7.741251000000001 6.076917000000001 4.748247 6.011649 3.7109520000000003 4.645683 5.610717 4.8461490000000005 </vector>
                  <vector>4.8018600000000005 0.7412580000000001 8.025633000000001 6.3799470000000005 5.296032 6.552441000000001 3.920742 4.827501000000001 6.020973000000001 4.832163 </vector>
                  <vector>4.487175000000001 0.9440550000000001 7.785540000000001 6.191136 4.8764520000000005 5.8578030000000005 3.883446 4.270392 5.617710000000001 4.706289 </vector>
                  <vector>3.86946 0.764568 8.027964 6.303024000000001 4.634028000000001 6.508152000000001 3.5617680000000003 5.603724000000001 5.454540000000001 5.034960000000001 </vector>
                  <vector>3.5221410000000004 1.0885770000000001 7.072254000000001 6.466194000000001 4.689972 6.491835000000001 3.020976 4.63869 4.797198000000001 5.0093190000000005 </vector>
                  <vector>3.6853110000000004 0.762237 6.664329 6.6480120000000005 3.2843790000000004 5.981346 2.5780860000000003 4.372956 4.580415 4.874121000000001 </vector>
                  <vector>3.5617680000000003 0.7412580000000001 7.244748 6.018642000000001 4.221441 6.536124 2.9860110000000004 4.972023 5.1142140000000005 4.776219 </vector>
                  <vector>4.0116510000000005 0.662004 7.3030230000000005 6.561765 3.9090870000000004 6.08391 3.0769200000000003 4.372956 4.9650300000000005 4.776219 </vector>
                  <vector>4.282047 0.7132860000000001 7.554771000000001 6.337989 4.655007 6.494166000000001 3.4848450000000004 4.095567 5.365962000000001 4.899762 </vector>
                  <vector>3.9020940000000004 0.7249410000000001 7.36596 6.601392000000001 4.109553 6.38694 3.0932370000000002 4.8601350000000005 5.0396220000000005 5.023305000000001 </vector>
                  <vector>4.363632 0.8624700000000001 6.850809000000001 6.356637 4.03263 5.974353000000001 3.221442 4.0722570000000005 4.909086 4.703958 </vector>
                  <vector>4.391604 0.8041950000000001 6.114213 6.720273000000001 3.3356610000000004 5.885775000000001 2.762235 3.920742 4.445217 4.818177 </vector>
                  <vector>3.533796 0.680652 7.282044000000001 6.452208000000001 3.9254040000000003 6.321672 2.84382 4.540788 4.792536 4.783212000000001 </vector>
                  <vector>1.92834 6.60635 11.062958 1.814068 10.163066 6.477794 8.527548 7.791922 8.848938 5.0351099999999995 </vector>
                  <vector>1.92834 6.592066 11.062958 1.806926 10.170208 6.449226 8.527548 7.791922 8.806086 5.020826 </vector>
                  <vector>3.063918 8.027608 9.920238 1.764074 10.263054 5.89215 8.441844 8.149022 8.598968 5.3779259999999995 </vector>
                  <vector>1.564098 8.134738 8.841796 1.421258 10.091645999999999 5.056536 8.056176 8.263294 7.99904 5.599328 </vector>
                  <vector>4.992258 7.384828 9.770256 2.842516 10.163066 5.477914 9.206038 7.206278 8.934642 5.413636 </vector>
                  <vector>11.562898 7.491958 3.792402 7.53481 5.64218 4.842276 7.4633899999999995 4.370904 7.199136 6.03499 </vector>
                  <vector>11.434342 7.92762 2.435422 8.556116 4.792282 4.949406 7.556236 4.35662 5.877866 6.227824 </vector>
                  <vector>3.1958010000000003 0.24242400000000003 7.279713 6.417243000000001 3.815847 6.0815790000000005 2.617713 4.435893 4.643352 4.808853 </vector>
                  <vector>4.046616 0.615384 6.988338000000001 6.417243000000001 4.1468490000000005 6.559434 2.9044260000000004 4.347315 4.717944 4.743585 </vector>
                  <vector>3.9557070000000003 0.6200460000000001 7.494165000000001 6.594399 4.307688000000001 6.258735000000001 3.510486 4.177152 5.300694 5.153841000000001 </vector>
                  <vector>3.7738890000000005 0.7412580000000001 7.193466000000001 6.2447490000000005 3.9906720000000004 5.780880000000001 3.3006960000000003 4.051278 4.832163 4.589739000000001 </vector>
                  <vector>3.35664 0.363636 7.051275 6.580413 3.631698 6.344982000000001 2.5337970000000003 4.617711 4.524471 4.923072 </vector>
                  <vector>3.510486 0.505827 7.729596000000001 6.547779 3.8438190000000003 6.703956000000001 2.827503 5.657337 4.8904380000000005 5.1585030000000005 </vector>
                  <vector>4.165497 0.6410250000000001 7.174818 6.50349 4.209786 6.093234000000001 3.2634000000000003 4.449879 4.953375 4.56876 </vector>
                  <vector>4.051278 0.46386900000000003 6.2447490000000005 6.501159 3.4941690000000003 5.8578030000000005 2.648016 3.9463830000000004 4.300695 4.585077 </vector>
                  <vector>12.141399999999999 5.3922099999999995 2.806806 6.60635 4.092366 3.14248 7.349118 2.35686 6.14212 4.163786 </vector>
                </data>
              </datamatrix>
              <datamatrix visiblename="Left, centroid size" covarfromorigin="false" matrixtype="1" iscoordinates="false" issymmetrycomponent="false" isasymmetrycomponent="false">
                <data>
                  <vector>6.636303972141602 1.892555177810395 </vector>
                  <vector>7.2599376756738625 1.9823712441819314 </vector>
                  <vector>6.5179677866833305 1.8745626381944014 </vector>
                  <vector>6.603196730052618 1.8875538848095847 </vector>
                  <vector>5.874727138623615 1.7706596144620466 </vector>
                  <vector>7.344708626488269 1.9939801391981722 </vector>
                  <vector>6.586361538531938 1.8850010774569013 </vector>
                  <vector>6.917832778621582 1.934102538297648 </vector>
                  <vector>6.5280677353629235 1.876110993735873 </vector>
                  <vector>6.924965108591493 1.9351330135901665 </vector>
                  <vector>7.338117750436443 1.993082372470526 </vector>
                  <vector>6.58400523612149 1.8846432586541442 </vector>
                  <vector>6.177503853818628 1.8209142827280462 </vector>
                  <vector>7.244209145379169 1.9802024111365801 </vector>
                  <vector>5.9901185162502415 1.7901111976161383 </vector>
                  <vector>6.508157835807979 1.8730564416453666 </vector>
                  <vector>5.556986470988714 1.7150559597057822 </vector>
                  <vector>5.7547098037381526 1.7500186158352402 </vector>
                  <vector>5.511823471974154 1.7068955070690024 </vector>
                  <vector>5.537033671911775 1.7114589190778524 </vector>
                  <vector>5.879737429022457 1.771512105985321 </vector>
                  <vector>7.316644897350261 1.9901518755434409 </vector>
                  <vector>8.705016965697885 2.1638995221783777 </vector>
                  <vector>5.99768984402028 1.7913743690898944 </vector>
                  <vector>5.411257725594486 1.6884815474643229 </vector>
                  <vector>6.660437896416361 1.896185232603514 </vector>
                  <vector>7.5447933855957645 2.0208577075633136 </vector>
                  <vector>5.398087831373033 1.6860447855588518 </vector>
                  <vector>5.8517139213475575 1.7667345963422187 </vector>
                  <vector>6.306336660962148 1.841554947100627 </vector>
                  <vector>5.32762663564308 1.6729058548898426 </vector>
                  <vector>5.980501158924259 1.7885043702912042 </vector>
                  <vector>7.089838614835291 1.9586625779204128 </vector>
                  <vector>5.138769006879527 1.6368135579590928 </vector>
                  <vector>5.319938506431442 1.6714617443452897 </vector>
                  <vector>5.85238158940594 1.766848687697419 </vector>
                  <vector>6.93505484748549 1.9365889625293908 </vector>
                  <vector>5.192917444695959 1.647295667315435 </vector>
                  <vector>5.8049061064267 1.7587034404155475 </vector>
                  <vector>5.370787693599106 1.680974581860381 </vector>
                  <vector>5.714871774008127 1.7430718602510817 </vector>
                  <vector>6.007514775999807 1.7930111482176065 </vector>
                  <vector>5.390318428684897 1.684604460853977 </vector>
                  <vector>5.354163809535043 1.6778745403594904 </vector>
                  <vector>5.35815790473491 1.6786202415233435 </vector>
                  <vector>5.325534034699507 1.672512994773443 </vector>
                  <vector>5.577504067617021 1.7187413766146513 </vector>
                  <vector>5.57832057575977 1.7188877590059688 </vector>
                  <vector>5.282509710801638 1.6644013088029563 </vector>
                  <vector>5.885215071782168 1.772443285801838 </vector>
                  <vector>5.1638356319770295 1.64167964288391 </vector>
                  <vector>5.618092038876722 1.7259921114023795 </vector>
                  <vector>5.148628246734193 1.638730319338119 </vector>
                  <vector>5.91179247760163 1.7769490811356385 </vector>
                  <vector>5.410764076877757 1.688390317059121 </vector>
                  <vector>5.556470956644442 1.714963186714479 </vector>
                  <vector>5.648193377846052 1.7313357378920147 </vector>
                  <vector>5.670156230287628 1.7352166712026758 </vector>
                  <vector>5.620019826629547 1.726335191769403 </vector>
                  <vector>5.760215596224502 1.7509749039074058 </vector>
                  <vector>5.1412173708734406 1.6372898940066785 </vector>
                  <vector>5.243657527819986 1.6570192563355703 </vector>
                  <vector>5.797617914393738 1.7574471287753433 </vector>
                  <vector>8.549463842440929 2.1458685724959685 </vector>
                  <vector>8.546659249030863 2.1455404754858782 </vector>
                  <vector>7.788300406575701 2.0526226597726724 </vector>
                  <vector>8.681072061778176 2.161145030467047 </vector>
                  <vector>5.541192397999117 1.712209711895484 </vector>
                  <vector>6.456130982375126 1.865030219233823 </vector>
                  <vector>7.651572292099971 2.034911155099462 </vector>
                  <vector>6.134378930166282 1.8139088391616534 </vector>
                  <vector>5.672762327220664 1.7356761820359203 </vector>
                  <vector>5.7540862244035935 1.7499102501410972 </vector>
                  <vector>5.32015584694411 1.671502597462843 </vector>
                  <vector>6.087385680291796 1.8062187088141872 </vector>
                  <vector>6.3787900820607355 1.8529784370620923 </vector>
                  <vector>5.4958099263977465 1.7039859703332432 </vector>
                  <vector>5.412605089098041 1.6887305091397582 </vector>
                  <vector>7.984472359183967 2.0774987004835332 </vector>
                </data>
                <namesvector>Centroid Size	Log Centroid Size</namesvector>
              </datamatrix>
              <datamatrix visiblename="Left, Procrustes coordinates" covarfromorigin="false" matrixtype="2" iscoordinates="true" issymmetrycomponent="false" isasymmetrycomponent="false">
                <data>
                  <vector>0.6927861440860923 0.17431250436889 -0.4855756032851046 0.28070049009663334 -0.2372578723680688 -0.20384630278343321 0.07815371763514614 -0.2667598915909056 -0.04810638606806525 0.015593199908815632 </vector>
                  <vector>0.6933978987377494 0.16281039109529408 -0.4590241203756486 0.2695217944517771 -0.28054561883095275 -0.16249699932486877 0.1721018137506864 -0.260200420747697 -0.1259299732818347 -0.00963476547450533 </vector>
                  <vector>0.6680347141147225 0.16172661768063626 -0.49507982058087285 0.2847468388450628 -0.28233947609324916 -0.15521776163354556 0.16574278863734268 -0.2725720865613116 -0.056358206077943354 -0.01868360833084183 </vector>
                  <vector>0.6725713380492638 0.15959689893751214 -0.49925615242217225 0.2901477623442927 -0.21683398112706395 -0.17673846794337814 0.1328211866967284 -0.29811068351878417 -0.08930239119675559 0.02510449018035778 </vector>
                  <vector>0.6877201468759965 0.1623458226834514 -0.4512962091255056 0.2875358978801208 -0.2504463137835277 -0.21915906836601057 0.14805808046266045 -0.2643656345302797 -0.1340357044296237 0.03364298233271851 </vector>
                  <vector>0.6814848174333342 0.17724900257538984 -0.4557557043042707 0.29942106314853834 -0.26632719931271004 -0.2163356639697484 0.12868422205503402 -0.2613997030461615 -0.08808613587138837 0.0010653012919813309 </vector>
                  <vector>0.7018601100962173 0.16076655280271757 -0.461159955287944 0.2628461009218383 -0.2739404328191981 -0.17949245572333575 0.14722910233049324 -0.2491238757476501 -0.11398882431956833 0.005003677746430558 </vector>
                  <vector>0.6989275016408777 0.17008849151813568 -0.46967092879727756 0.2904304888666841 -0.22443570973447477 -0.20558332034577326 0.10394801367774542 -0.2561256305581995 -0.10876887678687093 0.0011899705191527367 </vector>
                  <vector>0.7199173201340707 0.17571928202976256 -0.4646709162615312 0.25703588405700284 -0.23643713819086068 -0.1732636875721859 0.08736244568412711 -0.2603757150949698 -0.10617171136580603 8.842365803901665E-4 </vector>
                  <vector>0.6833759268053152 0.1250801152612328 -0.5098571365219792 0.2702644533776105 -0.2635115758917449 -0.19566497436149863 0.16661478011665204 -0.22225319023171428 -0.07662199450824303 0.022573595954369613 </vector>
                  <vector>0.6765784722492935 0.16369709729834586 -0.4822889866927349 0.2788615612651067 -0.27202667148892246 -0.1659707588917223 0.15621870192649218 -0.2770629547272974 -0.07848151599412831 4.7505505556726287E-4 </vector>
                  <vector>0.7018922003986853 0.1843962654703638 -0.48854124478510863 0.24668297148739693 -0.2696955490851458 -0.1536656824305316 0.07059010571262817 -0.28450800523565295 -0.014245512241059298 0.007094450708424125 </vector>
                  <vector>0.7033763914516085 0.175164729721913 -0.4869316808673383 0.2893793632342337 -0.19120999259983731 -0.19428426432746604 0.06751556484183989 -0.2709102547640077 -0.09275028282627248 6.504261353276544E-4 </vector>
                  <vector>0.6963466704695987 0.16317955146067173 -0.4645883748228859 0.2750153459970562 -0.25362765470596305 -0.18893840290714314 0.13802169685794488 -0.2591473895479751 -0.11615233779869462 0.009890894997390588 </vector>
                  <vector>0.6989164130864137 0.17087845336515772 -0.47152844415576056 0.2799952958853144 -0.22675540437008856 -0.20704241723836875 0.09302340301224082 -0.2672486562780245 -0.09365596757280537 0.023417324265921108 </vector>
                  <vector>0.6718106870371608 0.16041599067838472 -0.48496217987261747 0.28150369416726617 -0.28111624340959074 -0.16581388191804003 0.16779261471636386 -0.2721552704292861 -0.07352487847131754 -0.003950532498325596 </vector>
                  <vector>0.7274390743020572 0.19241726644667512 -0.46284454137632003 0.24323310815829202 -0.2460235878922051 -0.17554567167980303 0.03916322924066411 -0.2706105551041098 -0.05773417427419572 0.01050585217894584 </vector>
                  <vector>0.6971038224816399 0.17497031775764607 -0.4641997141874076 0.26519806595058415 -0.24124842466452134 -0.21851052587226322 0.08085336717201781 -0.2846653234186903 -0.07250905080172837 0.06300746558272333 </vector>
                  <vector>0.7062034812390536 0.1744959258582689 -0.4668823827337515 0.2586350586195504 -0.2532970301382951 -0.18931490207168847 0.09167040328810856 -0.26856233462710405 -0.07769447165511591 0.02474625222097323 </vector>
                  <vector>0.7012661898829401 0.18107963803846594 -0.4752302872960592 0.26356893227181466 -0.24546187083642018 -0.19039149681565648 0.07156329528068998 -0.2797204269554466 -0.05213732703115075 0.025463353460822156 </vector>
                  <vector>0.7085920696870053 0.19940452654343138 -0.45763854067659293 0.26061877698965463 -0.24197417007376276 -0.17785389478936176 0.05583575663065528 -0.30051028041202327 -0.06481511556730488 0.018340871668299272 </vector>
                  <vector>0.679747993144199 0.15640130829345622 -0.4898532352406732 0.2816459910082631 -0.2799560087125166 -0.20087696092917584 0.1350717525007906 -0.24168749039103887 -0.04501050169179934 0.004517152018496489 </vector>
                  <vector>0.7132208124341941 0.16401790435428523 -0.4664382517312683 0.19787755949444108 -0.3663075631730153 -0.09280092106219319 0.172553754364943 -0.2556689670926122 -0.05302875189485354 -0.013425575693920933 </vector>
                  <vector>0.7272372479341526 0.15524899482000887 -0.4677133182433039 0.21971037496348658 -0.2704744369308884 -0.12154059044960192 0.1464576773809143 -0.25731177701904073 -0.13550717014087482 0.0038929976851460983 </vector>
                  <vector>0.7094305805816752 0.1374703583495682 -0.47916225421249586 0.23939208422064 -0.27215069076626763 -0.1645526890544932 0.16422545780352316 -0.23612728479282113 -0.12234309340643476 0.02381753127710548 </vector>
                  <vector>0.7088947408321992 0.1544281084166672 -0.4736933297982685 0.21002563110045816 -0.33468116944516485 -0.12286996694059288 0.1643612959156459 -0.2543211962261231 -0.06488153750441242 0.012737423649591025 </vector>
                  <vector>0.698069410136312 0.15371993262385347 -0.48311896020584033 0.26363869868762746 -0.26367244263499323 -0.19328502538425646 0.12459268929796105 -0.24183593968955533 -0.0758706965934394 0.017762333762331294 </vector>
                  <vector>0.7141156943352198 0.16142206252433067 -0.4871780932742793 0.23386652991639217 -0.2743377310215844 -0.18794857415355776 0.07695966009838659 -0.24369974581201254 -0.029559530137742623 0.03635972752484684 </vector>
                  <vector>0.6795957670978519 0.14699135184973738 -0.49403878573887244 0.3104049827000709 -0.19384326026530133 -0.20791833285695865 0.14276508915951336 -0.25944636835623625 -0.13447881025319114 0.009968366663386536 </vector>
                  <vector>0.7041258407093522 0.17656863699130204 -0.476962107609816 0.25513624451811134 -0.2586057226769985 -0.1851410212870005 0.078336091895397 -0.2702541711172932 -0.04689410231793474 0.023690310894880193 </vector>
                  <vector>0.7072064032229702 0.17543852510652447 -0.4734757099928874 0.24406809865205692 -0.2620598367472039 -0.1824119800175077 0.07882460015386525 -0.2769937867832251 -0.050495456636743916 0.03989914304215191 </vector>
                  <vector>0.6990159292008876 0.1617136215095395 -0.4811321221105166 0.23932165616860124 -0.312030043099164 -0.15225151280782534 0.137459678855297 -0.25097186509761094 -0.0433134428465038 0.0021881002272959495 </vector>
                  <vector>0.6965067256374045 0.14245364614323425 -0.5124702062374336 0.2594838695342573 -0.2705216649821 -0.18115501626204222 0.12044367881122223 -0.220169416083042 -0.03395853322909394 -6.130833324078195E-4 </vector>
                  <vector>0.6960242250246199 0.14969420189742894 -0.4923395508080016 0.25090337355053777 -0.25396604871291767 -0.18836109252303204 0.11729579535407358 -0.26237148749541134 -0.06701442085777422 0.05013500457047647 </vector>
                  <vector>0.7126177595442336 0.17837108734081775 -0.45844305412295505 0.2640941640658223 -0.22214913992828164 -0.20347142582073555 0.07386468641349747 -0.27760299580045444 -0.10589025190649434 0.03860917021455011 </vector>
                  <vector>0.6838229753445733 0.15941881565545224 -0.4869016059602778 0.26561575913921254 -0.29378152733788787 -0.1889326403853238 0.1315987946382237 -0.2501092414600221 -0.03473863668463204 0.014007307050680855 </vector>
                  <vector>0.7257716767975779 0.1435939908166431 -0.48645834334094795 0.23248848529877914 -0.2614785525071491 -0.1692060579567219 0.11655672798551237 -0.21874583034386075 -0.09439150893499298 0.011869412185160261 </vector>
                  <vector>0.7313316394005368 0.17259063583477569 -0.45933907729858264 0.21852816589280055 -0.2778075468971751 -0.16667406160236883 0.08191620913486125 -0.2553815127954332 -0.07610122433964067 0.030936772670225713 </vector>
                  <vector>0.7181975529612361 0.16520025652001133 -0.45649493717366124 0.23086048705238424 -0.28250413138349617 -0.1649025022299469 0.12321322345538496 -0.25907351334486706 -0.10241170785946385 0.02791527200241837 </vector>
                  <vector>0.7151778588328233 0.20347040078514755 -0.4548090731534714 0.26911060929755315 -0.23586926482301185 -0.20906371756667153 0.023987729215807527 -0.27873670806096246 -0.048487250072147915 0.015219415544933647 </vector>
                  <vector>0.7151493161620263 0.15760481230138418 -0.4841580859555084 0.25219977317135917 -0.27301756525446724 -0.18488403495302944 0.10110631940124969 -0.2175603157141079 -0.05907998435329977 -0.007360234805605865 </vector>
                  <vector>0.7183321854299028 0.19092680579761062 -0.461737989696309 0.23827040552191825 -0.2719851483073593 -0.1542552687272582 0.07154028425499676 -0.28014613181906645 -0.05614933168123158 0.005204189226794928 </vector>
                  <vector>0.7108033571991215 0.1925666252571222 -0.45678917609990494 0.23178608828106487 -0.2965055326488683 -0.16427066145144062 0.07499368196094805 -0.28777043926499307 -0.03250233041129623 0.02768838717824668 </vector>
                  <vector>0.6947120974376 0.16462784228322005 -0.4779952506120249 0.2724969584280112 -0.24228401383320075 -0.19370027229994824 0.11124092870378385 -0.2671988684437646 -0.08567376169615924 0.023774340032481057 </vector>
                  <vector>0.695457001528038 0.16532954006015463 -0.4764133259503653 0.2728997544526489 -0.24308763532044794 -0.19247188064801662 0.11249348607847776 -0.2662907046428954 -0.08844952633570172 0.020533290778108955 </vector>
                  <vector>0.699477651982537 0.16353042890448377 -0.4727619507238435 0.2586193970174821 -0.2499387180141585 -0.19679280295256749 0.10707404980870093 -0.2704957161406485 -0.08385103305323542 0.04513869317124966 </vector>
                  <vector>0.6637470846771228 0.1473868079631238 -0.500317750287877 0.31142128828364307 -0.23006409613959028 -0.23625486626457867 0.1344629058940146 -0.2541934925269868 -0.06782814414367046 0.03164026254479857 </vector>
                  <vector>0.6637104026260299 0.14778152653980584 -0.5002922898396475 0.31086344919850606 -0.23122772349257945 -0.23585037517956484 0.13392265653144841 -0.2545510739662026 -0.06611304582525196 0.031756473407455625 </vector>
                  <vector>0.6831103604290826 0.16461277992137607 -0.4805630045960738 0.2928443671691767 -0.24470852521286957 -0.22420780915258987 0.10718211300450321 -0.255491652437057 -0.06502094362464284 0.02224231449909394 </vector>
                  <vector>0.6592423855269997 0.14802183492304735 -0.48642372210610185 0.30267740979979774 -0.2631489076417815 -0.20960553564505202 0.17825588463267372 -0.2638786729937534 -0.08792564041178963 0.02278496391596042 </vector>
                  <vector>0.6764661066604927 0.17197475662421585 -0.4778702571049969 0.30245254201620353 -0.21932933269190621 -0.2175393575326157 0.10641216783502741 -0.28690458586781203 -0.08567868469861639 0.03001664476000869 </vector>
                  <vector>0.693090540938858 0.1746259901117196 -0.46245622019817806 0.25424489029337355 -0.27797764272233644 -0.19732039916563857 0.10564654685166937 -0.28404773326773036 -0.058303224870012785 0.05249725202827555 </vector>
                  <vector>0.6785529766920164 0.13332594024667488 -0.5181636962646916 0.2868059023322914 -0.22169732542353804 -0.19980449277346507 0.1399950751317908 -0.24557057860883472 -0.07868703013557714 0.025243228803334294 </vector>
                  <vector>0.7000134687059177 0.19120865282493693 -0.4753665743580206 0.2876337181708773 -0.19744771867974617 -0.21927884467993278 0.03198185116973676 -0.2916304649497883 -0.05918102683788758 0.03206693863390678 </vector>
                  <vector>0.6918450020055253 0.14627180266816162 -0.4991937105554326 0.24544589602828945 -0.2911666882832141 -0.14503866726068462 0.1583481183010619 -0.2514597347320542 -0.05983272146793966 0.004780703296286843 </vector>
                  <vector>0.6718733139470294 0.1405869630272865 -0.5095482393680235 0.30355083190331755 -0.1976823042572587 -0.23447166597592936 0.1192848475664084 -0.26113508316110456 -0.08392761788815604 0.051468954206429524 </vector>
                  <vector>0.6889058810184698 0.18164134013553745 -0.45042226192508744 0.2763612309233102 -0.2598428810713748 -0.23377312150317514 0.09068853617049832 -0.2840526487487574 -0.069329274192506 0.0598231991930849 </vector>
                  <vector>0.6720631391374049 0.14243515340711577 -0.5122042667878459 0.3019969864022063 -0.21422299634640168 -0.2253720970014809 0.1214879278111432 -0.25186943995007405 -0.06712380381430051 0.032809397142233146 </vector>
                  <vector>0.6782086875169347 0.14142646088403762 -0.47700006492489133 0.27722741954610447 -0.2957312504908801 -0.20900060028255188 0.17979020022344475 -0.23050152630358217 -0.08526757232460883 0.020848246155991262 </vector>
                  <vector>0.689369771417393 0.16177629686154604 -0.4898337495429799 0.2853640217913558 -0.221003590907052 -0.2139862196123349 0.09389464429044447 -0.26455528641159953 -0.07242707525780576 0.03140118737103266 </vector>
                  <vector>0.6743926667578575 0.14865586379328846 -0.4918501078319353 0.2892823261819246 -0.2560030161595178 -0.2118185489453679 0.14472658107338487 -0.25135754051510434 -0.07126612383978816 0.025237899485258636 </vector>
                  <vector>0.6771399076175051 0.14829706664885767 -0.4912271028255553 0.2865901390770927 -0.24671987091037872 -0.2103599766455027 0.14133132931226253 -0.25661767510371736 -0.08052426319383357 0.032090446023270436 </vector>
                  <vector>0.6736434851054154 0.14564521583984147 -0.5063295298561566 0.293425783016366 -0.2332314742022026 -0.21852251084559085 0.1252401306418279 -0.25264722838246434 -0.059322611688884364 0.03209874037184744 </vector>
                  <vector>0.7176738302879175 0.16568093635424383 -0.48999043834415784 0.2700632850869157 -0.18126922410641375 -0.19453476662637842 0.05698363977753555 -0.26269153121062805 -0.10339780761488142 0.021482076395847143 </vector>
                  <vector>0.7168185411159946 0.16589668055181328 -0.4906775631855955 0.2688929223652321 -0.18338698663133327 -0.19360104980356801 0.05690719939805611 -0.2643839253476635 -0.0996611906971218 0.023195372234186398 </vector>
                  <vector>0.6842560752575925 0.15178331824568383 -0.5025867481454562 0.2821582617830042 -0.22527791218768897 -0.17247751498428188 0.1349736126736547 -0.26864250293634656 -0.09136502759810294 0.007178437891940391 </vector>
                  <vector>0.694569926237085 0.20007845548515962 -0.4500811790361127 0.27218490166670817 -0.29607741392373904 -0.14620355367268656 0.12049764204361973 -0.2849915780304094 -0.06890897532085255 -0.041068225448771305 </vector>
                  <vector>0.7028451450865317 0.1759404484887273 -0.4856944465772369 0.26099092558455 -0.23781385987188958 -0.1520465488303392 0.09439293426985254 -0.2831067288985022 -0.07372977290725814 -0.0017780963444367168 </vector>
                  <vector>0.7033997466510844 0.18231726225583272 -0.5060596416417064 0.261691908510423 -0.24346138944638707 -0.17524618416925067 0.03708155927774996 -0.2653337423442309 0.009039725159258908 -0.0034292442527743177 </vector>
                  <vector>0.6675693303302043 0.16303388828042967 -0.5055978061016994 0.31041776428385015 -0.2236495501241133 -0.17854938159745315 0.1338132329775505 -0.2760536539952288 -0.07213520708194185 -0.01884861697159828 </vector>
                  <vector>0.688003060537064 0.1424092218464113 -0.5125424517581925 0.28486982643289105 -0.2095931382239269 -0.19577515033323256 0.11858339377055188 -0.24984879756638317 -0.08445086432549674 0.01834489962031307 </vector>
                  <vector>0.6778355578260369 0.1708024560312369 -0.4671414986677648 0.27635429012318474 -0.3051261737617282 -0.1996841307455778 0.13882334240427743 -0.25983394619054634 -0.04439122780082138 0.01236133078170222 </vector>
                  <vector>0.6992225566712392 0.1174643876182694 -0.5039963111440882 0.2749027652701181 -0.2314855585122268 -0.21384882381285406 0.15761094289428995 -0.19990003710335766 -0.1213516299092139 0.021381708027824794 </vector>
                  <vector>0.677769779435271 0.1198393851605691 -0.5333523041492206 0.2990392693997513 -0.21342591887623563 -0.22107256248115553 0.13858277936677618 -0.21183070103717422 -0.0695743357765907 0.014024608958009164 </vector>
                  <vector>0.6877105925627792 0.15662507641208742 -0.49407995420099343 0.28683520549965763 -0.22635028073346702 -0.20894674872472416 0.10690644631499768 -0.2558592700577204 -0.07418680394331603 0.02134573687069933 </vector>
                  <vector>0.6888767289569256 0.19688252903280518 -0.4710483356269893 0.30918363178114633 -0.19189532693563055 -0.23672952727900878 0.03350681821889773 -0.29573302558730363 -0.05943988461320395 0.026396392052361273 </vector>
                  <vector>0.6857335523436963 0.15316567928909777 -0.5089495617575375 0.27473967555868817 -0.242623450970882 -0.2012099200633876 0.09918003797682126 -0.25281470132303796 -0.033340577592097916 0.026119266538639274 </vector>
                  <vector>0.6865637313889911 0.15489262963348963 -0.49449135945774786 0.2748924755657973 -0.2548095453982826 -0.1888979410349821 0.12596642593207125 -0.25408001886766907 -0.06322925246503078 0.01319285470336429 </vector>
                  <vector>0.699585009719869 0.1705556246506666 -0.47918871407865304 0.26050465343498885 -0.2945500900541545 -0.16549549734833624 0.11886793248908438 -0.2422172025404713 -0.044714138076146104 -0.0233475781968483 </vector>
                </data>
              </datamatrix>
            </datavector>
            <classifiernames>population	individual	digitization	side</classifiernames>
            <classifiermat>
              <vector>H	H16	a	l</vector>
              <vector>H	H17	a	l</vector>
              <vector>H	H18	a	l</vector>
              <vector>H	H19	a	l</vector>
              <vector>H	H01	a	l</vector>
              <vector>H	H20	a	l</vector>
              <vector>H	H21	a	l</vector>
              <vector>H	H22	a	l</vector>
              <vector>H	H23	a	l</vector>
              <vector>H	H25	a	l</vector>
              <vector>H	H26	a	l</vector>
              <vector>H	H27	a	l</vector>
              <vector>H	H28	a	l</vector>
              <vector>H	H29	a	l</vector>
              <vector>H	H02	a	l</vector>
              <vector>H	H30	a	l</vector>
              <vector>H	H03	a	l</vector>
              <vector>H	H04	a	l</vector>
              <vector>H	H05	a	l</vector>
              <vector>H	H06	a	l</vector>
              <vector>H	H07	a	l</vector>
              <vector>I	I10	a	l</vector>
              <vector>I	I11	a	l</vector>
              <vector>I	I12	a	l</vector>
              <vector>I	I13	a	l</vector>
              <vector>I	I14	a	l</vector>
              <vector>I	I15	a	l</vector>
              <vector>I	I16	a	l</vector>
              <vector>I	I18	a	l</vector>
              <vector>I	I19	a	l</vector>
              <vector>I	I01	a	l</vector>
              <vector>I	I20	a	l</vector>
              <vector>I	I21	a	l</vector>
              <vector>I	I22	a	l</vector>
              <vector>I	I23	a	l</vector>
              <vector>I	I24	a	l</vector>
              <vector>I	I25	a	l</vector>
              <vector>I	I02	a	l</vector>
              <vector>I	I03	a	l</vector>
              <vector>I	I06	a	l</vector>
              <vector>I	I07	a	l</vector>
              <vector>I	I08	a	l</vector>
              <vector>I	I09	a	l</vector>
              <vector>S	S12	a	l</vector>
              <vector>S	S12	a	l</vector>
              <vector>S	S14	a	l</vector>
              <vector>S	S15	a	l</vector>
              <vector>S	S15	a	l</vector>
              <vector>S	S16	a	l</vector>
              <vector>S	S17	a	l</vector>
              <vector>S	S19	a	l</vector>
              <vector>S	S20	a	l</vector>
              <vector>S	S21	a	l</vector>
              <vector>S	S22	a	l</vector>
              <vector>S	S23	a	l</vector>
              <vector>S	S02	a	l</vector>
              <vector>S	S03	a	l</vector>
              <vector>S	S04	a	l</vector>
              <vector>S	S05	a	l</vector>
              <vector>S	S06	a	l</vector>
              <vector>S	S07	a	l</vector>
              <vector>S	S08	a	l</vector>
              <vector>S	S09	a	l</vector>
              <vector>T	T10	a	l</vector>
              <vector>T	T10	a	l</vector>
              <vector>T	T11	a	l</vector>
              <vector>T	T12	a	l</vector>
              <vector>T	T13	a	l</vector>
              <vector>T	T14	a	l</vector>
              <vector>T	T15	a	l</vector>
              <vector>T	T01	a	l</vector>
              <vector>T	T02	a	l</vector>
              <vector>T	T03	a	l</vector>
              <vector>T	T04	a	l</vector>
              <vector>T	T05	a	l</vector>
              <vector>T	T06	a	l</vector>
              <vector>T	T07	a	l</vector>
              <vector>T	T08	a	l</vector>
              <vector>T	T09	a	l</vector>
            </classifiermat>
            <idvec>H16al	H17al	H18al	H19al	H01al	H20al	H21al	H22al	H23al	H25al	H26al	H27al	H28al	H29al	H02al	H30al	H03al	H04al	H05al	H06al	H07al	I10al	I11al	I12al	I13al	I14al	I15al	I16al	I18al	I19al	I01al	I20al	I21al	I22al	I23al	I24al	I25al	I02al	I03al	I06al	I07al	I08al	I09al	S12al	S12al	S14al	S15al	S15al	S16al	S17al	S19al	S20al	S21al	S22al	S23al	S02al	S03al	S04al	S05al	S06al	S07al	S08al	S09al	T10al	T10al	T11al	T12al	T13al	T14al	T15al	T01al	T02al	T03al	T04al	T05al	T06al	T07al	T08al	T09al</idvec>
            <meanconfig>0.6943981288399832 0.16310933883273676 -0.48216964027806397 0.2699202285396272 -0.2516396009776072 -0.1895113164716629 0.11312945681767558 -0.2609385511123759 -0.07371834440198809 0.017420300211674546 </meanconfig>
            <omitflag>false	false	false	false	false	false	false	false	false	false	false	false	false	false	false	false	false	false	false	false	false	false	false	false	false	false	false	false	false	false	false	false	false	false	false	false	false	false	false	false	false	false	false	false	false	false	false	false	false	false	false	false	false	false	false	false	false	false	false	false	false	false	false	false	false	false	false	false	false	false	false	false	false	false	false	false	false	false	false</omitflag>
            <uniquenumvec>2 4 6 8 10 12 14 16 18 20 22 24 26 28 30 32 34 36 38 40 42 44 46 48 50 52 54 56 58 60 62 64 66 68 70 72 74 76 78 80 82 84 86 88 89 90 92 93 94 96 98 100 102 104 106 108 110 112 114 116 118 120 122 124 125 126 128 130 132 134 136 138 140 142 144 146 148 150 152 </uniquenumvec>
            <linkedsets>299 375 380 387 </linkedsets>
            <linksetmatrix>
              <vector>0 0 0 0 </vector>
              <vector>1 1 1 1 </vector>
              <vector>2 2 2 2 </vector>
              <vector>3 3 3 3 </vector>
              <vector>4 4 4 4 </vector>
              <vector>5 5 5 5 </vector>
              <vector>6 6 6 6 </vector>
              <vector>7 7 7 7 </vector>
              <vector>8 8 8 8 </vector>
              <vector>9 9 9 9 </vector>
              <vector>10 10 10 10 </vector>
              <vector>11 11 11 11 </vector>
              <vector>12 12 12 12 </vector>
              <vector>13 13 13 13 </vector>
              <vector>14 14 14 14 </vector>
              <vector>15 15 15 15 </vector>
              <vector>16 16 16 16 </vector>
              <vector>17 17 17 17 </vector>
              <vector>18 18 18 18 </vector>
              <vector>19 19 19 19 </vector>
              <vector>20 20 20 20 </vector>
              <vector>21 21 21 21 </vector>
              <vector>22 22 22 22 </vector>
              <vector>23 23 23 23 </vector>
              <vector>24 24 24 24 </vector>
              <vector>25 25 25 25 </vector>
              <vector>26 26 26 26 </vector>
              <vector>27 27 27 27 </vector>
              <vector>28 28 28 28 </vector>
              <vector>29 29 29 29 </vector>
              <vector>30 30 30 30 </vector>
              <vector>31 31 31 31 </vector>
              <vector>32 32 32 32 </vector>
              <vector>33 33 33 33 </vector>
              <vector>34 34 34 34 </vector>
              <vector>35 35 35 35 </vector>
              <vector>36 36 36 36 </vector>
              <vector>37 37 37 37 </vector>
              <vector>38 38 38 38 </vector>
              <vector>39 39 39 39 </vector>
              <vector>40 40 40 40 </vector>
              <vector>41 41 41 41 </vector>
              <vector>42 42 42 42 </vector>
              <vector>43 43 43 43 </vector>
              <vector>44 44 44 44 </vector>
              <vector>45 45 45 45 </vector>
              <vector>46 46 46 46 </vector>
              <vector>47 47 47 47 </vector>
              <vector>48 48 48 48 </vector>
              <vector>49 49 49 49 </vector>
              <vector>50 50 50 50 </vector>
              <vector>51 51 51 51 </vector>
              <vector>52 52 52 52 </vector>
              <vector>53 53 53 53 </vector>
              <vector>54 54 54 54 </vector>
              <vector>55 55 55 55 </vector>
              <vector>56 56 56 56 </vector>
              <vector>57 57 57 57 </vector>
              <vector>58 58 58 58 </vector>
              <vector>59 59 59 59 </vector>
              <vector>60 60 60 60 </vector>
              <vector>61 61 61 61 </vector>
              <vector>62 62 62 62 </vector>
              <vector>63 63 63 63 </vector>
              <vector>64 64 64 64 </vector>
              <vector>65 65 65 65 </vector>
              <vector>66 66 66 66 </vector>
              <vector>67 67 67 67 </vector>
              <vector>68 68 68 68 </vector>
              <vector>69 69 69 69 </vector>
              <vector>70 70 70 70 </vector>
              <vector>71 71 71 71 </vector>
              <vector>72 72 72 72 </vector>
              <vector>73 73 73 73 </vector>
              <vector>74 74 74 74 </vector>
              <vector>75 75 75 75 </vector>
              <vector>76 76 76 76 </vector>
              <vector>77 77 77 77 </vector>
              <vector>78 78 78 78 </vector>
            </linksetmatrix>
          </morphojset_contents>
          <canonical_variate_analysis>
            <cva_contents visiblename="CVA ..." classanal="false" crossvalimpossible="false" dimension="2" datatype="2" linkedoutlinenumber="0" linkedwireframenumber="0" ncan="3" ngroup="4" permruns="10000" permtest="true" uniqueid="298">
              <grandmean>0.6943981288399834 0.16310933883273684 -0.4821696402780637 0.2699202285396272 -0.25163960097760696 -0.1895113164716629 0.11312945681767551 -0.2609385511123758 -0.07371834440198806 0.017420300211674553 </grandmean>
              <cancoef>
                <vector>-19.707147695071995 -1.5977262175003069 2.3206946425406287 </vector>
                <vector>2.426850130615816 -8.484572456830847 -16.347985872528724 </vector>
                <vector>-2.23034056602514 6.460529242652304 -24.894290039019364 </vector>
                <vector>19.583198303652026 -17.596854951589883 -7.4717508682391856 </vector>
                <vector>7.113285622919553 -16.534610531589863 7.782995426950828 </vector>
                <vector>-11.172174817321537 -15.498435193132366 0.3391304139740634 </vector>
                <vector>11.222243075133278 9.094174353112136 -5.3809729638636306 </vector>
                <vector>-20.782363158146794 -6.097035405246301 18.759848246618127 </vector>
                <vector>3.6019595630442733 2.5776331533257566 20.171572933391612 </vector>
                <vector>9.944489541200529 47.676898006799306 4.720758080175624 </vector>
              </cancoef>
              <canreg>
                <vector>-0.010970234580854598 -4.2327473796276117E-4 -0.0019531142437199847 </vector>
                <vector>-0.0025565275281337657 -0.003314699155701356 -0.00874961552026806 </vector>
                <vector>-0.004816847247993022 0.0031185542919245166 -0.014230542389957525 </vector>
                <vector>0.01729311603332908 -0.006125278807535903 0.0012168547254887397 </vector>
                <vector>0.01445919850497549 -0.011030327543897867 0.006015643990402689 </vector>
                <vector>-0.016051374225071465 -0.00372847041688641 -0.004980515674134145 </vector>
                <vector>0.0037557871912051147 0.00740369984949055 -0.002500184849338761 </vector>
                <vector>-0.0036435674330137246 0.0017566660793377296 0.01019532190276278 </vector>
                <vector>-0.0024279038673329706 9.313481404455598E-4 0.012668197492613612 </vector>
                <vector>0.004958353152889914 0.011411782300785923 0.0023179545661506564 </vector>
              </canreg>
              <classvars>0 </classvars>
              <eigvals>0.8000087011254744 0.4687150576405186 0.19809248126992554 </eigvals>
              <groupnames>H	I	S	T</groupnames>
              <mahalmat>
                <vector>0.0 1.7701661799257282 1.7064827604207402 1.381533103087022 </vector>
                <vector>1.0E-4 0.0 2.385072062048781 2.085034571138368 </vector>
                <vector>0.0 0.0 0.0 2.0506054540242427 </vector>
                <vector>0.0173 1.0E-4 0.0 0.0 </vector>
              </mahalmat>
              <nvec>21 22 20 16 </nvec>
              <percvar>54.540485664781315 31.954586051558916 13.504928283659769 </percvar>
              <procdistmat>
                <vector>0.0 0.046450078705934796 0.04454455488099558 0.03385972761396504 </vector>
                <vector>0.0063 0.0 0.07360108780021797 0.06032880519247219 </vector>
                <vector>0.0032 0.0 0.0 0.04063187467391881 </vector>
                <vector>0.1325 0.0013 0.0271 0.0 </vector>
              </procdistmat>
            </cva_contents>
            <morphojset>
              <morphojset_contents visiblename="CVA ..., scores" uniqueid="299" alignmentmethod="1" dimension="2" hasprocrustesfit="false" hasrawdata="false" linkedoutlinenumber="0" linkedwireframenumber="0" nincl="79" nlmk="5" nobs="79" objsymmetry="false" procsumsquare="0.0" procrustesfitfromparentset="false">
                <alignmentvectors>
                  <vector>0.0 </vector>
                  <vector>0.0 </vector>
                  <vector>0.0 </vector>
                  <vector>0.0 </vector>
                  <vector>0.0 </vector>
                </alignmentvectors>
                <datavector>
                  <datamatrix visiblename="CVA ..., scores" covarfromorigin="false" matrixtype="10" iscoordinates="false" issymmetrycomponent="false" isasymmetrycomponent="false">
                    <data>
                      <vector>0.3426774225487781 -0.6234828000971886 0.5114272141185764 </vector>
                      <vector>-0.3585152224415223 -0.6727314076288938 -2.2708548932837105 </vector>
                      <vector>0.7695355618510265 -1.441510357197278 -0.3768854924393056 </vector>
                      <vector>1.974522364765741 -0.443202418830643 -0.5251706249974111 </vector>
                      <vector>1.152847975284924 1.30290242005773 -2.296328967233603 </vector>
                      <vector>0.9725660826627267 -0.46174294199910143 -1.7218922665753793 </vector>
                      <vector>-0.7400893800382273 0.023915382278433484 -1.4175003788121407 </vector>
                      <vector>0.18381154257593915 -1.5243358249123373 -1.005649720491045 </vector>
                      <vector>-1.4192338591929583 -1.420969740065348 -0.9459317642663639 </vector>
                      <vector>0.01475964541230057 0.9357570110059991 1.592008918661363 </vector>
                      <vector>0.7529414303616215 -0.49237812461777675 -0.9759166664916176 </vector>
                      <vector>-0.9418109144404161 -0.6640102171167305 0.8109180747053489 </vector>
                      <vector>0.18721629104592766 -2.6176371200395283 -0.13907820737518006 </vector>
                      <vector>0.016194977933250587 -0.20869465024661504 -1.4794946000658045 </vector>
                      <vector>0.36957615706117436 -0.23127160511763312 -0.653028176991357 </vector>
                      <vector>0.8319676733012205 -0.4957130477673256 -0.8483472148588889 </vector>
                      <vector>-1.9020620942569308 -0.9184494228922593 -0.12933780382177307 </vector>
                      <vector>0.8293940455838209 2.3995707978346394 -0.5604843417324705 </vector>
                      <vector>-0.49794341089957794 0.3965958317914563 -0.541000872970689 </vector>
                      <vector>-0.09623279055559787 0.08024581840241035 -0.01073811264655107 </vector>
                      <vector>-0.2693358642685114 -0.5618823463575193 -1.2725460623384128 </vector>
                      <vector>0.26600274612019 0.009684393946340464 0.7163348348632936 </vector>
                      <vector>-3.38564400447953 0.8196860902427403 -0.6333494141673203 </vector>
                      <vector>-2.6335502034157265 -0.27408714679411816 -1.3250919473303884 </vector>
                      <vector>-1.441510483907494 1.1955340306493478 -0.3040386191603634 </vector>
                      <vector>-2.411142075699947 1.724514310690198 -0.20703441846926823 </vector>
                      <vector>-0.5321703693307567 0.43418484985698613 0.3925302193700179 </vector>
                      <vector>-1.683233591203817 1.518729998421156 1.7894659512528812 </vector>
                      <vector>1.6972626498735401 -1.550530541916352 -0.7265752673931434 </vector>
                      <vector>-0.5964388419747533 0.319964254915425 0.3137807537022082 </vector>
                      <vector>-0.645711602203157 1.3657740897792352 0.18416421081426243 </vector>
                      <vector>-1.5178211537876607 0.4833141091253568 0.37640810918683854 </vector>
                      <vector>-1.2574675214108983 -0.5968704689787094 2.473088036426467 </vector>
                      <vector>-0.017716148174212965 2.024439666791224 0.8409956543572479 </vector>
                      <vector>-0.12277313587354072 0.49776914457003085 -1.179822673746295 </vector>
                      <vector>-0.09185263826965928 0.82090575195514 0.7319008946685274 </vector>
                      <vector>-2.654020546944051 0.05039094001974348 1.0384718918815374 </vector>
                      <vector>-2.5434068819181928 1.3116579944691655 -0.1616224754022065 </vector>
                      <vector>-1.705187222151043 1.4331092112597754 -1.1066515477406234 </vector>
                      <vector>-0.6193031950047285 -0.8844101910535929 -0.5262221244496645 </vector>
                      <vector>-2.1987898209375563 -0.9232584633264236 1.2119946432010447 </vector>
                      <vector>-1.7338928831534435 -0.5935803274462501 -0.6575764360230633 </vector>
                      <vector>-1.276114137910544 1.3220905571624584 -0.5493166746740341 </vector>
                      <vector>0.281032186492132 0.1715912076728659 -0.39431728040214403 </vector>
                      <vector>0.20592871614173724 0.006004787068405987 -0.5132831217090362 </vector>
                      <vector>0.12189209869489467 1.6312875853288147 -0.354335541025498 </vector>
                      <vector>2.356645639169442 0.5485774265245323 0.6773537986830072 </vector>
                      <vector>2.3432510930252555 0.5754673962222288 0.6967744287414442 </vector>
                      <vector>1.0077191490515822 0.20042566434992892 0.11251399618671497 </vector>
                      <vector>2.2439519071174616 0.9113505861961387 -0.7370360527851857 </vector>
                      <vector>2.0918041174706223 -0.02415295205143242 -0.9274522990980932 </vector>
                      <vector>0.40330693902486897 2.6490303012397884 -0.6892974980110537 </vector>
                      <vector>1.0209302737220893 -0.07642846020708566 1.5299992187013778 </vector>
                      <vector>0.9325030006565819 -0.764886934528372 -0.11310265452644372 </vector>
                      <vector>-0.9751035156716712 0.21854277255006682 0.7383730605175031 </vector>
                      <vector>2.3700031305814178 0.9172552053026393 1.068904983778685 </vector>
                      <vector>1.3106997827885039 2.7347271697492355 -1.257172050051875 </vector>
                      <vector>1.8340498657704778 0.16114559450057497 1.4040504446581155 </vector>
                      <vector>0.41011514586952363 1.7000554723964674 -0.22065358312231356 </vector>
                      <vector>0.9097429655424369 0.08785641702102576 0.44336331127672457 </vector>
                      <vector>1.2201681985034782 0.7771902119088875 0.34073790717357993 </vector>
                      <vector>1.2667975823792368 0.9551835928898336 0.19551884475404274 </vector>
                      <vector>1.4973092225533422 0.5533967619607855 1.2466401700902405 </vector>
                      <vector>-0.5356876760773481 -1.5805038488405405 0.44131509368644484 </vector>
                      <vector>-0.5003804947349266 -1.4433274029568035 0.4976112673812712 </vector>
                      <vector>0.6946289622826415 -1.222994148507253 0.12302197746055478 </vector>
                      <vector>-0.722575610516395 -2.645419907049847 -2.4208615386113195 </vector>
                      <vector>-0.5630648046434031 -1.7478379729371916 -0.32129610112756096 </vector>
                      <vector>-1.0111664292786464 -1.9887302721726388 2.329265789519117 </vector>
                      <vector>1.6417650730851687 -2.898029333225536 -0.09296225442066905 </vector>
                      <vector>0.6066349605836059 -0.8731814283504686 1.2596649053699427 </vector>
                      <vector>0.4914528444093211 1.0484309344868263 -0.5559719067506322 </vector>
                      <vector>-0.5458514115129739 0.29328990634608976 1.3757176161419624 </vector>
                      <vector>0.7777432952464427 -0.8112240916997235 2.863939775077773 </vector>
                      <vector>0.732849032817589 -0.327443127262912 0.5886885980052375 </vector>
                      <vector>1.857640306175359 -1.2000343830492355 -0.5800830342355647 </vector>
                      <vector>0.40213344124621925 0.2150522195671562 1.922326115101894 </vector>
                      <vector>0.22717015512769406 -0.14155034890759513 0.6124851888876393 </vector>
                      <vector>-1.4743457156312691 -1.4801040923591737 0.2735567834228967 </vector>
                    </data>
                  </datamatrix>
                </datavector>
                <classifiernames>population	individual	digitization	side</classifiernames>
                <classifiermat>
                  <vector>H	H16	a	l</vector>
                  <vector>H	H17	a	l</vector>
                  <vector>H	H18	a	l</vector>
                  <vector>H	H19	a	l</vector>
                  <vector>H	H01	a	l</vector>
                  <vector>H	H20	a	l</vector>
                  <vector>H	H21	a	l</vector>
                  <vector>H	H22	a	l</vector>
                  <vector>H	H23	a	l</vector>
                  <vector>H	H25	a	l</vector>
                  <vector>H	H26	a	l</vector>
                  <vector>H	H27	a	l</vector>
                  <vector>H	H28	a	l</vector>
                  <vector>H	H29	a	l</vector>
                  <vector>H	H02	a	l</vector>
                  <vector>H	H30	a	l</vector>
                  <vector>H	H03	a	l</vector>
                  <vector>H	H04	a	l</vector>
                  <vector>H	H05	a	l</vector>
                  <vector>H	H06	a	l</vector>
                  <vector>H	H07	a	l</vector>
                  <vector>I	I10	a	l</vector>
                  <vector>I	I11	a	l</vector>
                  <vector>I	I12	a	l</vector>
                  <vector>I	I13	a	l</vector>
                  <vector>I	I14	a	l</vector>
                  <vector>I	I15	a	l</vector>
                  <vector>I	I16	a	l</vector>
                  <vector>I	I18	a	l</vector>
                  <vector>I	I19	a	l</vector>
                  <vector>I	I01	a	l</vector>
                  <vector>I	I20	a	l</vector>
                  <vector>I	I21	a	l</vector>
                  <vector>I	I22	a	l</vector>
                  <vector>I	I23	a	l</vector>
                  <vector>I	I24	a	l</vector>
                  <vector>I	I25	a	l</vector>
                  <vector>I	I02	a	l</vector>
                  <vector>I	I03	a	l</vector>
                  <vector>I	I06	a	l</vector>
                  <vector>I	I07	a	l</vector>
                  <vector>I	I08	a	l</vector>
                  <vector>I	I09	a	l</vector>
                  <vector>S	S12	a	l</vector>
                  <vector>S	S12	a	l</vector>
                  <vector>S	S14	a	l</vector>
                  <vector>S	S15	a	l</vector>
                  <vector>S	S15	a	l</vector>
                  <vector>S	S16	a	l</vector>
                  <vector>S	S17	a	l</vector>
                  <vector>S	S19	a	l</vector>
                  <vector>S	S20	a	l</vector>
                  <vector>S	S21	a	l</vector>
                  <vector>S	S22	a	l</vector>
                  <vector>S	S23	a	l</vector>
                  <vector>S	S02	a	l</vector>
                  <vector>S	S03	a	l</vector>
                  <vector>S	S04	a	l</vector>
                  <vector>S	S05	a	l</vector>
                  <vector>S	S06	a	l</vector>
                  <vector>S	S07	a	l</vector>
                  <vector>S	S08	a	l</vector>
                  <vector>S	S09	a	l</vector>
                  <vector>T	T10	a	l</vector>
                  <vector>T	T10	a	l</vector>
                  <vector>T	T11	a	l</vector>
                  <vector>T	T12	a	l</vector>
                  <vector>T	T13	a	l</vector>
                  <vector>T	T14	a	l</vector>
                  <vector>T	T15	a	l</vector>
                  <vector>T	T01	a	l</vector>
                  <vector>T	T02	a	l</vector>
                  <vector>T	T03	a	l</vector>
                  <vector>T	T04	a	l</vector>
                  <vector>T	T05	a	l</vector>
                  <vector>T	T06	a	l</vector>
                  <vector>T	T07	a	l</vector>
                  <vector>T	T08	a	l</vector>
                  <vector>T	T09	a	l</vector>
                </classifiermat>
                <idvec>H16al	H17al	H18al	H19al	H01al	H20al	H21al	H22al	H23al	H25al	H26al	H27al	H28al	H29al	H02al	H30al	H03al	H04al	H05al	H06al	H07al	I10al	I11al	I12al	I13al	I14al	I15al	I16al	I18al	I19al	I01al	I20al	I21al	I22al	I23al	I24al	I25al	I02al	I03al	I06al	I07al	I08al	I09al	S12al	S12al	S14al	S15al	S15al	S16al	S17al	S19al	S20al	S21al	S22al	S23al	S02al	S03al	S04al	S05al	S06al	S07al	S08al	S09al	T10al	T10al	T11al	T12al	T13al	T14al	T15al	T01al	T02al	T03al	T04al	T05al	T06al	T07al	T08al	T09al</idvec>
                <meanconfig>0.6943981288399834 0.16310933883273684 -0.4821696402780637 0.2699202285396272 -0.25163960097760696 -0.1895113164716629 0.11312945681767551 -0.2609385511123758 -0.07371834440198806 0.017420300211674553 </meanconfig>
                <omitflag>false	false	false	false	false	false	false	false	false	false	false	false	false	false	false	false	false	false	false	false	false	false	false	false	false	false	false	false	false	false	false	false	false	false	false	false	false	false	false	false	false	false	false	false	false	false	false	false	false	false	false	false	false	false	false	false	false	false	false	false	false	false	false	false	false	false	false	false	false	false	false	false	false	false	false	false	false	false	false</omitflag>
                <uniquenumvec>2 4 6 8 10 12 14 16 18 20 22 24 26 28 30 32 34 36 38 40 42 44 46 48 50 52 54 56 58 60 62 64 66 68 70 72 74 76 78 80 82 84 86 88 89 90 92 93 94 96 98 100 102 104 106 108 110 112 114 116 118 120 122 124 125 126 128 130 132 134 136 138 140 142 144 146 148 150 152 </uniquenumvec>
                <linkedsets>294 375 380 387 </linkedsets>
                <linksetmatrix>
                  <vector>0 0 0 0 </vector>
                  <vector>1 1 1 1 </vector>
                  <vector>2 2 2 2 </vector>
                  <vector>3 3 3 3 </vector>
                  <vector>4 4 4 4 </vector>
                  <vector>5 5 5 5 </vector>
                  <vector>6 6 6 6 </vector>
                  <vector>7 7 7 7 </vector>
                  <vector>8 8 8 8 </vector>
                  <vector>9 9 9 9 </vector>
                  <vector>10 10 10 10 </vector>
                  <vector>11 11 11 11 </vector>
                  <vector>12 12 12 12 </vector>
                  <vector>13 13 13 13 </vector>
                  <vector>14 14 14 14 </vector>
                  <vector>15 15 15 15 </vector>
                  <vector>16 16 16 16 </vector>
                  <vector>17 17 17 17 </vector>
                  <vector>18 18 18 18 </vector>
                  <vector>19 19 19 19 </vector>
                  <vector>20 20 20 20 </vector>
                  <vector>21 21 21 21 </vector>
                  <vector>22 22 22 22 </vector>
                  <vector>23 23 23 23 </vector>
                  <vector>24 24 24 24 </vector>
                  <vector>25 25 25 25 </vector>
                  <vector>26 26 26 26 </vector>
                  <vector>27 27 27 27 </vector>
                  <vector>28 28 28 28 </vector>
                  <vector>29 29 29 29 </vector>
                  <vector>30 30 30 30 </vector>
                  <vector>31 31 31 31 </vector>
                  <vector>32 32 32 32 </vector>
                  <vector>33 33 33 33 </vector>
                  <vector>34 34 34 34 </vector>
                  <vector>35 35 35 35 </vector>
                  <vector>36 36 36 36 </vector>
                  <vector>37 37 37 37 </vector>
                  <vector>38 38 38 38 </vector>
                  <vector>39 39 39 39 </vector>
                  <vector>40 40 40 40 </vector>
                  <vector>41 41 41 41 </vector>
                  <vector>42 42 42 42 </vector>
                  <vector>43 43 43 43 </vector>
                  <vector>44 44 44 44 </vector>
                  <vector>45 45 45 45 </vector>
                  <vector>46 46 46 46 </vector>
                  <vector>47 47 47 47 </vector>
                  <vector>48 48 48 48 </vector>
                  <vector>49 49 49 49 </vector>
                  <vector>50 50 50 50 </vector>
                  <vector>51 51 51 51 </vector>
                  <vector>52 52 52 52 </vector>
                  <vector>53 53 53 53 </vector>
                  <vector>54 54 54 54 </vector>
                  <vector>55 55 55 55 </vector>
                  <vector>56 56 56 56 </vector>
                  <vector>57 57 57 57 </vector>
                  <vector>58 58 58 58 </vector>
                  <vector>59 59 59 59 </vector>
                  <vector>60 60 60 60 </vector>
                  <vector>61 61 61 61 </vector>
                  <vector>62 62 62 62 </vector>
                  <vector>63 63 63 63 </vector>
                  <vector>64 64 64 64 </vector>
                  <vector>65 65 65 65 </vector>
                  <vector>66 66 66 66 </vector>
                  <vector>67 67 67 67 </vector>
                  <vector>68 68 68 68 </vector>
                  <vector>69 69 69 69 </vector>
                  <vector>70 70 70 70 </vector>
                  <vector>71 71 71 71 </vector>
                  <vector>72 72 72 72 </vector>
                  <vector>73 73 73 73 </vector>
                  <vector>74 74 74 74 </vector>
                  <vector>75 75 75 75 </vector>
                  <vector>76 76 76 76 </vector>
                  <vector>77 77 77 77 </vector>
                  <vector>78 78 78 78 </vector>
                </linksetmatrix>
              </morphojset_contents>
            </morphojset>
          </canonical_variate_analysis>
          <regression_analysis>
            <regression_contents visiblename="Regression" covarfromorigin="false" dependenttype="2" dependentisshape="true" dependentdim="2" groupanalysis="false" linkedoutlinenumber="0" linkedwireframenumber="0" nobs="79" totalss="0.49892166735345866" predictedss="0.021612418913861984" residualss="0.47730924843959666" haspermtest="true" uniqueid="374" permiterations="10000" permutationpval="0.011">
              <dependentvars>
                <variable_indicator datasetid="294" matrixtype="2" variableindex="0" variablename="ProcCoord1"/>
                <variable_indicator datasetid="294" matrixtype="2" variableindex="1" variablename="ProcCoord2"/>
                <variable_indicator datasetid="294" matrixtype="2" variableindex="2" variablename="ProcCoord3"/>
                <variable_indicator datasetid="294" matrixtype="2" variableindex="3" variablename="ProcCoord4"/>
                <variable_indicator datasetid="294" matrixtype="2" variableindex="4" variablename="ProcCoord5"/>
                <variable_indicator datasetid="294" matrixtype="2" variableindex="5" variablename="ProcCoord6"/>
                <variable_indicator datasetid="294" matrixtype="2" variableindex="6" variablename="ProcCoord7"/>
                <variable_indicator datasetid="294" matrixtype="2" variableindex="7" variablename="ProcCoord8"/>
                <variable_indicator datasetid="294" matrixtype="2" variableindex="8" variablename="ProcCoord9"/>
                <variable_indicator datasetid="294" matrixtype="2" variableindex="9" variablename="ProcCoord10"/>
              </dependentvars>
              <independentvars>
                <variable_indicator datasetid="294" matrixtype="1" variableindex="0" variablename="Centroid Size"/>
              </independentvars>
              <dependentmean>0.6943981288399834 0.16310933883273684 -0.4821696402780637 0.2699202285396272 -0.25163960097760696 -0.1895113164716629 0.11312945681767551 -0.2609385511123758 -0.07371834440198806 0.017420300211674553 </dependentmean>
              <independentmean>6.165832685232676 </independentmean>
              <displaymeanconfig>0.6943981288399832 0.16310933883273676 -0.48216964027806397 0.2699202285396272 -0.2516396009776072 -0.1895113164716629 0.11312945681767558 -0.2609385511123759 -0.07371834440198809 0.017420300211674546 </displaymeanconfig>
              <dependents>
                <vector>0.6927861440860923 0.17431250436889 -0.4855756032851046 0.28070049009663334 -0.2372578723680688 -0.20384630278343321 0.07815371763514614 -0.2667598915909056 -0.04810638606806525 0.015593199908815632 </vector>
                <vector>0.6933978987377494 0.16281039109529408 -0.4590241203756486 0.2695217944517771 -0.28054561883095275 -0.16249699932486877 0.1721018137506864 -0.260200420747697 -0.1259299732818347 -0.00963476547450533 </vector>
                <vector>0.6680347141147225 0.16172661768063626 -0.49507982058087285 0.2847468388450628 -0.28233947609324916 -0.15521776163354556 0.16574278863734268 -0.2725720865613116 -0.056358206077943354 -0.01868360833084183 </vector>
                <vector>0.6725713380492638 0.15959689893751214 -0.49925615242217225 0.2901477623442927 -0.21683398112706395 -0.17673846794337814 0.1328211866967284 -0.29811068351878417 -0.08930239119675559 0.02510449018035778 </vector>
                <vector>0.6877201468759965 0.1623458226834514 -0.4512962091255056 0.2875358978801208 -0.2504463137835277 -0.21915906836601057 0.14805808046266045 -0.2643656345302797 -0.1340357044296237 0.03364298233271851 </vector>
                <vector>0.6814848174333342 0.17724900257538984 -0.4557557043042707 0.29942106314853834 -0.26632719931271004 -0.2163356639697484 0.12868422205503402 -0.2613997030461615 -0.08808613587138837 0.0010653012919813309 </vector>
                <vector>0.7018601100962173 0.16076655280271757 -0.461159955287944 0.2628461009218383 -0.2739404328191981 -0.17949245572333575 0.14722910233049324 -0.2491238757476501 -0.11398882431956833 0.005003677746430558 </vector>
                <vector>0.6989275016408777 0.17008849151813568 -0.46967092879727756 0.2904304888666841 -0.22443570973447477 -0.20558332034577326 0.10394801367774542 -0.2561256305581995 -0.10876887678687093 0.0011899705191527367 </vector>
                <vector>0.7199173201340707 0.17571928202976256 -0.4646709162615312 0.25703588405700284 -0.23643713819086068 -0.1732636875721859 0.08736244568412711 -0.2603757150949698 -0.10617171136580603 8.842365803901665E-4 </vector>
                <vector>0.6833759268053152 0.1250801152612328 -0.5098571365219792 0.2702644533776105 -0.2635115758917449 -0.19566497436149863 0.16661478011665204 -0.22225319023171428 -0.07662199450824303 0.022573595954369613 </vector>
                <vector>0.6765784722492935 0.16369709729834586 -0.4822889866927349 0.2788615612651067 -0.27202667148892246 -0.1659707588917223 0.15621870192649218 -0.2770629547272974 -0.07848151599412831 4.7505505556726287E-4 </vector>
                <vector>0.7018922003986853 0.1843962654703638 -0.48854124478510863 0.24668297148739693 -0.2696955490851458 -0.1536656824305316 0.07059010571262817 -0.28450800523565295 -0.014245512241059298 0.007094450708424125 </vector>
                <vector>0.7033763914516085 0.175164729721913 -0.4869316808673383 0.2893793632342337 -0.19120999259983731 -0.19428426432746604 0.06751556484183989 -0.2709102547640077 -0.09275028282627248 6.504261353276544E-4 </vector>
                <vector>0.6963466704695987 0.16317955146067173 -0.4645883748228859 0.2750153459970562 -0.25362765470596305 -0.18893840290714314 0.13802169685794488 -0.2591473895479751 -0.11615233779869462 0.009890894997390588 </vector>
                <vector>0.6989164130864137 0.17087845336515772 -0.47152844415576056 0.2799952958853144 -0.22675540437008856 -0.20704241723836875 0.09302340301224082 -0.2672486562780245 -0.09365596757280537 0.023417324265921108 </vector>
                <vector>0.6718106870371608 0.16041599067838472 -0.48496217987261747 0.28150369416726617 -0.28111624340959074 -0.16581388191804003 0.16779261471636386 -0.2721552704292861 -0.07352487847131754 -0.003950532498325596 </vector>
                <vector>0.7274390743020572 0.19241726644667512 -0.46284454137632003 0.24323310815829202 -0.2460235878922051 -0.17554567167980303 0.03916322924066411 -0.2706105551041098 -0.05773417427419572 0.01050585217894584 </vector>
                <vector>0.6971038224816399 0.17497031775764607 -0.4641997141874076 0.26519806595058415 -0.24124842466452134 -0.21851052587226322 0.08085336717201781 -0.2846653234186903 -0.07250905080172837 0.06300746558272333 </vector>
                <vector>0.7062034812390536 0.1744959258582689 -0.4668823827337515 0.2586350586195504 -0.2532970301382951 -0.18931490207168847 0.09167040328810856 -0.26856233462710405 -0.07769447165511591 0.02474625222097323 </vector>
                <vector>0.7012661898829401 0.18107963803846594 -0.4752302872960592 0.26356893227181466 -0.24546187083642018 -0.19039149681565648 0.07156329528068998 -0.2797204269554466 -0.05213732703115075 0.025463353460822156 </vector>
                <vector>0.7085920696870053 0.19940452654343138 -0.45763854067659293 0.26061877698965463 -0.24197417007376276 -0.17785389478936176 0.05583575663065528 -0.30051028041202327 -0.06481511556730488 0.018340871668299272 </vector>
                <vector>0.679747993144199 0.15640130829345622 -0.4898532352406732 0.2816459910082631 -0.2799560087125166 -0.20087696092917584 0.1350717525007906 -0.24168749039103887 -0.04501050169179934 0.004517152018496489 </vector>
                <vector>0.7132208124341941 0.16401790435428523 -0.4664382517312683 0.19787755949444108 -0.3663075631730153 -0.09280092106219319 0.172553754364943 -0.2556689670926122 -0.05302875189485354 -0.013425575693920933 </vector>
                <vector>0.7272372479341526 0.15524899482000887 -0.4677133182433039 0.21971037496348658 -0.2704744369308884 -0.12154059044960192 0.1464576773809143 -0.25731177701904073 -0.13550717014087482 0.0038929976851460983 </vector>
                <vector>0.7094305805816752 0.1374703583495682 -0.47916225421249586 0.23939208422064 -0.27215069076626763 -0.1645526890544932 0.16422545780352316 -0.23612728479282113 -0.12234309340643476 0.02381753127710548 </vector>
                <vector>0.7088947408321992 0.1544281084166672 -0.4736933297982685 0.21002563110045816 -0.33468116944516485 -0.12286996694059288 0.1643612959156459 -0.2543211962261231 -0.06488153750441242 0.012737423649591025 </vector>
                <vector>0.698069410136312 0.15371993262385347 -0.48311896020584033 0.26363869868762746 -0.26367244263499323 -0.19328502538425646 0.12459268929796105 -0.24183593968955533 -0.0758706965934394 0.017762333762331294 </vector>
                <vector>0.7141156943352198 0.16142206252433067 -0.4871780932742793 0.23386652991639217 -0.2743377310215844 -0.18794857415355776 0.07695966009838659 -0.24369974581201254 -0.029559530137742623 0.03635972752484684 </vector>
                <vector>0.6795957670978519 0.14699135184973738 -0.49403878573887244 0.3104049827000709 -0.19384326026530133 -0.20791833285695865 0.14276508915951336 -0.25944636835623625 -0.13447881025319114 0.009968366663386536 </vector>
                <vector>0.7041258407093522 0.17656863699130204 -0.476962107609816 0.25513624451811134 -0.2586057226769985 -0.1851410212870005 0.078336091895397 -0.2702541711172932 -0.04689410231793474 0.023690310894880193 </vector>
                <vector>0.7072064032229702 0.17543852510652447 -0.4734757099928874 0.24406809865205692 -0.2620598367472039 -0.1824119800175077 0.07882460015386525 -0.2769937867832251 -0.050495456636743916 0.03989914304215191 </vector>
                <vector>0.6990159292008876 0.1617136215095395 -0.4811321221105166 0.23932165616860124 -0.312030043099164 -0.15225151280782534 0.137459678855297 -0.25097186509761094 -0.0433134428465038 0.0021881002272959495 </vector>
                <vector>0.6965067256374045 0.14245364614323425 -0.5124702062374336 0.2594838695342573 -0.2705216649821 -0.18115501626204222 0.12044367881122223 -0.220169416083042 -0.03395853322909394 -6.130833324078195E-4 </vector>
                <vector>0.6960242250246199 0.14969420189742894 -0.4923395508080016 0.25090337355053777 -0.25396604871291767 -0.18836109252303204 0.11729579535407358 -0.26237148749541134 -0.06701442085777422 0.05013500457047647 </vector>
                <vector>0.7126177595442336 0.17837108734081775 -0.45844305412295505 0.2640941640658223 -0.22214913992828164 -0.20347142582073555 0.07386468641349747 -0.27760299580045444 -0.10589025190649434 0.03860917021455011 </vector>
                <vector>0.6838229753445733 0.15941881565545224 -0.4869016059602778 0.26561575913921254 -0.29378152733788787 -0.1889326403853238 0.1315987946382237 -0.2501092414600221 -0.03473863668463204 0.014007307050680855 </vector>
                <vector>0.7257716767975779 0.1435939908166431 -0.48645834334094795 0.23248848529877914 -0.2614785525071491 -0.1692060579567219 0.11655672798551237 -0.21874583034386075 -0.09439150893499298 0.011869412185160261 </vector>
                <vector>0.7313316394005368 0.17259063583477569 -0.45933907729858264 0.21852816589280055 -0.2778075468971751 -0.16667406160236883 0.08191620913486125 -0.2553815127954332 -0.07610122433964067 0.030936772670225713 </vector>
                <vector>0.7181975529612361 0.16520025652001133 -0.45649493717366124 0.23086048705238424 -0.28250413138349617 -0.1649025022299469 0.12321322345538496 -0.25907351334486706 -0.10241170785946385 0.02791527200241837 </vector>
                <vector>0.7151778588328233 0.20347040078514755 -0.4548090731534714 0.26911060929755315 -0.23586926482301185 -0.20906371756667153 0.023987729215807527 -0.27873670806096246 -0.048487250072147915 0.015219415544933647 </vector>
                <vector>0.7151493161620263 0.15760481230138418 -0.4841580859555084 0.25219977317135917 -0.27301756525446724 -0.18488403495302944 0.10110631940124969 -0.2175603157141079 -0.05907998435329977 -0.007360234805605865 </vector>
                <vector>0.7183321854299028 0.19092680579761062 -0.461737989696309 0.23827040552191825 -0.2719851483073593 -0.1542552687272582 0.07154028425499676 -0.28014613181906645 -0.05614933168123158 0.005204189226794928 </vector>
                <vector>0.7108033571991215 0.1925666252571222 -0.45678917609990494 0.23178608828106487 -0.2965055326488683 -0.16427066145144062 0.07499368196094805 -0.28777043926499307 -0.03250233041129623 0.02768838717824668 </vector>
                <vector>0.6947120974376 0.16462784228322005 -0.4779952506120249 0.2724969584280112 -0.24228401383320075 -0.19370027229994824 0.11124092870378385 -0.2671988684437646 -0.08567376169615924 0.023774340032481057 </vector>
                <vector>0.695457001528038 0.16532954006015463 -0.4764133259503653 0.2728997544526489 -0.24308763532044794 -0.19247188064801662 0.11249348607847776 -0.2662907046428954 -0.08844952633570172 0.020533290778108955 </vector>
                <vector>0.699477651982537 0.16353042890448377 -0.4727619507238435 0.2586193970174821 -0.2499387180141585 -0.19679280295256749 0.10707404980870093 -0.2704957161406485 -0.08385103305323542 0.04513869317124966 </vector>
                <vector>0.6637470846771228 0.1473868079631238 -0.500317750287877 0.31142128828364307 -0.23006409613959028 -0.23625486626457867 0.1344629058940146 -0.2541934925269868 -0.06782814414367046 0.03164026254479857 </vector>
                <vector>0.6637104026260299 0.14778152653980584 -0.5002922898396475 0.31086344919850606 -0.23122772349257945 -0.23585037517956484 0.13392265653144841 -0.2545510739662026 -0.06611304582525196 0.031756473407455625 </vector>
                <vector>0.6831103604290826 0.16461277992137607 -0.4805630045960738 0.2928443671691767 -0.24470852521286957 -0.22420780915258987 0.10718211300450321 -0.255491652437057 -0.06502094362464284 0.02224231449909394 </vector>
                <vector>0.6592423855269997 0.14802183492304735 -0.48642372210610185 0.30267740979979774 -0.2631489076417815 -0.20960553564505202 0.17825588463267372 -0.2638786729937534 -0.08792564041178963 0.02278496391596042 </vector>
                <vector>0.6764661066604927 0.17197475662421585 -0.4778702571049969 0.30245254201620353 -0.21932933269190621 -0.2175393575326157 0.10641216783502741 -0.28690458586781203 -0.08567868469861639 0.03001664476000869 </vector>
                <vector>0.693090540938858 0.1746259901117196 -0.46245622019817806 0.25424489029337355 -0.27797764272233644 -0.19732039916563857 0.10564654685166937 -0.28404773326773036 -0.058303224870012785 0.05249725202827555 </vector>
                <vector>0.6785529766920164 0.13332594024667488 -0.5181636962646916 0.2868059023322914 -0.22169732542353804 -0.19980449277346507 0.1399950751317908 -0.24557057860883472 -0.07868703013557714 0.025243228803334294 </vector>
                <vector>0.7000134687059177 0.19120865282493693 -0.4753665743580206 0.2876337181708773 -0.19744771867974617 -0.21927884467993278 0.03198185116973676 -0.2916304649497883 -0.05918102683788758 0.03206693863390678 </vector>
                <vector>0.6918450020055253 0.14627180266816162 -0.4991937105554326 0.24544589602828945 -0.2911666882832141 -0.14503866726068462 0.1583481183010619 -0.2514597347320542 -0.05983272146793966 0.004780703296286843 </vector>
                <vector>0.6718733139470294 0.1405869630272865 -0.5095482393680235 0.30355083190331755 -0.1976823042572587 -0.23447166597592936 0.1192848475664084 -0.26113508316110456 -0.08392761788815604 0.051468954206429524 </vector>
                <vector>0.6889058810184698 0.18164134013553745 -0.45042226192508744 0.2763612309233102 -0.2598428810713748 -0.23377312150317514 0.09068853617049832 -0.2840526487487574 -0.069329274192506 0.0598231991930849 </vector>
                <vector>0.6720631391374049 0.14243515340711577 -0.5122042667878459 0.3019969864022063 -0.21422299634640168 -0.2253720970014809 0.1214879278111432 -0.25186943995007405 -0.06712380381430051 0.032809397142233146 </vector>
                <vector>0.6782086875169347 0.14142646088403762 -0.47700006492489133 0.27722741954610447 -0.2957312504908801 -0.20900060028255188 0.17979020022344475 -0.23050152630358217 -0.08526757232460883 0.020848246155991262 </vector>
                <vector>0.689369771417393 0.16177629686154604 -0.4898337495429799 0.2853640217913558 -0.221003590907052 -0.2139862196123349 0.09389464429044447 -0.26455528641159953 -0.07242707525780576 0.03140118737103266 </vector>
                <vector>0.6743926667578575 0.14865586379328846 -0.4918501078319353 0.2892823261819246 -0.2560030161595178 -0.2118185489453679 0.14472658107338487 -0.25135754051510434 -0.07126612383978816 0.025237899485258636 </vector>
                <vector>0.6771399076175051 0.14829706664885767 -0.4912271028255553 0.2865901390770927 -0.24671987091037872 -0.2103599766455027 0.14133132931226253 -0.25661767510371736 -0.08052426319383357 0.032090446023270436 </vector>
                <vector>0.6736434851054154 0.14564521583984147 -0.5063295298561566 0.293425783016366 -0.2332314742022026 -0.21852251084559085 0.1252401306418279 -0.25264722838246434 -0.059322611688884364 0.03209874037184744 </vector>
                <vector>0.7176738302879175 0.16568093635424383 -0.48999043834415784 0.2700632850869157 -0.18126922410641375 -0.19453476662637842 0.05698363977753555 -0.26269153121062805 -0.10339780761488142 0.021482076395847143 </vector>
                <vector>0.7168185411159946 0.16589668055181328 -0.4906775631855955 0.2688929223652321 -0.18338698663133327 -0.19360104980356801 0.05690719939805611 -0.2643839253476635 -0.0996611906971218 0.023195372234186398 </vector>
                <vector>0.6842560752575925 0.15178331824568383 -0.5025867481454562 0.2821582617830042 -0.22527791218768897 -0.17247751498428188 0.1349736126736547 -0.26864250293634656 -0.09136502759810294 0.007178437891940391 </vector>
                <vector>0.694569926237085 0.20007845548515962 -0.4500811790361127 0.27218490166670817 -0.29607741392373904 -0.14620355367268656 0.12049764204361973 -0.2849915780304094 -0.06890897532085255 -0.041068225448771305 </vector>
                <vector>0.7028451450865317 0.1759404484887273 -0.4856944465772369 0.26099092558455 -0.23781385987188958 -0.1520465488303392 0.09439293426985254 -0.2831067288985022 -0.07372977290725814 -0.0017780963444367168 </vector>
                <vector>0.7033997466510844 0.18231726225583272 -0.5060596416417064 0.261691908510423 -0.24346138944638707 -0.17524618416925067 0.03708155927774996 -0.2653337423442309 0.009039725159258908 -0.0034292442527743177 </vector>
                <vector>0.6675693303302043 0.16303388828042967 -0.5055978061016994 0.31041776428385015 -0.2236495501241133 -0.17854938159745315 0.1338132329775505 -0.2760536539952288 -0.07213520708194185 -0.01884861697159828 </vector>
                <vector>0.688003060537064 0.1424092218464113 -0.5125424517581925 0.28486982643289105 -0.2095931382239269 -0.19577515033323256 0.11858339377055188 -0.24984879756638317 -0.08445086432549674 0.01834489962031307 </vector>
                <vector>0.6778355578260369 0.1708024560312369 -0.4671414986677648 0.27635429012318474 -0.3051261737617282 -0.1996841307455778 0.13882334240427743 -0.25983394619054634 -0.04439122780082138 0.01236133078170222 </vector>
                <vector>0.6992225566712392 0.1174643876182694 -0.5039963111440882 0.2749027652701181 -0.2314855585122268 -0.21384882381285406 0.15761094289428995 -0.19990003710335766 -0.1213516299092139 0.021381708027824794 </vector>
                <vector>0.677769779435271 0.1198393851605691 -0.5333523041492206 0.2990392693997513 -0.21342591887623563 -0.22107256248115553 0.13858277936677618 -0.21183070103717422 -0.0695743357765907 0.014024608958009164 </vector>
                <vector>0.6877105925627792 0.15662507641208742 -0.49407995420099343 0.28683520549965763 -0.22635028073346702 -0.20894674872472416 0.10690644631499768 -0.2558592700577204 -0.07418680394331603 0.02134573687069933 </vector>
                <vector>0.6888767289569256 0.19688252903280518 -0.4710483356269893 0.30918363178114633 -0.19189532693563055 -0.23672952727900878 0.03350681821889773 -0.29573302558730363 -0.05943988461320395 0.026396392052361273 </vector>
                <vector>0.6857335523436963 0.15316567928909777 -0.5089495617575375 0.27473967555868817 -0.242623450970882 -0.2012099200633876 0.09918003797682126 -0.25281470132303796 -0.033340577592097916 0.026119266538639274 </vector>
                <vector>0.6865637313889911 0.15489262963348963 -0.49449135945774786 0.2748924755657973 -0.2548095453982826 -0.1888979410349821 0.12596642593207125 -0.25408001886766907 -0.06322925246503078 0.01319285470336429 </vector>
                <vector>0.699585009719869 0.1705556246506666 -0.47918871407865304 0.26050465343498885 -0.2945500900541545 -0.16549549734833624 0.11886793248908438 -0.2422172025404713 -0.044714138076146104 -0.0233475781968483 </vector>
              </dependents>
              <independents>
                <vector>6.636303972141602 </vector>
                <vector>7.2599376756738625 </vector>
                <vector>6.5179677866833305 </vector>
                <vector>6.603196730052618 </vector>
                <vector>5.874727138623615 </vector>
                <vector>7.344708626488269 </vector>
                <vector>6.586361538531938 </vector>
                <vector>6.917832778621582 </vector>
                <vector>6.5280677353629235 </vector>
                <vector>6.924965108591493 </vector>
                <vector>7.338117750436443 </vector>
                <vector>6.58400523612149 </vector>
                <vector>6.177503853818628 </vector>
                <vector>7.244209145379169 </vector>
                <vector>5.9901185162502415 </vector>
                <vector>6.508157835807979 </vector>
                <vector>5.556986470988714 </vector>
                <vector>5.7547098037381526 </vector>
                <vector>5.511823471974154 </vector>
                <vector>5.537033671911775 </vector>
                <vector>5.879737429022457 </vector>
                <vector>7.316644897350261 </vector>
                <vector>8.705016965697885 </vector>
                <vector>5.99768984402028 </vector>
                <vector>5.411257725594486 </vector>
                <vector>6.660437896416361 </vector>
                <vector>7.5447933855957645 </vector>
                <vector>5.398087831373033 </vector>
                <vector>5.8517139213475575 </vector>
                <vector>6.306336660962148 </vector>
                <vector>5.32762663564308 </vector>
                <vector>5.980501158924259 </vector>
                <vector>7.089838614835291 </vector>
                <vector>5.138769006879527 </vector>
                <vector>5.319938506431442 </vector>
                <vector>5.85238158940594 </vector>
                <vector>6.93505484748549 </vector>
                <vector>5.192917444695959 </vector>
                <vector>5.8049061064267 </vector>
                <vector>5.370787693599106 </vector>
                <vector>5.714871774008127 </vector>
                <vector>6.007514775999807 </vector>
                <vector>5.390318428684897 </vector>
                <vector>5.354163809535043 </vector>
                <vector>5.35815790473491 </vector>
                <vector>5.325534034699507 </vector>
                <vector>5.577504067617021 </vector>
                <vector>5.57832057575977 </vector>
                <vector>5.282509710801638 </vector>
                <vector>5.885215071782168 </vector>
                <vector>5.1638356319770295 </vector>
                <vector>5.618092038876722 </vector>
                <vector>5.148628246734193 </vector>
                <vector>5.91179247760163 </vector>
                <vector>5.410764076877757 </vector>
                <vector>5.556470956644442 </vector>
                <vector>5.648193377846052 </vector>
                <vector>5.670156230287628 </vector>
                <vector>5.620019826629547 </vector>
                <vector>5.760215596224502 </vector>
                <vector>5.1412173708734406 </vector>
                <vector>5.243657527819986 </vector>
                <vector>5.797617914393738 </vector>
                <vector>8.549463842440929 </vector>
                <vector>8.546659249030863 </vector>
                <vector>7.788300406575701 </vector>
                <vector>8.681072061778176 </vector>
                <vector>5.541192397999117 </vector>
                <vector>6.456130982375126 </vector>
                <vector>7.651572292099971 </vector>
                <vector>6.134378930166282 </vector>
                <vector>5.672762327220664 </vector>
                <vector>5.7540862244035935 </vector>
                <vector>5.32015584694411 </vector>
                <vector>6.087385680291796 </vector>
                <vector>6.3787900820607355 </vector>
                <vector>5.4958099263977465 </vector>
                <vector>5.412605089098041 </vector>
                <vector>7.984472359183967 </vector>
              </independents>
              <regcoefs>
                <vector>0.001574997535537923 0.0019020215296513638 8.721279525751203E-4 -0.0015119384793829654 -0.0047016158969753 0.011296223367067322 0.00460340044978052 3.8800988938523926E-4 -0.0023489100409183313 -0.012074316306720895 </vector>
              </regcoefs>
            </regression_contents>
            <morphojset>
              <morphojset_contents visiblename="Regression, results" uniqueid="375" alignmentmethod="-1" dimension="2" hasprocrustesfit="false" hasrawdata="false" linkedoutlinenumber="0" linkedwireframenumber="0" nincl="79" nlmk="5" nobs="79" objsymmetry="false" procsumsquare="0.0" procrustesfitfromparentset="false">
                <alignmentvectors>
                  <vector>0.0 </vector>
                  <vector>0.0 </vector>
                  <vector>0.0 </vector>
                  <vector>0.0 </vector>
                  <vector>0.0 </vector>
                </alignmentvectors>
                <datavector>
                  <datamatrix visiblename="Residuals, Regression" covarfromorigin="false" matrixtype="12" iscoordinates="true" issymmetrycomponent="false" isasymmetrycomponent="false">
                    <data>
                      <vector>0.6920451529686694 0.17341765785210644 -0.4859859144453018 0.2814118137387558 -0.23504589708646736 -0.20916085152814806 0.07598794990138077 -0.26694243910289805 -0.047001291338281105 0.02127381904018404 </vector>
                      <vector>0.6916746860741848 0.16072937984777594 -0.4599783199208643 0.27117601388731005 -0.27540155741493444 -0.17485625368391547 0.16706521034558233 -0.26062494430401395 -0.12336001908396854 0.0035758042528433974 </vector>
                      <vector>0.6674801021977613 0.16105684913633114 -0.4953869274459308 0.2852792454548875 -0.28068387210238577 -0.15919555839491706 0.16412176975294124 -0.27270871846307415 -0.05553107240238612 -0.014431817733227374 </vector>
                      <vector>0.6718824907565395 0.1587650231079692 -0.49963758983111106 0.29080902987315455 -0.2147776633811731 -0.18167902988638823 0.13080782485608647 -0.29828038509343585 -0.08827506240034137 0.030385361998700615 </vector>
                      <vector>0.6881786373944871 0.16289951170050276 -0.45104232784115816 0.28709576420264077 -0.25181498024916255 -0.21587067508812238 0.1493981558668542 -0.2642526826993405 -0.13471948517102075 0.03012808188431982 </vector>
                      <vector>0.6796280907311517 0.17500675515433367 -0.456783834965258 0.3012034510465415 -0.260784577446741 -0.2296525099242333 0.12325738401682258 -0.261857118569727 -0.08531706233597607 0.015299422293084683 </vector>
                      <vector>0.7011977781886484 0.15996669786990278 -0.46152671025577063 0.26348191467683224 -0.2719632676773895 -0.1842428435825009 0.14529323961806972 -0.24928704510150204 -0.11300103987355782 0.010081276137268481 </vector>
                      <vector>0.6977431033470659 0.16865817115021015 -0.4703267690990611 0.2915674667443784 -0.22090009414087058 -0.21407808137274983 0.10048625610960393 -0.256417414031253 -0.1070024962167382 0.010269857509414042 </vector>
                      <vector>0.7193468008228301 0.1750303031656205 -0.4649868315741522 0.25758356116787595 -0.23473404812072665 -0.177355575609838 0.08569493269143126 -0.2605162658767023 -0.10532085381938253 0.005257977153043676 </vector>
                      <vector>0.6821802951093782 0.12363622904814792 -0.5105191971280965 0.27141221489943396 -0.2599424268221717 -0.20424030378094293 0.1631201895775191 -0.22254774111933048 -0.07483886073662883 0.03173960095269153 </vector>
                      <vector>0.6747321261606496 0.16146738586543954 -0.48331136926648544 0.28063398416399427 -0.2665150373905737 -0.17921315283814113 0.15082220433006216 -0.2775178129257751 -0.07572792383365258 0.014629595734482479 </vector>
                      <vector>0.7012335796616058 0.18360089227546406 -0.4889059447557384 0.24731522265810746 -0.26772946237220824 -0.158389452971348 0.06866509000378074 -0.2846702603208673 -0.01326326253744013 0.012143598358644005 </vector>
                      <vector>0.7033580093898487 0.17514253090798632 -0.4869418596197013 0.2893970093231182 -0.19115511924807732 -0.19441610445476765 0.06746183777912185 -0.27091478329283974 -0.0927228683011917 7.913475165035042E-4 </vector>
                      <vector>0.6946482302024859 0.16112845621640387 -0.46552885707717867 0.2766457848624125 -0.24855754279801434 -0.2011199842747453 0.1330574981762738 -0.2595658102789922 -0.11361932850356656 0.022911553474921343 </vector>
                      <vector>0.6991931624695201 0.17121266549762712 -0.4713751989173275 0.27972962687185704 -0.2275815449003002 -0.20505751073678455 0.09383228569676737 -0.26718047744275425 -0.09406870434865983 0.02129569581005459 </vector>
                      <vector>0.6712715257686521 0.15976488087184934 -0.48526073120530366 0.28202126873488154 -0.2795067620397114 -0.1696808632831036 0.16621675496423433 -0.2722880959730946 -0.07272078748787233 1.828096494664727E-4 </vector>
                      <vector>0.728398005589013 0.19357530505441387 -0.46231354957405835 0.24231257013894994 -0.24888614893190775 -0.1686680088475099 0.04196599217716193 -0.2703743167518684 -0.059164299260208476 0.0031544504060146876 </vector>
                      <vector>0.6977513400067971 0.17575228232958096 -0.463841162430513 0.26457647344629776 -0.2431813665397663 -0.21386638997158874 0.08274593042960476 -0.28450580367491785 -0.07347474146612214 0.05804343787062792 </vector>
                      <vector>0.7072335441381549 0.17573986546247697 -0.46631200301762704 0.25764623692415384 -0.25637193025211963 -0.18192706791460023 0.09468106959458344 -0.26830857258461066 -0.07923068046299195 0.01684953811258015 </vector>
                      <vector>0.7022565467792692 0.18227562729962582 -0.4746818940999904 0.26261822684777675 -0.2484182422734521 -0.18328844270819206 0.07445790894143296 -0.2794764467198424 -0.053614319347259756 0.017871035280631595 </vector>
                      <vector>0.7090426690104654 0.19994868588027434 -0.45738902900655287 0.2601862185630215 -0.24331928007840994 -0.17462209887095276 0.05715276766177347 -0.3003992726233075 -0.06548712758727616 0.014886467050964735 </vector>
                      <vector>0.6779354667462468 0.15421243868942286 -0.4908568907390258 0.2833859482743075 -0.27454533172159123 -0.21387679273080495 0.12977410304591558 -0.2421340169101658 -0.04230734733154491 0.018412422677241393 </vector>
                      <vector>0.7092216034501848 0.1591883211850881 -0.46865274531900136 0.20171664991432078 -0.3543692939946303 -0.1214841138644743 0.16086487230617383 -0.2566541957044043 -0.04706443644272682 0.017233338469469502 </vector>
                      <vector>0.7275020724946805 0.1555688061240516 -0.4675666761714572 0.21945615333182478 -0.2712649799860952 -0.11964121135769336 0.14723170621177883 -0.25724653593382096 -0.13590212254890716 0.0018627878356368807 </vector>
                      <vector>0.7106190342834839 0.13890557616853585 -0.47850416829788217 0.23825121330358418 -0.275698412391962 -0.15602884176322437 0.16769906851211472 -0.23583450224619906 -0.12411552210575445 0.01470655453730282 </vector>
                      <vector>0.7081157388435206 0.15348735865631807 -0.4741246888284311 0.2107734437513501 -0.3323557257215368 -0.12845713788463928 0.16208443006401915 -0.25451310793940385 -0.06371975435757253 0.018709443416375322 </vector>
                      <vector>0.6958975504316365 0.15109711968321976 -0.48432159037812955 0.2657236024320633 -0.2571890990848619 -0.2088620734699655 0.11824478098967994 -0.2423709900783698 -0.07263164195832476 0.0344123414330526 </vector>
                      <vector>0.7153248905879707 0.16288232976565076 -0.4865085215267826 0.23270574692949353 -0.27794737243131185 -0.17927595679544278 0.08049389710396075 -0.24340185321619037 -0.03136289373383692 0.027089733316488306 </vector>
                      <vector>0.6800905033768372 0.14758881250151434 -0.49376483398445986 0.30993005445385674 -0.19532012603912183 -0.20436997713632526 0.14421110361846662 -0.25932448716940737 -0.13521664697172175 0.006175597350361441 </vector>
                      <vector>0.703904547293845 0.17630139540446296 -0.4770846450544976 0.255348677885523 -0.2579451269511206 -0.18672818558080162 0.077689295830328 -0.2703086880493742 -0.04656407111855484 0.025386800340189676 </vector>
                      <vector>0.7085265756853468 0.1770328110591279 -0.4727446870670228 0.2428007826720308 -0.2660007596348952 -0.1729434172537165 0.08268319825955475 -0.2766685545466418 -0.05246432724298341 0.02977837806920015 </vector>
                      <vector>0.6993078258980808 0.16206612606270127 -0.4809704893059296 0.23904144630253277 -0.3129014007494663 -0.15015796648968593 0.13831283408686368 -0.2508999546325884 -0.04374876992954836 -4.965124295924208E-5 </vector>
                      <vector>0.6950514185754579 0.14069616697160456 -0.5132760576369851 0.2608809096544015 -0.26617734401458093 -0.19159279363532805 0.11619010949928968 -0.22052793952157843 -0.031788126423182274 0.01054365653089984 </vector>
                      <vector>0.6976418477868667 0.15164769912597956 -0.4914438198650352 0.24935051645445902 -0.25879490763026874 -0.17675915180015309 0.12202378075295771 -0.2619729766311819 -0.06942690104452044 0.0377339128508963 </vector>
                      <vector>0.7139500407911714 0.17997999628070446 -0.45770532616470194 0.26281522410740665 -0.2261262094464924 -0.1939160162320948 0.07775867605665779 -0.2772747804937062 -0.10787718123663492 0.028395576337690097 </vector>
                      <vector>0.6843166600480121 0.1600150063882075 -0.48662823649784204 0.26514184036602734 -0.29525525399295116 -0.18539182679221297 0.1330417355537367 -0.2499876193350027 -0.035474905110956315 0.010222599372980569 </vector>
                      <vector>0.7245601537877486 0.14213091370295328 -0.4871292034903889 0.23365150188508332 -0.25786196536079553 -0.17789536332042818 0.11301569033781662 -0.21904429614994914 -0.09258467527438044 0.02115724388234052 </vector>
                      <vector>0.7328639785066694 0.17444114156880244 -0.4584905707218242 0.21705717790345497 -0.28238182065849204 -0.15568379372804203 0.0863949275907463 -0.25500401206057133 -0.07838651471709984 0.019189486316355947 </vector>
                      <vector>0.7187660114333656 0.1658867466435237 -0.4561801630154572 0.23031478826965543 -0.2842010695240513 -0.16082539497664317 0.12487471303059813 -0.2589334702629484 -0.10325949192445551 0.02355733032641239 </vector>
                      <vector>0.7164300527352879 0.2049825934762761 -0.4541156921927129 0.26790855018186166 -0.23960726099448684 -0.20008271175431055 0.02764763968788925 -0.2784282227417024 -0.05035473923597784 0.005619790837875657 </vector>
                      <vector>0.7158595784858288 0.15846254966356446 -0.48376479033931075 0.2515179480169812 -0.27513781024359507 -0.17978987977002073 0.1031822730628142 -0.21738533842082658 -0.060139250965736794 -0.012805279489698146 </vector>
                      <vector>0.7185815357467761 0.19122792986950093 -0.4615999162222738 0.23803103858297361 -0.2727294983061845 -0.1524668742615566 0.07226908498956766 -0.2800847029046173 -0.056521206207885866 0.0032926087136985415 </vector>
                      <vector>0.7120247902419587 0.19404167006962764 -0.45611282843914913 0.2306135584352802 -0.30015170280578435 -0.15551027918513177 0.0785636846383513 -0.2874695320640933 -0.03432394363537662 0.0183245827443173 </vector>
                      <vector>0.6959904739164966 0.16617165395974487 -0.4772873714972938 0.2712697650223264 -0.24610016912226082 -0.18453147937997139 0.11497736557124319 -0.26688393289308776 -0.0875802988681863 0.013973993290987316 </vector>
                      <vector>0.6967290873168381 0.1668657548816178 -0.4757089301977032 0.27167859987318715 -0.24688501190802228 -0.1833482059195668 0.11621153652629755 -0.26597731884065523 -0.09034668173740942 0.010781170005417565 </vector>
                      <vector>0.7008011202862425 0.16512869502913485 -0.4720291027822024 0.25734891715356745 -0.2538894795077122 -0.18730060170109955 0.11094228099451528 -0.27016967195420455 -0.0858248189908429 0.03499266147260145 </vector>
                      <vector>0.6646737007999539 0.14850582166033882 -0.49980465245515443 0.31053177160814777 -0.23283019132081756 -0.2296089747867543 0.13717121811696525 -0.2539652152051436 -0.06921007514094747 0.0245365967234113 </vector>
                      <vector>0.6646357327505484 0.14889898722095418 -0.49977990410649975 0.3099751670330905 -0.23398997976614275 -0.22921370716010198 0.13662721004044748 -0.2543231134575935 -0.06749305891835397 0.02466266636365093 </vector>
                      <vector>0.6845015919368955 0.1662928792363796 -0.4797926339389207 0.2915088371744114 -0.24886157055161803 -0.21422959552815457 0.11124840238230052 -0.25514891438745657 -0.06709578982865774 0.011576793504820056 </vector>
                      <vector>0.6596843575766127 0.1485555756654296 -0.48617898764142675 0.3022531332320293 -0.2644682638741517 -0.20643561640278174 0.17954767988064813 -0.26376979058459893 -0.08858478594168206 0.019396698089921855 </vector>
                      <vector>0.6780442495499865 0.1738805765921553 -0.4769963874664548 0.300937584115158 -0.22404033796621536 -0.20622057500589666 0.1110247615206632 -0.28651580110201397 -0.08803228563797916 0.017918215400597754 </vector>
                      <vector>0.6939532311069826 0.17566780461375375 -0.46197852026972946 0.2534167401334259 -0.2805529088526631 -0.19113299847717988 0.10816801638946744 -0.283835204480126 -0.05958981837405738 0.045883658210126015 </vector>
                      <vector>0.6801550711757898 0.13526068498875593 -0.5172765638403936 0.28526795180032644 -0.22647982998205635 -0.1883139242262139 0.14467767450149346 -0.24517589322717073 -0.08107635185483292 0.012961180664303186 </vector>
                      <vector>0.7004135814068642 0.19169184276924828 -0.4751450187918676 0.2872496250056495 -0.1986421181584152 -0.21640914975031633 0.033151299975807846 -0.29153189483692593 -0.059777744432389125 0.028999576812344482 </vector>
                      <vector>0.6930342332028464 0.14770795941761655 -0.4985351941159743 0.2443042787447435 -0.2947167308555626 -0.1365092436032468 0.1618240014723781 -0.2511667606448481 -0.06160630970368676 -0.0043362339142660085 </vector>
                      <vector>0.6728330571678071 0.14174598215440687 -0.5090167979712922 0.3026295144580017 -0.2005472890473975 -0.2275881797784544 0.12208998362187051 -0.26089864478419944 -0.0853589537709883 0.04411132795024498 </vector>
                      <vector>0.6897211616519013 0.18262590124278064 -0.44997081421576396 0.27557859213603125 -0.26227662226788306 -0.2279257522633618 0.09307143719094599 -0.2838517995783569 -0.07054516235920044 0.053573058462906886 </vector>
                      <vector>0.6728438283323676 0.14337794069616253 -0.511771973496055 0.3012475540966507 -0.2165534766467277 -0.21977282504862555 0.12376972502678285 -0.25167711258361997 -0.06828810321636773 0.026824442839432545 </vector>
                      <vector>0.6790683414240996 0.14246460869226132 -0.4765240462740286 0.2764021840826404 -0.2982974529036621 -0.2028349763151534 0.18230279538223437 -0.23028974551669054 -0.08654963762864405 0.014257929056941558 </vector>
                      <vector>0.6900086173329529 0.1625477892976341 -0.48947999954161375 0.28475075370658903 -0.22291064666081767 -0.20940427837339895 0.09576186218042336 -0.26439790296976073 -0.07337983331094512 0.026503638338936607 </vector>
                      <vector>0.6760064333528477 0.15060470418081023 -0.49095651217564606 0.28773317086157985 -0.26082036380979357 -0.20024426548904806 0.1494432956723582 -0.2509599796403174 -0.07367285303976526 0.012866370086974966 </vector>
                      <vector>0.6785923312177644 0.15005106365236623 -0.49042284809360537 0.2851958669718694 -0.2510555842902659 -0.1999428800838085 0.14557647084667252 -0.25625986202289586 -0.08269036968056569 0.020955811482469482 </vector>
                      <vector>0.6742234224620354 0.14634556826151277 -0.506008399461957 0.29286906493565745 -0.23496267862228007 -0.2143630745471407 0.1269351706835237 -0.25250435740996113 -0.06018751506132239 0.02765279875993136 </vector>
                      <vector>0.7139196170896831 0.16114721857448594 -0.49206926970498815 0.27366718875415497 -0.17006230596515778 -0.22146079660290402 0.04601083103633222 -0.2636164036722716 -0.09779887245586917 0.05026279294653475 </vector>
                      <vector>0.7130687451454693 0.16136829716910325 -0.4927539485821173 0.2724925856597757 -0.17219325461103863 -0.2204953984664797 0.04594730132341812 -0.26530770959932826 -0.09406884327573115 0.05194222523692913 </vector>
                      <vector>0.6817006925949873 0.14869734970852502 -0.5040017475973904 0.2846113331624595 -0.2176496921566933 -0.1908052727704294 0.12750474403546985 -0.26927203645743597 -0.08755399687637443 0.026768626356880765 </vector>
                      <vector>0.6906084304177379 0.1952944160387432 -0.4522747896038157 0.27598778886496655 -0.28425172448627445 -0.1746162594917877 0.1089189879663245 -0.28596751578268026 -0.06300090429397166 -0.010698429629241477 </vector>
                      <vector>0.7038289519995223 0.17712852776333315 -0.485149680322436 0.26004650789850875 -0.2407506785762381 -0.14499047262167983 0.09726840364905454 -0.28286436228974715 -0.07519699674990316 -0.009320200750415703 </vector>
                      <vector>0.7029425275485142 0.18176510864464665 -0.5063128189012293 0.26213082167637203 -0.24209651835767726 -0.17852545857685106 0.03574519996611389 -0.2654463809543939 0.009721609744278303 7.5909210226076E-5 </vector>
                      <vector>0.6652292941109372 0.1602079795607123 -0.5068935611430962 0.31266411116581616 -0.2166641731697002 -0.1953326280619249 0.12697377860304085 -0.2766301356557446 -0.0686453384011812 -9.093270088594112E-4 </vector>
                      <vector>0.6880526001237769 0.14246904756573597 -0.5125150200591856 0.28482227029028506 -0.20974102169876663 -0.19541984169026955 0.11872818800077181 -0.2498365931983591 -0.08452474636659678 0.0179651170326073 </vector>
                      <vector>0.6786121424247527 0.17174028646780864 -0.46671147822595627 0.27560879807586325 -0.30744440119528477 -0.1941142978457943 0.14109314271212337 -0.25964263001547494 -0.04554940571563499 0.0064078433175970805 </vector>
                      <vector>0.6998710563323115 0.11824753825152406 -0.5036372155462252 0.27428022995224083 -0.23342143221798412 -0.2091976438207293 0.1595063767372661 -0.1997402754046366 -0.12231878530536792 0.016410151021601586 </vector>
                      <vector>0.679101718371437 0.12144788071412145 -0.5326147657397038 0.2977606580468199 -0.21740196654283697 -0.21151960801949263 0.14247576850452273 -0.2115025700606942 -0.07156075459341878 0.003813639319245365 </vector>
                      <vector>0.6878341464022314 0.15677428430442164 -0.4940115383751887 0.28671659845429515 -0.22671910841896717 -0.20806059383443454 0.10726756929282646 -0.2558288318440107 -0.07437106890090163 0.020398542919728244 </vector>
                      <vector>0.6885413215817469 0.1964774794791397 -0.47123406172547067 0.3095056102638799 -0.19089408305332528 -0.23913514160124774 0.032526490042555346 -0.29581565516329067 -0.058939666845506694 0.028967707021519146 </vector>
                      <vector>0.6867888365376156 0.1544400770017582 -0.5083652161806961 0.2737266423675433 -0.24577364062515555 -0.19364119331856955 0.10226442104620516 -0.25255472586649685 -0.03491440077796908 0.018029199815764563 </vector>
                      <vector>0.6877500629966022 0.15632528473806526 -0.4938344486165079 0.27375364177946826 -0.2583509322383097 -0.18038931386280607 0.12943383418690452 -0.25378775911141094 -0.0649985163286882 0.004098146456683688 </vector>
                      <vector>0.6967206567153642 0.1670965328361331 -0.48077480057396804 0.2632543247381683 -0.2859995448522351 -0.18603925732950052 0.11049600579602831 -0.24292285271919276 -0.04044231708518947 -0.0013887475256086496 </vector>
                    </data>
                  </datamatrix>
                  <datamatrix visiblename="Predicted values, Regression" covarfromorigin="false" matrixtype="13" iscoordinates="true" issymmetrycomponent="false" isasymmetrycomponent="false">
                    <data>
                      <vector>0.6951391199574063 0.1640041853495204 -0.48175932911786645 0.26920890489750476 -0.2538515762592084 -0.18419676772694804 0.11529522455144088 -0.2607560036003833 -0.07482343913177221 0.011739681080306145 </vector>
                      <vector>0.696121341503548 0.16519035008025498 -0.481215440732848 0.26826600910409426 -0.25678366239362527 -0.1771520621126162 0.11816606022277959 -0.26051402755605885 -0.07628829859985421 0.004209730484325824 </vector>
                      <vector>0.6949527407569446 0.16377910737704196 -0.4818625334130057 0.26938782192980254 -0.25329520496847036 -0.1855335197102914 0.11475047570207697 -0.26080191921061324 -0.0745454780775453 0.013168509614060096 </vector>
                      <vector>0.6950869761327078 0.1639412146622798 -0.4817882028691249 0.26925896101076535 -0.25369591872349784 -0.1845707545286528 0.11514281865831746 -0.2607688495377241 -0.07474567319840228 0.012139428393331719 </vector>
                      <vector>0.6939396383214927 0.1625556498156855 -0.48242352156241114 0.27036036221710724 -0.25027093451197213 -0.19279970974955107 0.11178938141348176 -0.26105150294331503 -0.07303456366059102 0.02093520066007324 </vector>
                      <vector>0.6962548555421659 0.165351586253793 -0.4811415096170764 0.26813784064162405 -0.25718222284357595 -0.17619447051717796 0.11855629485588695 -0.2604811355888103 -0.07648741793740037 0.0031861792105712 </vector>
                      <vector>0.6950604607475523 0.16390919376555163 -0.4818028853102371 0.2692844147846333 -0.2536167661194156 -0.18476092861249774 0.11506531953009902 -0.2607753817585238 -0.07470612884799857 0.012342701820836629 </vector>
                      <vector>0.6955825271337952 0.16453965920066238 -0.48151379997628013 0.2687832506619329 -0.25517521657121117 -0.1810165554446863 0.116591214385817 -0.26064676763932226 -0.07548472497212079 0.008340413221413247 </vector>
                      <vector>0.694968648151224 0.16379831769687891 -0.48185372496544265 0.2693725514287541 -0.253342691047741 -0.18541942843401077 0.11479696981037137 -0.2607980003306433 -0.07456920194841156 0.013046559639021044 </vector>
                      <vector>0.6955937605359205 0.16455322504582173 -0.4815075796719464 0.2687724670178038 -0.25520875004718013 -0.18093598705221858 0.11662404735680847 -0.2606440002247596 -0.07550147817360225 0.008254295213352632 </vector>
                      <vector>0.6962444749286273 0.16533905026564316 -0.48114725770431316 0.26814780564073964 -0.2571512350759557 -0.17626892252524407 0.11852595441410552 -0.2604836929138981 -0.07647193656246379 0.0032657595327593367 </vector>
                      <vector>0.6950567495770629 0.1639047120276366 -0.4818049403074339 0.2692879773689167 -0.25360568769054453 -0.1847875459308465 0.11505447252652294 -0.26077629602716146 -0.07470059410560723 0.012371152561454674 </vector>
                      <vector>0.6944165109017432 0.16313153764666352 -0.48215946152570066 0.2699025824507427 -0.2516944743293669 -0.18937947634436128 0.11318318388039356 -0.26093402258354376 -0.07374575892706885 0.017279378830498703 </vector>
                      <vector>0.6960965691070963 0.1651604340770047 -0.4812291580237709 0.2682897896742709 -0.25670971288555566 -0.17732973510406072 0.11809365549934661 -0.2605201303813587 -0.07625135369711612 0.004399641734143797 </vector>
                      <vector>0.694121379456877 0.16277512670026745 -0.48232288551649677 0.2701858975530846 -0.25081346044739533 -0.1914962229732471 0.11232057413314897 -0.26100672994764607 -0.0733056076261336 0.01954192866754107 </vector>
                      <vector>0.6949372901084921 0.16376044863927222 -0.4818710889453775 0.26940265397201185 -0.2532490823474863 -0.1856443351065993 0.11470531656980505 -0.2608057255685673 -0.07452243538543327 0.013286958063882484 </vector>
                      <vector>0.6934391975530276 0.1619513002249981 -0.4827006320803254 0.2708407665589693 -0.24877703993790432 -0.19638897930395602 0.11032669388117769 -0.2611747894646172 -0.0722882194159753 0.024771701984605706 </vector>
                      <vector>0.6937506113148263 0.16232737426080196 -0.4825281920349583 0.2705418210439136 -0.249706659102362 -0.19415545237233736 0.11123689356008856 -0.2610980708561482 -0.07275265373759429 0.02238432792376996 </vector>
                      <vector>0.6933680659408822 0.16186539922852877 -0.48274001999418814 0.27090905023502376 -0.24856470086378238 -0.19689915062875113 0.11011879051120063 -0.2611923131548692 -0.07218213559411202 0.02531701432006763 </vector>
                      <vector>0.6934077719436543 0.16191334957157696 -0.4827180334741325 0.27087093396366513 -0.24868322954057503 -0.1966143705791273 0.11023484315693254 -0.26118253134798 -0.07224135208587906 0.025012618391865114 </vector>
                      <vector>0.6939475295165233 0.16256517949589389 -0.48241915194810375 0.27035278696626036 -0.25029449097295975 -0.19274311239007189 0.11181244578655732 -0.26104955890109155 -0.07304633238201677 0.02087470482900909 </vector>
                      <vector>0.6962106552379356 0.1652982084367702 -0.4811659847797111 0.2681802712735828 -0.2570502779685323 -0.1765114846700338 0.11842710627255051 -0.2604920245932489 -0.0764214987622425 0.0035250295529296507 </vector>
                      <vector>0.6983973378239927 0.16793892200193397 -0.4799551466903306 0.26608113811974754 -0.263577870155992 -0.16082812366938176 0.12481833887644468 -0.25995332250058373 -0.07968265985411478 -0.013238613951715883 </vector>
                      <vector>0.6941333042794555 0.1627895275286941 -0.4823162823499104 0.270174450171289 -0.25084905792240014 -0.19141069556357146 0.11235542798681099 -0.26100379219759556 -0.07332339199395572 0.01945051006118377 </vector>
                      <vector>0.6932096751381747 0.16167412101376918 -0.4828277261926774 0.27106109945668305 -0.24809187935191254 -0.1980351637629317 0.10965584610908395 -0.26123133365899787 -0.07194591570266837 0.026531276951477212 </vector>
                      <vector>0.695177130828662 0.16405008859308598 -0.4817382812479011 0.26917241588873525 -0.253965044701235 -0.1839241455276165 0.11540632266930227 -0.26074663939909504 -0.07488012754882795 0.011448280444890256 </vector>
                      <vector>0.6965699885446589 0.16573215177337056 -0.4809670101057745 0.2678353247951914 -0.25812294452773826 -0.17393426838595386 0.11947736512595662 -0.26040350072356133 -0.07695739903710269 7.702925409532463E-4 </vector>
                      <vector>0.6931889325872326 0.16164907159141675 -0.4828392120255604 0.27108101152652586 -0.2480299595678795 -0.19818393382977786 0.10959521981210135 -0.261236443708198 -0.07191498080589377 0.026690294420033088 </vector>
                      <vector>0.6939033925609981 0.16251187818095988 -0.4824435920324763 0.27039515678584136 -0.25016273520378646 -0.19305967219229628 0.11168344235872225 -0.26106043229920467 -0.07298050768345744 0.02121306952469965 </vector>
                      <vector>0.6946194222554907 0.16337658041957592 -0.4820471028333821 0.26970779517221555 -0.25230019670348486 -0.18792415217786176 0.11377625288274451 -0.2608840341802948 -0.07404837560136796 0.01572381076636507 </vector>
                      <vector>0.6930779563776068 0.1615150528801334 -0.4829006632039283 0.2711875445196533 -0.24769867808991564 -0.19897987923545407 0.10927085871198601 -0.2612637833489591 -0.07174947379574857 0.027541065184626314 </vector>
                      <vector>0.6941062321427902 0.16275683427957507 -0.48233127308265067 0.2702004384056957 -0.25076824332730463 -0.1916048627898023 0.11227630158610884 -0.2610104615773983 -0.0732830173189435 0.019658051681929745 </vector>
                      <vector>0.6958534359019299 0.16486681800436653 -0.4813637888785121 0.26852318841948297 -0.25598392194512604 -0.17907353909837706 0.11738302612960806 -0.26058002767383937 -0.07588875120789972 0.006263560348366892 </vector>
                      <vector>0.6927805060777367 0.16115584160418622 -0.4830653712210301 0.27147308563570594 -0.24681074206025586 -0.20111325719454184 0.10840147141879139 -0.2613370619766052 -0.07130586421524183 0.029821391931254722 </vector>
                      <vector>0.6930658475930456 0.16150042989285013 -0.4829073682363168 0.2711991684980429 -0.2476625314593962 -0.19906672606030362 0.1092354671745152 -0.26126676641912405 -0.07173141507184748 0.027633894088534568 </vector>
                      <vector>0.6939044441365446 0.16251314809998157 -0.4824430097404995 0.2703941473128124 -0.25016587432254367 -0.19305213006477373 0.11168651590216253 -0.2610601732373952 -0.07298207597566378 0.02120500788937484 </vector>
                      <vector>0.6956096518498127 0.16457241594642666 -0.48149878012862274 0.268757211953323 -0.2552561881239605 -0.1808220111079566 0.11667049446537126 -0.2606400853062874 -0.0755251780626006 0.008132468514494295 </vector>
                      <vector>0.6928657897338508 0.16125883309871009 -0.48301814685482214 0.2713912165289728 -0.24706532721629 -0.2005015843459897 0.10865073836179047 -0.26131605184723766 -0.07143305402452889 0.02916758656554432 </vector>
                      <vector>0.6938296703678539 0.16242284870922447 -0.4824844144362677 0.270465927322356 -0.24994266283705188 -0.19358842372496662 0.11146796724246234 -0.26107859419429447 -0.0728705603369964 0.02177824188768053 </vector>
                      <vector>0.6931459349375187 0.1615971461416083 -0.4828630212388222 0.2711222876553187 -0.24790160480613196 -0.19849232228402386 0.10946954634559379 -0.2612470364316358 -0.07185085523815814 0.027019924918732542 </vector>
                      <vector>0.6936878665161809 0.16225160147055656 -0.48256293589426136 0.2706020536940052 -0.24951935598847916 -0.1946054716546716 0.111053503156111 -0.2611135284056571 -0.07265907778955104 0.02286534489576683 </vector>
                      <vector>0.6941487785231102 0.16280821476084653 -0.4823077137520989 0.2701595954785718 -0.2508952509787818 -0.19129971093736448 0.11240065608310461 -0.26099998002682495 -0.07334646987533378 0.01933188072477094 </vector>
                      <vector>0.6931766957971461 0.1616342940202314 -0.4828459879388195 0.27109275838541186 -0.24799343082069095 -0.19827169873797174 0.10955945414027227 -0.26123945831327555 -0.07189673117790767 0.02678410464560393 </vector>
                      <vector>0.6931197523610868 0.16156552715621203 -0.48287751939279483 0.271147421945312 -0.2478234456885469 -0.19868010939163974 0.10939301995021618 -0.26125348666305265 -0.071811807229961 0.027220646953168295 </vector>
                      <vector>0.6931260430511833 0.16157312401127366 -0.48287403603072576 0.271141383119089 -0.24784222439003262 -0.19863499120011271 0.10941140636985572 -0.26125193691461596 -0.07182118900028035 0.027172420984365942 </vector>
                      <vector>0.6930746605362779 0.16151107270808576 -0.48290248821970483 0.27119070840354187 -0.24768883948405332 -0.19900351772313082 0.10926122563186116 -0.26126459529881974 -0.07174455846438058 0.02756633191032276 </vector>
                      <vector>0.6934715127171523 0.16199032513552183 -0.4826827381107862 0.2708097452151225 -0.24887350579637968 -0.19615720794948727 0.11042114459472485 -0.261166828434219 -0.07233641340471104 0.024523966033061822 </vector>
                      <vector>0.6934727987154649 0.1619918781515885 -0.4826820260112114 0.27080851070504275 -0.24887734470404366 -0.19614798449112575 0.11042490330867644 -0.26116651162098486 -0.07233833130888605 0.02451410725547925 </vector>
                      <vector>0.6930068973321705 0.16142923951773333 -0.4829400109352168 0.27125575853439254 -0.2474865556388585 -0.19948953009609818 0.1090631674398782 -0.26128128916197624 -0.07164349819797315 0.028085821205948436 </vector>
                      <vector>0.6939561567903704 0.1625755980903546 -0.4824143747427388 0.27034450510739566 -0.2503202447452368 -0.19268123571393317 0.11183766156970111 -0.26104743352153026 -0.07305919887209562 0.020808566037713118 </vector>
                      <vector>0.6928199859504895 0.1612035188647974 -0.48304350991660583 0.27143518644067277 -0.2469285957032978 -0.20083009899838192 0.10851686313203972 -0.26132733587817386 -0.0713647434626253 0.02951872957108549 </vector>
                      <vector>0.6935354386718589 0.16206752433070268 -0.4826473402065123 0.27074837869957485 -0.24906433484728027 -0.19569871716012158 0.11060798727987745 -0.26115107989998015 -0.07243175089794346 0.024033894029824088 </vector>
                      <vector>0.6927960343562101 0.1611745940906558 -0.4830567727023617 0.2714581790715922 -0.24685709641908865 -0.20100188501891406 0.10844685744797286 -0.2613332364940398 -0.07132902268273228 0.029702348350705662 </vector>
                      <vector>0.693998016139037 0.1626261488884255 -0.4823911958442167 0.270304321704855 -0.25044520149893795 -0.19238101140127933 0.11196000801160443 -0.26103712122523814 -0.07312162680748652 0.020487662033236848 </vector>
                      <vector>0.6932088976426624 0.1616731820832819 -0.482828156717522 0.27106184582317316 -0.24808955840525845 -0.19804074012910072 0.10965357364635933 -0.26123152519958187 -0.07194475616624096 0.026537237422227404 </vector>
                      <vector>0.6934383856192058 0.16195031970561646 -0.482701081674795 0.2708415459849431 -0.24877461618746816 -0.19639480266913784 0.11032432076221341 -0.2611749894892809 -0.0722870085191558 0.024777926467859097 </vector>
                      <vector>0.6935828482065519 0.16212477772549366 -0.4826210879873872 0.2707028673269062 -0.24920585978109872 -0.19535868571147622 0.11074655579722785 -0.2611394002827763 -0.07250245623529361 0.023670440941852573 </vector>
                      <vector>0.6936174396450208 0.16216655154369009 -0.4826019335698546 0.2706696608451828 -0.24930912067728095 -0.19511058842451823 0.11084765960203587 -0.2611308784788299 -0.07255404499992084 0.023405254514475154 </vector>
                      <vector>0.6935384749328186 0.16207119102451314 -0.4826456589289264 0.2707454640030913 -0.24907339856482497 -0.19567694043906136 0.11061686165888587 -0.26115033189926745 -0.07243627909795283 0.024010617310724257 </vector>
                      <vector>0.6937592829244235 0.16233784639664878 -0.48252339027942986 0.27053349662439397 -0.24973254522384128 -0.19409325771059885 0.11126223892769663 -0.2610959345542146 -0.0727655863488487 0.022317849243770605 </vector>
                      <vector>0.6927843622449932 0.16116049844521507 -0.4830632359343529 0.271469383859972 -0.24682225332733124 -0.20108559992798272 0.1084127422187022 -0.2613361119871627 -0.07131161520201096 0.02979182960995822 </vector>
                      <vector>0.6929457052397241 0.16135534182922828 -0.48297389501001364 0.2713145006448505 -0.24730388759771976 -0.1999284130333571 0.10888431528326552 -0.2612963641931973 -0.07155223791525595 0.028554934752475506 </vector>
                      <vector>0.6938181914833634 0.16240898641106555 -0.48249077067226337 0.2704769466203358 -0.2499083965575295 -0.19367075277011303 0.11143441677597972 -0.261081422084879 -0.07285344102955003 0.021866241823590635 </vector>
                      <vector>0.6981523420382179 0.16764305661249473 -0.4800908089172334 0.26631632487238793 -0.2628465191188629 -0.16258528649513732 0.12410226555887885 -0.2600136786507322 -0.0793172795610003 -0.011360416339013052 </vector>
                      <vector>0.6981479248105088 0.16763772221544687 -0.4800932548815419 0.26632056524508363 -0.26283333299790157 -0.1626169678087512 0.1240893548923135 -0.260014766860711 -0.07931069182337872 -0.01132655279106818 </vector>
                      <vector>0.6969535115025886 0.16619530736989566 -0.48075464082612956 0.2674671571601719 -0.25926782100860263 -0.17118355868551532 0.12059832545586037 -0.2603090175912864 -0.07752937512371658 -0.0021698882532658233 </vector>
                      <vector>0.6983596246593305 0.16789337827915327 -0.47997602971036074 0.26611734134136883 -0.2634652904150715 -0.16109861065256176 0.12470811089497075 -0.25996261336010495 -0.07962641542886895 -0.012949495607855275 </vector>
                      <vector>0.6934143219269928 0.161921259558131 -0.4827144065328646 0.27086464622566847 -0.24870278227325843 -0.19656739268032225 0.11025398743847352 -0.26118091772113083 -0.07225112055934305 0.02496240461765354 </vector>
                      <vector>0.6948553479425537 0.16366149244392292 -0.4819164630185408 0.2694813153736782 -0.25300447206631677 -0.1862320420640625 0.11446581612931159 -0.2608259125022128 -0.07440022898700745 0.013915146748674159 </vector>
                      <vector>0.6967381650592505 0.1659352475524542 -0.48087388523666674 0.26767388165766126 -0.25862497793202005 -0.17272807000719115 0.11996891119218515 -0.26036206945185997 -0.07720821308274871 -5.189897510643159E-4 </vector>
                      <vector>0.6943485892532705 0.16304951311341218 -0.48219707197707057 0.2699677846822332 -0.2514917175027672 -0.1898666251146259 0.11298466258745558 -0.26095075548039987 -0.07364446236088802 0.01780008279938032 </vector>
                      <vector>0.6936215442412677 0.1621715083961651 -0.4825996607198722 0.2706657205869487 -0.24932137354405037 -0.1950811493714464 0.11085965650982958 -0.2611298672874472 -0.07256016648717445 0.023373787675779693 </vector>
                      <vector>0.6937496291789111 0.1623261881994822 -0.4825287358759266 0.2705427638575045 -0.24970372727184964 -0.19416249646378764 0.11123402297469938 -0.26109831281109686 -0.07275118900583404 0.022391857217897757 </vector>
                      <vector>0.6930661899038174 0.1615008432791845 -0.4829071786875805 0.2711988398925586 -0.24766355331100562 -0.1990642709333258 0.10923646767992896 -0.2612666820888558 -0.07173192558515998 0.02763126985043835 </vector>
                      <vector>0.6942745750005312 0.16296013094040263 -0.48223805610386844 0.2700388355849897 -0.25127077329210684 -0.1903974713619525 0.11276833383984673 -0.26096898932608553 -0.07353407944440246 0.018367494162645638 </vector>
                      <vector>0.6947335362151622 0.1635143883864023 -0.4819839141795823 0.26959825005689364 -0.25264084485991223 -0.18710570214942393 0.11410978499401789 -0.26085592153638876 -0.07421856216968532 0.01484898524251668 </vector>
                      <vector>0.6933428446460641 0.1618349411200764 -0.48275398585490514 0.2709332617307721 -0.2484894113233334 -0.19708004321648093 0.11004507374829162 -0.2611985265689169 -0.07214452121611689 0.025510366934549264 </vector>
                      <vector>0.6932117972323723 0.1616766837281612 -0.48282655111930367 0.2710590623259563 -0.24809821413757988 -0.1980199436438389 0.10966204856284223 -0.2612308108686339 -0.07194908053833064 0.026515008458355156 </vector>
                      <vector>0.6972624818444882 0.16656843064727034 -0.4805835537827487 0.2671705572364478 -0.26019014617952635 -0.1689675564904986 0.12150138351073159 -0.26023290093365437 -0.07799016539294469 -0.004538530459565097 </vector>
                    </data>
                  </datamatrix>
                  <datamatrix visiblename="Regression scores, Regression" covarfromorigin="false" matrixtype="20" iscoordinates="false" issymmetrycomponent="false" isasymmetrycomponent="false">
                    <data>
                      <vector>-0.023694635833365497 </vector>
                      <vector>0.06485231172336917 </vector>
                      <vector>0.05968713131169605 </vector>
                      <vector>-0.004715163652944287 </vector>
                      <vector>-0.013562379580915107 </vector>
                      <vector>0.002948279094001209 </vector>
                      <vector>0.0362720327792377 </vector>
                      <vector>-0.003913525225029099 </vector>
                      <vector>0.020237758368124338 </vector>
                      <vector>0.004271221688708266 </vector>
                      <vector>0.0400440960282898 </vector>
                      <vector>0.019315990628038304 </vector>
                      <vector>-0.01654265859242318 </vector>
                      <vector>0.018263129507578472 </vector>
                      <vector>-0.023049812460453005 </vector>
                      <vector>0.04671224720668603 </vector>
                      <vector>-1.0795037373267057E-4 </vector>
                      <vector>-0.057002876947430274 </vector>
                      <vector>-0.005503409522711569 </vector>
                      <vector>-0.017837734609089058 </vector>
                      <vector>-0.005384642247301585 </vector>
                      <vector>0.007762022094871488 </vector>
                      <vector>0.1309945852216144 </vector>
                      <vector>0.07936186188470802 </vector>
                      <vector>0.037560830848990354 </vector>
                      <vector>0.08357608777341678 </vector>
                      <vector>0.003935010150454658 </vector>
                      <vector>-0.015920115333626736 </vector>
                      <vector>-0.01293424628390244 </vector>
                      <vector>-0.008379157075571053 </vector>
                      <vector>-0.014864079663855478 </vector>
                      <vector>0.05409846884020434 </vector>
                      <vector>0.01704791031265349 </vector>
                      <vector>-0.02039146211872079 </vector>
                      <vector>-0.031669495566934304 </vector>
                      <vector>0.012206763299024793 </vector>
                      <vector>0.02683063516874535 </vector>
                      <vector>0.014043166778513562 </vector>
                      <vector>0.029319688170444523 </vector>
                      <vector>-0.033524329779542894 </vector>
                      <vector>0.023417125048102644 </vector>
                      <vector>0.030620977809848945 </vector>
                      <vector>0.013783890751150864 </vector>
                      <vector>-0.00812531759313631 </vector>
                      <vector>-0.004132129004476357 </vector>
                      <vector>-0.021893603325348693 </vector>
                      <vector>-0.0478341998056669 </vector>
                      <vector>-0.04763970256806881 </vector>
                      <vector>-0.031669866630464796 </vector>
                      <vector>-0.002357367252329984 </vector>
                      <vector>-0.0379154602611043 </vector>
                      <vector>-0.022342553245426437 </vector>
                      <vector>-0.0191532066833649 </vector>
                      <vector>-0.06294576083676366 </vector>
                      <vector>0.055261579731225155 </vector>
                      <vector>-0.06994378840255519 </vector>
                      <vector>-0.05774870990077688 </vector>
                      <vector>-0.048854715457632536 </vector>
                      <vector>0.011988731066923249 </vector>
                      <vector>-0.03969817362287188 </vector>
                      <vector>-0.015332875818261362 </vector>
                      <vector>-0.02069202134196229 </vector>
                      <vector>-0.037834375305290435 </vector>
                      <vector>-0.03249027441764012 </vector>
                      <vector>-0.03302492463182303 </vector>
                      <vector>0.014133493657602709 </vector>
                      <vector>0.08308732141402692 </vector>
                      <vector>0.029841107720522952 </vector>
                      <vector>-0.0071083467297595685 </vector>
                      <vector>0.021514737682739336 </vector>
                      <vector>-0.01776902857788843 </vector>
                      <vector>0.013148002223954744 </vector>
                      <vector>-0.010048867138119146 </vector>
                      <vector>-0.031078323614955588 </vector>
                      <vector>-0.02582756099535058 </vector>
                      <vector>-0.07306769866197402 </vector>
                      <vector>-0.0273892866408859 </vector>
                      <vector>0.0035020049372039546 </vector>
                      <vector>0.053275612408787504 </vector>
                    </data>
                  </datamatrix>
                </datavector>
                <classifiernames>population	individual	digitization	side</classifiernames>
                <classifiermat>
                  <vector>H	H16	a	l</vector>
                  <vector>H	H17	a	l</vector>
                  <vector>H	H18	a	l</vector>
                  <vector>H	H19	a	l</vector>
                  <vector>H	H01	a	l</vector>
                  <vector>H	H20	a	l</vector>
                  <vector>H	H21	a	l</vector>
                  <vector>H	H22	a	l</vector>
                  <vector>H	H23	a	l</vector>
                  <vector>H	H25	a	l</vector>
                  <vector>H	H26	a	l</vector>
                  <vector>H	H27	a	l</vector>
                  <vector>H	H28	a	l</vector>
                  <vector>H	H29	a	l</vector>
                  <vector>H	H02	a	l</vector>
                  <vector>H	H30	a	l</vector>
                  <vector>H	H03	a	l</vector>
                  <vector>H	H04	a	l</vector>
                  <vector>H	H05	a	l</vector>
                  <vector>H	H06	a	l</vector>
                  <vector>H	H07	a	l</vector>
                  <vector>I	I10	a	l</vector>
                  <vector>I	I11	a	l</vector>
                  <vector>I	I12	a	l</vector>
                  <vector>I	I13	a	l</vector>
                  <vector>I	I14	a	l</vector>
                  <vector>I	I15	a	l</vector>
                  <vector>I	I16	a	l</vector>
                  <vector>I	I18	a	l</vector>
                  <vector>I	I19	a	l</vector>
                  <vector>I	I01	a	l</vector>
                  <vector>I	I20	a	l</vector>
                  <vector>I	I21	a	l</vector>
                  <vector>I	I22	a	l</vector>
                  <vector>I	I23	a	l</vector>
                  <vector>I	I24	a	l</vector>
                  <vector>I	I25	a	l</vector>
                  <vector>I	I02	a	l</vector>
                  <vector>I	I03	a	l</vector>
                  <vector>I	I06	a	l</vector>
                  <vector>I	I07	a	l</vector>
                  <vector>I	I08	a	l</vector>
                  <vector>I	I09	a	l</vector>
                  <vector>S	S12	a	l</vector>
                  <vector>S	S12	a	l</vector>
                  <vector>S	S14	a	l</vector>
                  <vector>S	S15	a	l</vector>
                  <vector>S	S15	a	l</vector>
                  <vector>S	S16	a	l</vector>
                  <vector>S	S17	a	l</vector>
                  <vector>S	S19	a	l</vector>
                  <vector>S	S20	a	l</vector>
                  <vector>S	S21	a	l</vector>
                  <vector>S	S22	a	l</vector>
                  <vector>S	S23	a	l</vector>
                  <vector>S	S02	a	l</vector>
                  <vector>S	S03	a	l</vector>
                  <vector>S	S04	a	l</vector>
                  <vector>S	S05	a	l</vector>
                  <vector>S	S06	a	l</vector>
                  <vector>S	S07	a	l</vector>
                  <vector>S	S08	a	l</vector>
                  <vector>S	S09	a	l</vector>
                  <vector>T	T10	a	l</vector>
                  <vector>T	T10	a	l</vector>
                  <vector>T	T11	a	l</vector>
                  <vector>T	T12	a	l</vector>
                  <vector>T	T13	a	l</vector>
                  <vector>T	T14	a	l</vector>
                  <vector>T	T15	a	l</vector>
                  <vector>T	T01	a	l</vector>
                  <vector>T	T02	a	l</vector>
                  <vector>T	T03	a	l</vector>
                  <vector>T	T04	a	l</vector>
                  <vector>T	T05	a	l</vector>
                  <vector>T	T06	a	l</vector>
                  <vector>T	T07	a	l</vector>
                  <vector>T	T08	a	l</vector>
                  <vector>T	T09	a	l</vector>
                </classifiermat>
                <idvec>H16al	H17al	H18al	H19al	H01al	H20al	H21al	H22al	H23al	H25al	H26al	H27al	H28al	H29al	H02al	H30al	H03al	H04al	H05al	H06al	H07al	I10al	I11al	I12al	I13al	I14al	I15al	I16al	I18al	I19al	I01al	I20al	I21al	I22al	I23al	I24al	I25al	I02al	I03al	I06al	I07al	I08al	I09al	S12al	S12al	S14al	S15al	S15al	S16al	S17al	S19al	S20al	S21al	S22al	S23al	S02al	S03al	S04al	S05al	S06al	S07al	S08al	S09al	T10al	T10al	T11al	T12al	T13al	T14al	T15al	T01al	T02al	T03al	T04al	T05al	T06al	T07al	T08al	T09al</idvec>
                <meanconfig>0.6943981288399832 0.16310933883273676 -0.48216964027806397 0.2699202285396272 -0.2516396009776072 -0.1895113164716629 0.11312945681767558 -0.2609385511123759 -0.07371834440198809 0.017420300211674546 </meanconfig>
                <omitflag>false	false	false	false	false	false	false	false	false	false	false	false	false	false	false	false	false	false	false	false	false	false	false	false	false	false	false	false	false	false	false	false	false	false	false	false	false	false	false	false	false	false	false	false	false	false	false	false	false	false	false	false	false	false	false	false	false	false	false	false	false	false	false	false	false	false	false	false	false	false	false	false	false	false	false	false	false	false	false</omitflag>
                <uniquenumvec>2 4 6 8 10 12 14 16 18 20 22 24 26 28 30 32 34 36 38 40 42 44 46 48 50 52 54 56 58 60 62 64 66 68 70 72 74 76 78 80 82 84 86 88 89 90 92 93 94 96 98 100 102 104 106 108 110 112 114 116 118 120 122 124 125 126 128 130 132 134 136 138 140 142 144 146 148 150 152 </uniquenumvec>
                <linkedsets>299 294 380 387 </linkedsets>
                <linksetmatrix>
                  <vector>0 0 0 0 </vector>
                  <vector>1 1 1 1 </vector>
                  <vector>2 2 2 2 </vector>
                  <vector>3 3 3 3 </vector>
                  <vector>4 4 4 4 </vector>
                  <vector>5 5 5 5 </vector>
                  <vector>6 6 6 6 </vector>
                  <vector>7 7 7 7 </vector>
                  <vector>8 8 8 8 </vector>
                  <vector>9 9 9 9 </vector>
                  <vector>10 10 10 10 </vector>
                  <vector>11 11 11 11 </vector>
                  <vector>12 12 12 12 </vector>
                  <vector>13 13 13 13 </vector>
                  <vector>14 14 14 14 </vector>
                  <vector>15 15 15 15 </vector>
                  <vector>16 16 16 16 </vector>
                  <vector>17 17 17 17 </vector>
                  <vector>18 18 18 18 </vector>
                  <vector>19 19 19 19 </vector>
                  <vector>20 20 20 20 </vector>
                  <vector>21 21 21 21 </vector>
                  <vector>22 22 22 22 </vector>
                  <vector>23 23 23 23 </vector>
                  <vector>24 24 24 24 </vector>
                  <vector>25 25 25 25 </vector>
                  <vector>26 26 26 26 </vector>
                  <vector>27 27 27 27 </vector>
                  <vector>28 28 28 28 </vector>
                  <vector>29 29 29 29 </vector>
                  <vector>30 30 30 30 </vector>
                  <vector>31 31 31 31 </vector>
                  <vector>32 32 32 32 </vector>
                  <vector>33 33 33 33 </vector>
                  <vector>34 34 34 34 </vector>
                  <vector>35 35 35 35 </vector>
                  <vector>36 36 36 36 </vector>
                  <vector>37 37 37 37 </vector>
                  <vector>38 38 38 38 </vector>
                  <vector>39 39 39 39 </vector>
                  <vector>40 40 40 40 </vector>
                  <vector>41 41 41 41 </vector>
                  <vector>42 42 42 42 </vector>
                  <vector>43 43 43 43 </vector>
                  <vector>44 44 44 44 </vector>
                  <vector>45 45 45 45 </vector>
                  <vector>46 46 46 46 </vector>
                  <vector>47 47 47 47 </vector>
                  <vector>48 48 48 48 </vector>
                  <vector>49 49 49 49 </vector>
                  <vector>50 50 50 50 </vector>
                  <vector>51 51 51 51 </vector>
                  <vector>52 52 52 52 </vector>
                  <vector>53 53 53 53 </vector>
                  <vector>54 54 54 54 </vector>
                  <vector>55 55 55 55 </vector>
                  <vector>56 56 56 56 </vector>
                  <vector>57 57 57 57 </vector>
                  <vector>58 58 58 58 </vector>
                  <vector>59 59 59 59 </vector>
                  <vector>60 60 60 60 </vector>
                  <vector>61 61 61 61 </vector>
                  <vector>62 62 62 62 </vector>
                  <vector>63 63 63 63 </vector>
                  <vector>64 64 64 64 </vector>
                  <vector>65 65 65 65 </vector>
                  <vector>66 66 66 66 </vector>
                  <vector>67 67 67 67 </vector>
                  <vector>68 68 68 68 </vector>
                  <vector>69 69 69 69 </vector>
                  <vector>70 70 70 70 </vector>
                  <vector>71 71 71 71 </vector>
                  <vector>72 72 72 72 </vector>
                  <vector>73 73 73 73 </vector>
                  <vector>74 74 74 74 </vector>
                  <vector>75 75 75 75 </vector>
                  <vector>76 76 76 76 </vector>
                  <vector>77 77 77 77 </vector>
                  <vector>78 78 78 78 </vector>
                </linksetmatrix>
              </morphojset_contents>
              <covariancematrix>
                <covariancematrix_contents visiblename="CovMatrix, Regression, results, Regression residuals" covarfromorigin="false" df="78" dim="2" fromexternaldata="false" frommorphojset="true" hasobjectsymmetry="false" isasymmetrycomponent="false" issymmetrycomponent="false" linkedoutlinenumber="0" linkedwireframenumber="0" matrixtype="12" pooledwithingroupcovariances="false" uniqueid="378">
                  <covariancearray>
                    <vector>2.796642234542209E-4 1.2173620809717155E-4 1.517297932130267E-4 -3.259013570304181E-4 -8.642185637066041E-5 2.1233946580262764E-4 -3.268912691811096E-4 -4.8726683540472044E-6 -1.8080891115477594E-5 -3.3016485153344673E-6 </vector>
                    <vector>1.2173620809717155E-4 3.156455077021813E-4 2.3234795277542178E-4 -8.352586204723238E-5 -1.6839494617097072E-5 5.8582975631773764E-5 -4.8518007636609236E-4 -2.740376859261967E-4 1.479354101105953E-4 -1.6664935360525614E-5 </vector>
                    <vector>1.517297932130267E-4 2.3234795277542178E-4 3.3716306509114685E-4 -1.787407962511737E-4 -2.2273849103422003E-4 1.0442271592330368E-4 -1.730705658997746E-4 -1.6800733754453398E-4 -9.30838013701797E-5 9.977465096982536E-6 </vector>
                    <vector>-3.259013570304181E-4 -8.352586204723238E-5 -1.787407962511737E-4 6.035928353099178E-4 5.342112483525344E-4 -5.097983502553711E-4 8.597711343805996E-5 -3.798855739760814E-5 -1.1554620850900267E-4 2.7719934390295162E-5 </vector>
                    <vector>-8.642185637066041E-5 -1.6839494617097072E-5 -2.2273849103422003E-4 5.342112483525344E-4 0.0011410656665883038 -5.638723376595667E-4 -5.488106406337326E-4 -1.1442114457407855E-4 -2.8309467854968986E-4 1.6092172849821026E-4 </vector>
                    <vector>2.1233946580262764E-4 5.8582975631773764E-5 1.0442271592330368E-4 -5.097983502553711E-4 -5.638723376595667E-4 6.670440892507026E-4 1.5992972488557816E-4 -2.7175069087198337E-5 8.718043104805759E-5 -1.8865364553990994E-4 </vector>
                    <vector>-3.268912691811096E-4 -4.8518007636609236E-4 -1.730705658997746E-4 8.597711343805996E-5 -5.488106406337326E-4 1.5992972488557816E-4 0.0014094983462327796 3.5399037187013813E-4 -3.607258705181632E-4 -1.1471713382768585E-4 </vector>
                    <vector>-4.8726683540472044E-6 -2.740376859261967E-4 -1.6800733754453398E-4 -3.798855739760814E-5 -1.1442114457407855E-4 -2.7175069087198337E-5 3.5399037187013813E-4 3.861465148436417E-4 -6.668922139747801E-5 -4.6945202432639104E-5 </vector>
                    <vector>-1.8080891115477594E-5 1.479354101105953E-4 -9.30838013701797E-5 -1.1554620850900267E-4 -2.8309467854968986E-4 8.718043104805759E-5 -3.607258705181632E-4 -6.668922139747801E-5 7.549852415535094E-4 -5.288041125217259E-5 </vector>
                    <vector>-3.3016485153344673E-6 -1.6664935360525614E-5 9.977465096982536E-6 2.7719934390295162E-5 1.6092172849821026E-4 -1.8865364553990994E-4 -1.1471713382768585E-4 -4.6945202432639104E-5 -5.288041125217259E-5 2.2454384894278056E-4 </vector>
                  </covariancearray>
                </covariancematrix_contents>
                <principal_component_analysis>
                  <pca_contents visiblename="PCA: CovMatrix, Regression, results, Regression residuals" covarfromorigin="false" dimension="2" linkedoutlinenumber="0" linkedwireframenumber="384" npcs="6" uniqueid="379" eigvalvariance="6.578711050961385E-7" numvarscaledeigvalvar="0.12649192875534393" scaledeigvalvar="0.017568323438242214" shapedimension="6">
                    <meanconfig>0.6943981288399832 0.16310933883273676 -0.48216964027806397 0.2699202285396272 -0.2516396009776072 -0.1895113164716629 0.11312945681767558 -0.2609385511123759 -0.07371834440198809 0.017420300211674546 </meanconfig>
                    <eigenvectors>
                      <vector>-0.019604056774233637 0.27677464618950715 -0.29179304686011387 -0.3122839231943231 -0.12249591160998927 0.1286405034839913 </vector>
                      <vector>0.12201240661985042 0.319226146482485 -0.05529380900303584 0.36854675430225475 0.07535650660809333 0.17277587702980424 </vector>
                      <vector>-0.041961405051597386 0.22962656149327235 -0.3352888948665548 0.4371225127336423 -0.2883080711539997 0.23140897312477643 </vector>
                      <vector>0.29459011156069786 -0.3790600196412269 0.2101354115045417 0.3502044176035431 0.157870128347208 0.2691889174826325 </vector>
                      <vector>0.6322085469842309 -0.2414679843042563 -0.18367821005011878 -0.28352970621123214 0.3361711674967774 -0.12502281656645428 </vector>
                      <vector>-0.37956790874283075 0.290488634037215 -0.16419979663505263 -0.17395935510466606 0.6167076248715311 -0.186429084202181 </vector>
                      <vector>-0.5589185843912953 -0.5826989301371501 -0.01611584670221116 0.19809901798180377 0.07903579006413014 -0.14640756058139992 </vector>
                      <vector>-0.15853852984910188 -0.20270951681011018 0.07712630185933735 -0.5490605058734095 -0.35260652774930124 0.4702551605961947 </vector>
                      <vector>-0.011724500767104656 0.31776570675862714 0.8268759984789982 -0.039407901309893335 -0.004402974796916467 -0.08861909946091495 </vector>
                      <vector>0.12150392041138612 -0.027945244068363056 -0.06776810772579113 0.00426868907227963 -0.49732773207753517 -0.7257908709064514 </vector>
                    </eigenvectors>
                    <eigenvalues>0.0022928052334719607 0.001961909229013857 8.105708564451174E-4 5.25467426175927E-4 3.328817581161265E-4 1.9571483574619349E-4 </eigenvalues>
                    <percentvar>37.46812130614836 32.0607489512005 13.246030117667054 8.586981998717581 5.439822760179291 3.198294866087219 </percentvar>
                  </pca_contents>
                  <morphojset>
                    <morphojset_contents visiblename="PC scores, CovMatrix, Regression, results, Regression residuals" uniqueid="380" alignmentmethod="-1" dimension="1" hasprocrustesfit="false" hasrawdata="false" linkedoutlinenumber="0" linkedwireframenumber="0" nincl="79" nlmk="5" nobs="79" objsymmetry="false" procsumsquare="0.0" procrustesfitfromparentset="false">
                      <alignmentvectors>
                        <vector>0.0 </vector>
                        <vector>0.0 </vector>
                        <vector>0.0 </vector>
                        <vector>0.0 </vector>
                        <vector>0.0 </vector>
                      </alignmentvectors>
                      <datavector>
                        <datamatrix visiblename="PC scores, CovMatrix, Regression, results, Regression residuals" covarfromorigin="false" matrixtype="9" iscoordinates="false" issymmetrycomponent="false" isasymmetrycomponent="false">
                          <data>
                            <vector>0.04466422821064496 0.018933744940660444 0.02595554034344163 5.059192733252116E-4 -0.0054128183119857825 0.002727229523445791 </vector>
                            <vector>-0.052678884975335204 -0.03377835656129777 -0.045246471378534374 0.026710910843317233 0.006260481665909261 0.01164870879459043 </vector>
                            <vector>-0.055230341799950865 -0.021800655082225406 0.03145162702764528 0.02592342642768214 0.0422514919862054 0.0037435613187474896 </vector>
                            <vector>0.024914825929134903 -0.033893137723866824 -0.007080545675773722 0.01792993810560112 0.03616712749389155 -0.036403328827572315 </vector>
                            <vector>-0.0037423658628716033 -0.04896714540366227 -0.05278230176391293 0.03758412076528081 -0.02384791189288763 0.00524052417787641 </vector>
                            <vector>0.013709701376857451 -0.025113047208406094 3.039444701228578E-4 0.04358394726732595 -0.025273884810292444 0.02373039355937416 </vector>
                            <vector>-0.03838344966538397 -0.01888389952895042 -0.038820927484893936 0.009823947862746554 -0.009364257999496202 0.014512253367793625 </vector>
                            <vector>0.041121283306715474 -0.02127404013714577 -0.02880194787817295 0.005610373767358975 -0.0036961085570135495 0.022810052423964514 </vector>
                            <vector>0.0168435118423034 0.024979716776825416 -0.04622617104585089 -0.011587971660461265 0.00799097150627156 0.01738775583936062 </vector>
                            <vector>-0.034880228392067156 -0.06299948281457624 0.019768431423926987 -0.028756120495888937 -0.021645869190791905 -0.010325534126420104 </vector>
                            <vector>-0.028678206164217564 -0.02287042984667149 0.006145978403128084 0.02785253015314329 0.015877862829356652 -0.011365256350464002 </vector>
                            <vector>0.0012690718712769955 0.07845886549372058 0.04145874632066841 -0.004478590414009215 0.020076223088934024 -0.01319224925936741 </vector>
                            <vector>0.07263940497607524 0.00487109316812317 -0.022512204090185436 -0.012815547009520672 0.029830244517332648 0.016470718771996004 </vector>
                            <vector>-0.0028295592899075855 -0.02813069075872092 -0.036370186342125764 0.014756673466057389 -0.011503149697705814 0.004408472254242426 </vector>
                            <vector>0.036926658179967965 -0.001716172384074614 -0.022531713239100064 0.005949015560881001 -0.004202041739898859 0.005926521155177961 </vector>
                            <vector>-0.05138325378604993 -0.028110320275912957 0.01263692200281117 0.029962840013206003 0.02500993253227853 -0.0019107952173170462 </vector>
                            <vector>0.027280382679387608 0.0879531889671152 -0.014572322297435415 -0.014335882461688652 0.006561098572790738 0.017616613050811178 </vector>
                            <vector>0.03937657524197515 0.023505026231812585 -0.010379785239491872 0.018676086194578924 -0.03205794340490525 -0.02723806372337953 </vector>
                            <vector>0.0026125514584311002 0.02973241781779965 -0.017506321153361714 0.0039091483654121705 -0.0025949224025953403 0.0035146511802167917 </vector>
                            <vector>0.023766015524037953 0.04647794393787043 0.006775191646361615 0.005056904297286371 0.005258222584376061 -0.0026378452140955583 </vector>
                            <vector>0.037047180507816836 0.0708124658474658 -0.015800794003467553 0.021720065703924804 0.014994224373183757 -0.001704620907568845 </vector>
                            <vector>-0.014196222808051238 -0.019599666360471467 0.04633393378064925 0.00525237506641218 -0.022696803016307845 0.008268091841087155 </vector>
                            <vector>-0.1398905003704392 0.05616628705784403 0.006339809295449646 -7.051192635179335E-4 -0.00711975377704244 -0.02104140394820446 </vector>
                            <vector>-0.07678270320511961 0.014327846391876405 -0.08323976489262264 -0.023883902036228515 0.029096137123085848 -0.0042760936475285845 </vector>
                            <vector>-0.07489217918941161 -0.027680222691456025 -0.052788903182737136 -0.023476309264298043 -2.7364417094460827E-4 -0.0027544232901214665 </vector>
                            <vector>-0.12174930517090363 0.0355311944212791 -0.005909323362107221 -0.006980846410223912 -0.0026258297468250823 -0.021216202980103356 </vector>
                            <vector>-0.002555398978717018 -0.013478178339653028 0.005359717241382172 -0.011517624378431198 -0.0295284574368316 -0.0036552450884435247 </vector>
                            <vector>-0.01559725606665744 0.05680621501403779 0.02693840402101043 -0.033591199268311014 -0.023494658378031157 -0.00473474444127935 </vector>
                            <vector>0.03363212466364217 -0.0823251018498719 -0.04104245410562421 0.001954202066219082 0.027762442656089098 0.00911338496814819 </vector>
                            <vector>0.013817710384492893 0.046821008643973074 0.014192717501277994 -0.002595390639054819 -0.007918796516082707 -0.006380176793998855 </vector>
                            <vector>-0.0015674799680142478 0.05641786795469683 0.002180507155311319 -0.0016479264933942132 -0.005389788869353319 -0.01598181546286119 </vector>
                            <vector>-0.08117894680956039 0.03253285081304712 0.0228583415329938 -0.0034623518747266173 0.004781516866330261 0.0037964455362714204 </vector>
                            <vector>-0.021950385271254928 -0.004243617419252434 0.0507953882995465 -0.044006558608949 -0.01117046020718851 0.008615975992484311 </vector>
                            <vector>-0.018885825064599925 0.004161597480733759 -3.565058886851064E-4 -0.014436769710583518 -0.005429327212485547 -0.027641464571430897 </vector>
                            <vector>0.04045052143437165 0.02442853705767097 -0.04997540291493045 0.00520565066436836 -0.005781393125146714 -6.32184440580514E-4 </vector>
                            <vector>-0.04472672227717124 0.007268719179931638 0.04357249311838953 0.006429278827811677 -0.009465315163572942 0.004604749998563978 </vector>
                            <vector>-0.027873114942211487 0.004611627569053136 -0.026984353232887028 -0.05454211307153658 -0.02105618176295654 0.006634375109909996 </vector>
                            <vector>-0.03394207414470373 0.06983153393767214 -0.03389750420339325 -0.02152945842768295 -0.013568157712420805 0.0015270897732011525 </vector>
                            <vector>-0.05016114726287744 0.0279981712433987 -0.04790723202905889 -0.0024373839574964753 -0.012477317957528515 -0.004922530390826607 </vector>
                            <vector>0.06336927672248137 0.08180250597222187 0.0010999469362066904 0.010235957949973099 -0.005246995658358616 0.027270614688318574 </vector>
                            <vector>-0.030064537646009325 0.02169111467611398 0.010178315591805915 -0.03713317868681498 -0.008499617721652053 0.04043213908863515 </vector>
                            <vector>-0.010739919101074604 0.0818842044293068 -0.010058982032795455 0.0018500520704723042 0.01441955744070576 0.0055839842882435264 </vector>
                            <vector>-0.029646001325945207 0.09523941944669537 0.010501489219754424 0.01753103805928928 -0.00288576408798313 -0.00877599593478899 </vector>
                            <vector>0.0018005333101622383 -0.0020433091562083055 -0.015539402220229181 0.00496322559127012 0.007791873585402401 0.0012694112289762035 </vector>
                            <vector>-2.0940987580299146E-4 -0.00256935030611249 -0.018307811787036835 0.005680300154292122 0.009206984698976744 0.004645321013136331 </vector>
                            <vector>-0.0013065474454686228 0.00950371111363267 -0.019849551791979437 0.004215405412750522 -0.010537211402928879 -0.01569747927738913 </vector>
                            <vector>0.024884782956741486 -0.06271121973006008 0.030452657183267985 0.012842981278951086 -0.008486699247620147 -1.7696950584796152E-4 </vector>
                            <vector>0.02424121429149326 -0.061053049513624176 0.031857240983151826 0.013097319112751485 -0.008680606749953393 -5.190355971129443E-4 </vector>
                            <vector>0.017326872533622976 -0.015021387411932239 0.01634861352208745 0.012538182688395636 -0.009448140668687606 0.01655159335750622 </vector>
                            <vector>-0.02934756324821346 -0.07215638758570858 0.010492471042546457 0.03693500631868466 -3.8007249926978043E-6 -0.005617754111846474 </vector>
                            <vector>0.03980559997619207 -0.02132682801564258 -0.007174407291711152 0.03147476699413363 0.013861294835365327 -0.0018441257682287801 </vector>
                            <vector>-0.012135901040048653 0.03251518344816495 0.0028422662776659167 0.027447120492781866 -0.0246821813041015 -0.025691809542770984 </vector>
                            <vector>-0.002259910943356187 -0.05623064118009609 0.010799347425275068 -0.025262732211089153 0.020572589217615622 -0.0073231821180935915 </vector>
                            <vector>0.10268979747280663 0.042133662701345546 0.002304481616611296 0.00790174131239741 0.002001875479943436 -0.0019255237826383857 </vector>
                            <vector>-0.08761452401229221 5.579362385319324E-4 0.012021805205708324 -0.014670481434440512 0.02905611238988406 -0.005831287017263442 </vector>
                            <vector>0.053697309834243326 -0.06442431628835207 0.008640931644546887 -0.006956064534950387 -0.004899497078326216 -0.02279562693838698 </vector>
                            <vector>0.02984374209148043 0.01792467136204047 -0.0023300313304470627 0.043044747317745435 -0.04511230200573729 -0.014122925779730755 </vector>
                            <vector>0.035817632228950284 -0.05481439199205677 0.026808768978858293 -0.010344560189477027 6.405734361849122E-4 -0.007853323522424727 </vector>
                            <vector>-0.06874110433852439 -0.05510690696031531 0.006695069149638467 0.0148304627884318 -0.02789463751568646 0.013547159551141098 </vector>
                            <vector>0.04176183993086028 -0.010735227157496186 0.004546349867013113 -0.0030386117462857837 -0.002337739803137943 -0.003950942352394226 </vector>
                            <vector>-0.019711537470360162 -0.041794044362401195 0.01672653140402982 0.00969590003802816 -0.0014331608072227745 0.004061031831076357 </vector>
                            <vector>-0.010450559115934052 -0.04220505628770427 0.0050964062131521925 0.007741825579678312 -0.001297807358885778 -0.004536782529970494 </vector>
                            <vector>0.01811838064345662 -0.04209495800909826 0.03156936090624443 -0.005052404829026774 -0.0050473534005359855 -0.008963276930120882 </vector>
                            <vector>0.1068091908236681 0.0031869065454956146 -0.03248115362959019 -0.03814287770078091 -0.01196104016735694 -0.016488073165465248 </vector>
                            <vector>0.10528588119894897 0.005623204224289412 -0.029188429897358568 -0.03729385834428928 -0.01220949060692739 -0.01928303733444741 </vector>
                            <vector>0.02029893271319315 -0.03862533352099765 -0.004069924575569103 -0.007148298454618998 0.019197780515688295 -0.02081153662110772 </vector>
                            <vector>-0.01895789131565193 0.03771020117332425 0.0030271520131886142 0.04725908191946775 0.015880811031379477 0.023229932825766523 </vector>
                            <vector>-0.0021632509824927836 0.03441160788584502 -0.014758989695060416 -0.004530319688687289 0.050101385945877715 0.00217701599743245 </vector>
                            <vector>0.04357092994472336 0.07962049092025655 0.070445965321846 -0.02990791194896454 0.019805136861960074 0.007801303155395213 </vector>
                            <vector>0.030631820715782916 -0.04377760520810909 0.024478548237251284 0.014377500447012147 0.0411188456979915 0.001691748059712294 </vector>
                            <vector>0.02730425595059712 -0.04175757665914788 0.001366648645872564 -0.0290812023997977 0.01706909310766625 -0.006566635605417925 </vector>
                            <vector>-0.048646626034055895 0.00461908063254152 0.03483516114882541 0.0371538927205386 -0.015467244520409311 0.01441571574017157 </vector>
                            <vector>-0.01958191307873007 -0.08435085780127469 -0.02726163060399413 -0.05034402273883656 -0.02038684900687655 0.017580252552885523 </vector>
                            <vector>0.00961562077551058 -0.08038562965605761 0.03290203761544272 -0.05023004684974288 0.007255648427873145 0.015112937534576952 </vector>
                            <vector>0.030432082943178833 -0.022241675278177206 0.007981029801025595 -0.007346358025148421 -4.128044428268185E-4 0.0013419901666018243 </vector>
                            <vector>0.12443782472582467 0.025864221210595104 0.011552861316613618 0.026828407026087454 -0.0037345648507022813 0.00556414275030212 </vector>
                            <vector>0.010950567439155493 0.001997412818547766 0.04474981730736125 -0.0201633280078215 0.0035685834701074007 -0.0058248429809863115 </vector>
                            <vector>-0.01875145787359467 -0.011673821008190262 0.015168275476157414 -0.004961459609309489 0.012995127337825515 0.005315669540603373 </vector>
                            <vector>-0.028681630497168674 0.02305028272942386 0.03319620662485197 -0.0036474871189884597 -0.00820094908528035 0.02272461309025308 </vector>
                          </data>
                        </datamatrix>
                      </datavector>
                      <classifiernames>population	individual	digitization	side</classifiernames>
                      <classifiermat>
                        <vector>H	H16	a	l</vector>
                        <vector>H	H17	a	l</vector>
                        <vector>H	H18	a	l</vector>
                        <vector>H	H19	a	l</vector>
                        <vector>H	H01	a	l</vector>
                        <vector>H	H20	a	l</vector>
                        <vector>H	H21	a	l</vector>
                        <vector>H	H22	a	l</vector>
                        <vector>H	H23	a	l</vector>
                        <vector>H	H25	a	l</vector>
                        <vector>H	H26	a	l</vector>
                        <vector>H	H27	a	l</vector>
                        <vector>H	H28	a	l</vector>
                        <vector>H	H29	a	l</vector>
                        <vector>H	H02	a	l</vector>
                        <vector>H	H30	a	l</vector>
                        <vector>H	H03	a	l</vector>
                        <vector>H	H04	a	l</vector>
                        <vector>H	H05	a	l</vector>
                        <vector>H	H06	a	l</vector>
                        <vector>H	H07	a	l</vector>
                        <vector>I	I10	a	l</vector>
                        <vector>I	I11	a	l</vector>
                        <vector>I	I12	a	l</vector>
                        <vector>I	I13	a	l</vector>
                        <vector>I	I14	a	l</vector>
                        <vector>I	I15	a	l</vector>
                        <vector>I	I16	a	l</vector>
                        <vector>I	I18	a	l</vector>
                        <vector>I	I19	a	l</vector>
                        <vector>I	I01	a	l</vector>
                        <vector>I	I20	a	l</vector>
                        <vector>I	I21	a	l</vector>
                        <vector>I	I22	a	l</vector>
                        <vector>I	I23	a	l</vector>
                        <vector>I	I24	a	l</vector>
                        <vector>I	I25	a	l</vector>
                        <vector>I	I02	a	l</vector>
                        <vector>I	I03	a	l</vector>
                        <vector>I	I06	a	l</vector>
                        <vector>I	I07	a	l</vector>
                        <vector>I	I08	a	l</vector>
                        <vector>I	I09	a	l</vector>
                        <vector>S	S12	a	l</vector>
                        <vector>S	S12	a	l</vector>
                        <vector>S	S14	a	l</vector>
                        <vector>S	S15	a	l</vector>
                        <vector>S	S15	a	l</vector>
                        <vector>S	S16	a	l</vector>
                        <vector>S	S17	a	l</vector>
                        <vector>S	S19	a	l</vector>
                        <vector>S	S20	a	l</vector>
                        <vector>S	S21	a	l</vector>
                        <vector>S	S22	a	l</vector>
                        <vector>S	S23	a	l</vector>
                        <vector>S	S02	a	l</vector>
                        <vector>S	S03	a	l</vector>
                        <vector>S	S04	a	l</vector>
                        <vector>S	S05	a	l</vector>
                        <vector>S	S06	a	l</vector>
                        <vector>S	S07	a	l</vector>
                        <vector>S	S08	a	l</vector>
                        <vector>S	S09	a	l</vector>
                        <vector>T	T10	a	l</vector>
                        <vector>T	T10	a	l</vector>
                        <vector>T	T11	a	l</vector>
                        <vector>T	T12	a	l</vector>
                        <vector>T	T13	a	l</vector>
                        <vector>T	T14	a	l</vector>
                        <vector>T	T15	a	l</vector>
                        <vector>T	T01	a	l</vector>
                        <vector>T	T02	a	l</vector>
                        <vector>T	T03	a	l</vector>
                        <vector>T	T04	a	l</vector>
                        <vector>T	T05	a	l</vector>
                        <vector>T	T06	a	l</vector>
                        <vector>T	T07	a	l</vector>
                        <vector>T	T08	a	l</vector>
                        <vector>T	T09	a	l</vector>
                      </classifiermat>
                      <idvec>H16al	H17al	H18al	H19al	H01al	H20al	H21al	H22al	H23al	H25al	H26al	H27al	H28al	H29al	H02al	H30al	H03al	H04al	H05al	H06al	H07al	I10al	I11al	I12al	I13al	I14al	I15al	I16al	I18al	I19al	I01al	I20al	I21al	I22al	I23al	I24al	I25al	I02al	I03al	I06al	I07al	I08al	I09al	S12al	S12al	S14al	S15al	S15al	S16al	S17al	S19al	S20al	S21al	S22al	S23al	S02al	S03al	S04al	S05al	S06al	S07al	S08al	S09al	T10al	T10al	T11al	T12al	T13al	T14al	T15al	T01al	T02al	T03al	T04al	T05al	T06al	T07al	T08al	T09al</idvec>
[truncated: 258,908 more chars]
