# Supplementary material for: Variation in genetics, morphology, and recruitment of the invasive barnacle Amphibalanus eburneus (Gould, 1841) in the southern Korean peninsula
Source: PeerJ. 2022 Sep 2;10:e14002. doi: 10.7717/peerj.14002 (PMC9443810; doi:10.7717/peerj.14002)
Supplement: Supplemental Information 5 [file peerj-10-14002-s005.zip › Tergum.morphoj]

<?xml version="1.0" encoding="UTF-8"?>

<morphojroot version="1.07a">
  <morphojproject>
    <morphojproject_contents visiblename="Tergum" lollipopcolor="-16776961" lollipopgraphpointsize="9.0" lollipoplandmarknumbercolor="-65536" lollipopshowlandmarknumber="true" outlinedefaultgraphpointsize="9.0" outlinelandmarknumbercolor="-65536" outlineshowlandmarknumber="true" outlineshowstartingshape="true" outlinestartingconfigcolor="-16711681" outlinetargetconfigcolor="-16776961" transgridgraphpointsize="9.0" transgridgridcolor="-16711681" transgridLandmarkNumberColor="-65536" transgridlollipopcolor="-16776961" transgridshowlandmarknumber="true" transgridShowLollipop="true" wireframedefaultgraphpointsize="9.0" wireframelandmarknumbercolor="-65536" wireframeshowlandmarknumber="false" wireframeshowstartingshape="true" wireframestartingconfigcolor="-52429" wireframetargetconfigcolor="-16776961">
      <uniquenumber>411</uniquenumber>
    </morphojproject_contents>
    <morphojset>
      <morphojset_contents visiblename="Tergum" uniqueid="1" alignmentmethod="1" dimension="2" hasprocrustesfit="true" hasrawdata="true" linkedoutlinenumber="0" linkedwireframenumber="387" nincl="300" nlmk="10" nobs="300" objsymmetry="false" procsumsquare="1.576959669139222" procrustesfitfromparentset="false">
        <alignmentvectors>
          <vector>0.0 </vector>
          <vector>0.0 </vector>
          <vector>0.0 </vector>
          <vector>0.0 </vector>
          <vector>0.0 </vector>
          <vector>0.0 </vector>
          <vector>0.0 </vector>
          <vector>0.0 </vector>
          <vector>0.0 </vector>
          <vector>0.0 </vector>
        </alignmentvectors>
        <datavector>
          <datamatrix visiblename="Tergum, raw data" covarfromorigin="false" matrixtype="0" iscoordinates="true" issymmetrycomponent="false" isasymmetrycomponent="false">
            <data>
              <vector>8.377566 7.563378 7.334834 6.306386 4.549454 4.206638 5.135098 3.763834 4.756572 2.563978 5.699316 2.264014 7.006302 3.2210419999999997 7.74907 3.413876 9.17747 2.185452 9.877386 5.799304 </vector>
              <vector>8.377566 7.549094 7.32055 6.306386 4.549454 4.185212 5.135098 3.763834 4.756572 2.563978 5.685032 2.264014 7.006302 3.235326 7.74907 3.413876 9.156044 2.185452 9.863102 5.78502 </vector>
              <vector>5.67789 7.8062059999999995 5.470772 6.399232 4.10665 3.0353499999999998 4.735146 3.0353499999999998 5.020826 1.378406 6.377806 1.599808 6.74919 3.549574 7.306266 4.17807 9.24889 3.71384 8.24901 6.684912 </vector>
              <vector>5.663606 7.8062059999999995 5.470772 6.406374 4.10665 3.0353499999999998 4.74943 3.0353499999999998 5.0351099999999995 1.378406 6.377806 1.599808 6.74919 3.549574 7.306266 4.17807 9.227464 3.7281239999999998 8.263294 6.684912 </vector>
              <vector>7.142 7.884768 6.663486 6.613492 4.777998 3.992378 5.449346 3.878106 5.57076 2.364002 6.67777 2.292582 7.527668 3.649562 8.020466 3.96381 9.684552 3.442444 9.127476 6.684912 </vector>
              <vector>7.156284 7.870484 6.663486 6.599208 4.777998 3.992378 5.46363 3.878106 5.57076 2.364002 6.67777 2.306866 7.527668 3.670988 8.020466 3.949526 9.670268 3.442444 9.113192 6.670628 </vector>
              <vector>6.992018 8.241868 6.020706 7.013444 3.885248 4.592306 4.378046 4.456608 4.149502 3.24961 5.170808 3.171048 6.277818 4.263774 6.913456 4.563738 8.384708 4.028088 8.441844 6.7634739999999995 </vector>
              <vector>6.977734 8.227584 6.020706 7.027728 3.885248 4.578022 4.370904 4.456608 4.170928 3.24961 5.170808 3.171048 6.270676 4.263774 6.899172 4.563738 8.384708 4.020946 8.448986 6.74919 </vector>
              <vector>4.198131 6.265728 3.906756 5.1888060000000005 2.2284360000000003 2.07459 2.8158480000000004 2.046618 3.020976 0.44289 3.8881080000000003 0.545454 4.540788 2.083914 5.240088 2.643354 6.94638 2.372958 6.284376000000001 4.881114 </vector>
              <vector>4.202793000000001 6.2610660000000005 3.906756 5.186475000000001 2.2284360000000003 2.0792520000000003 2.8158480000000004 2.044287 3.0186450000000002 0.44988300000000003 3.8811150000000003 0.545454 4.536126 2.083914 5.240088 2.643354 6.951042 2.372958 6.282045 4.8764520000000005 </vector>
              <vector>6.4206579999999995 8.299004 5.3565 6.977734 3.006782 4.270916 3.67813 4.149502 3.7352659999999998 2.328292 4.977974 2.35686 5.835014 3.942384 6.53493 4.228064 8.184732 3.235326 8.334714 6.513504 </vector>
              <vector>6.4206579999999995 8.306146 5.370784 6.977734 3.021066 4.270916 3.670988 4.149502 3.7352659999999998 2.314008 4.96369 2.371144 5.835014 3.949526 6.53493 4.220922 8.184732 3.235326 8.327572 6.520646 </vector>
              <vector>5.663606 7.734786 5.28508 6.149262 3.720982 3.32103 4.406614 3.278178 4.74943 1.771216 6.0921259999999995 2.1711679999999998 6.4277999999999995 3.5638579999999997 7.063438 4.056656 8.841796 3.649562 7.791922 6.71348 </vector>
              <vector>5.670748 7.741928 5.299364 6.149262 3.7281239999999998 3.32103 4.413756 3.278178 4.756572 1.771216 6.099268 2.17831 6.4277999999999995 3.5567159999999998 7.063438 4.056656 8.841796 3.656704 7.791922 6.720622 </vector>
              <vector>6.64206 8.698955999999999 6.242108 7.220562 4.813708 4.028088 5.3850679999999995 3.99952 5.792162 2.371144 6.92774 2.78538 7.334834 4.3423359999999995 7.884768 4.777998 9.741688 4.492318 8.727524 7.313408 </vector>
              <vector>6.656344 8.677529999999999 6.242108 7.220562 4.806566 4.020946 5.3779259999999995 4.006662 5.799304 2.371144 6.934882 2.792522 7.341976 4.3351939999999995 7.884768 4.78514 9.734546 4.506602 8.734666 7.299124 </vector>
              <vector>6.342096 8.548974 5.877866 7.142 4.370904 4.270916 4.9994 4.10665 5.127956 2.621114 6.056416 2.60683 6.806326 4.256632 7.32055 4.628016 9.020346 4.313768 8.241868 7.291982 </vector>
              <vector>6.334954 8.541832 5.870724 7.156284 4.378046 4.270916 5.013684 4.10665 5.135098 2.621114 6.056416 2.599688 6.806326 4.270916 7.32055 4.635158 9.020346 4.292342 8.234726 7.313408 </vector>
              <vector>6.992018 8.377566 6.4420839999999995 6.834894 4.363762 3.878106 4.913696 3.53529 4.956548 2.021186 6.4420839999999995 2.099748 7.084864 3.5638579999999997 7.756212 4.006662 9.156044 3.578142 8.970352 6.706338 </vector>
              <vector>6.977734 8.384708 6.449226 6.82061 4.385188 3.878106 4.89227 3.528148 4.956548 2.014044 6.4420839999999995 2.092606 7.084864 3.571 7.756212 4.013804 9.156044 3.592426 8.96321 6.692054 </vector>
              <vector>6.792042 7.906194 6.027848 6.456368 4.835134 3.099628 5.442204 3.10677 5.942144 1.728364 7.1348579999999995 2.206878 7.449106 3.53529 7.8276319999999995 3.970952 10.205918 3.435302 9.148902 6.549214 </vector>
              <vector>6.792042 7.89191 6.020706 6.449226 4.835134 3.10677 5.442204 3.121054 5.92786 1.728364 7.1277159999999995 2.206878 7.441964 3.53529 7.8133479999999995 3.970952 10.191634 3.435302 9.156044 6.527788 </vector>
              <vector>6.21354 8.884648 5.627896 7.656224 3.449586 5.113672 4.078082 4.813708 3.956668 3.456728 4.656584 3.292462 5.7350259999999995 4.470892 6.527788 4.813708 8.07046 3.96381 8.041892 7.1134319999999995 </vector>
              <vector>6.227824 8.89179 5.635038 7.663366 3.46387 5.113672 4.092366 4.813708 3.96381 3.46387 4.649442 3.292462 5.7350259999999995 4.470892 6.520646 4.806566 8.084744 3.956668 8.049034 7.099148 </vector>
              <vector>6.21354 8.270436 5.542192 7.077722 3.720982 4.620874 4.3423359999999995 4.385188 4.185212 3.128196 5.14224 2.842516 6.006422 4.278058 6.592066 4.635158 7.920478 3.7424079999999997 7.791922 6.656344 </vector>
              <vector>6.227824 8.277578 5.527908 7.092006 3.7281239999999998 4.620874 4.3351939999999995 4.385188 4.185212 3.128196 5.156524 2.835374 6.006422 4.2852 6.592066 4.628016 7.92762 3.7424079999999997 7.78478 6.670628 </vector>
              <vector>6.506362 8.863222 5.835014 7.291982 3.649562 4.420898 4.413756 4.299484 4.563738 2.921078 5.46363 2.82109 6.313528 3.99952 7.020586 4.270916 8.563258 3.549574 8.32043 6.863462 </vector>
              <vector>6.520646 8.877506 5.835014 7.299124 3.663846 4.420898 4.420898 4.299484 4.57088 2.92822 5.46363 2.828232 6.313528 4.013804 7.020586 4.278058 8.563258 3.549574 8.334714 6.877746 </vector>
              <vector>3.438225 6.342651 3.1305330000000002 5.016312 1.6270380000000002 2.128203 2.1678300000000004 1.9137510000000002 2.12121 0.400932 3.027969 0.410256 3.9533760000000004 2.165499 4.6526760000000005 2.699298 6.027966 1.9883430000000002 5.400927 5.137524 </vector>
              <vector>3.4335630000000004 6.3496440000000005 3.1305330000000002 5.018643 1.6270380000000002 2.125872 2.172492 1.9137510000000002 2.128203 0.40326300000000004 3.0233070000000004 0.410256 3.9533760000000004 2.165499 4.6526760000000005 2.699298 6.025635 1.9883430000000002 5.3962650000000005 5.142186000000001 </vector>
              <vector>7.020586 7.849058 6.334954 6.563498 4.228064 4.292342 4.792282 4.028088 4.57088 2.42828 5.635038 2.1426 6.663486 3.592426 7.227704 3.96381 8.49898 2.89251 8.634678 6.020706 </vector>
              <vector>7.006302 7.8562 6.32067 6.549214 4.235206 4.306626 4.792282 4.042372 4.585164 2.442564 5.627896 2.1426 6.670628 3.592426 7.227704 3.956668 8.513264 2.885368 8.627536 6.006422 </vector>
              <vector>3.5547750000000002 6.326334 3.109554 5.041953 1.741257 1.7948700000000002 2.3636340000000002 1.8135180000000002 2.708622 0.23076900000000003 3.526803 0.41724900000000004 4.505823 1.9813500000000002 5.146848 2.529135 6.6923010000000005 2.195802 5.869458000000001 5.15151 </vector>
              <vector>3.5594370000000004 6.324003 3.109554 5.044284 1.736595 1.8018630000000002 2.3636340000000002 1.8135180000000002 2.708622 0.23076900000000003 3.533796 0.41724900000000004 4.5034920000000005 1.9813500000000002 5.142186000000001 2.529135 6.6923010000000005 2.193471 5.864796 5.1585030000000005 </vector>
              <vector>4.841487000000001 6.3799470000000005 4.363632 5.324004 2.8321650000000003 2.212119 3.4195770000000003 2.156175 3.757572 0.689976 4.869459 0.79254 5.372955 2.4289020000000003 5.990670000000001 2.848482 7.895097000000001 2.2494150000000004 7.186473 5.3613 </vector>
              <vector>4.834494 6.38694 4.368294000000001 5.3216730000000005 2.834496 2.212119 3.414915 2.156175 3.757572 0.689976 4.869459 0.799533 5.372955 2.431233 5.990670000000001 2.8531440000000003 7.892766000000001 2.254077 7.179480000000001 5.368293 </vector>
              <vector>4.3985970000000005 6.235425 3.8671290000000003 5.067594000000001 2.2144500000000003 2.081583 2.783214 2.025639 2.643354 0.44755200000000006 3.727269 0.503496 4.426569000000001 2.0722590000000003 5.107221 2.389275 6.6480120000000005 2.081583 6.144516 5.002326 </vector>
              <vector>4.393935 6.228432000000001 3.8671290000000003 5.065263000000001 2.219112 2.0862450000000003 2.780883 2.025639 2.648016 0.44755200000000006 3.727269 0.508158 4.426569000000001 2.069928 5.107221 2.3846130000000003 6.6480120000000005 2.0792520000000003 6.1421850000000004 5.004657000000001 </vector>
              <vector>3.839157 6.214446000000001 3.3752880000000003 4.927734 1.7995320000000001 2.2797180000000004 2.247084 2.158506 2.386944 0.564102 3.1421880000000004 0.433566 4.1305320000000005 1.9813500000000002 4.773888 2.5407900000000003 6.489504 1.9440540000000002 6.0512760000000005 4.82517 </vector>
              <vector>3.8344950000000004 6.209784000000001 3.3729570000000004 4.925403 1.8018630000000002 2.277387 2.244753 2.1538440000000003 2.386944 0.568764 3.1421880000000004 0.438228 4.1305320000000005 1.9813500000000002 4.7715570000000005 2.545452 6.487173 1.9440540000000002 6.048945000000001 4.832163 </vector>
              <vector>4.223772 6.606054 3.7016280000000004 5.123538000000001 2.0046600000000003 1.897434 2.573424 1.729602 2.8531440000000003 0.265734 4.186476000000001 0.53613 4.699296 1.8135180000000002 5.286708 2.298366 6.965028 1.916082 6.526800000000001 4.974354 </vector>
              <vector>4.228434 6.599061000000001 3.699297 5.118876 2.0046600000000003 1.8951030000000002 2.573424 1.734264 2.8531440000000003 0.261072 4.186476000000001 0.540792 4.699296 1.8135180000000002 5.286708 2.298366 6.965028 1.916082 6.533793 4.976685000000001 </vector>
              <vector>7.170568 8.82037 6.484936 7.491958 4.03523 4.413756 4.656584 4.235206 4.492318 2.42828 5.949286 2.67825 6.7706159999999995 4.042372 7.541952 4.399472 9.577422 3.770976 9.048914 7.1348579999999995 </vector>
              <vector>7.170568 8.82037 6.484936 7.491958 4.03523 4.413756 4.656584 4.235206 4.492318 2.42828 5.949286 2.67825 6.7706159999999995 4.042372 7.541952 4.399472 9.577422 3.770976 9.048914 7.1348579999999995 </vector>
              <vector>7.720502 9.198896 6.82061 7.491958 4.742288 3.64242 5.477914 3.578142 5.477914 1.242708 7.227704 1.706938 7.870484 3.778118 8.413276 4.420898 10.520166 3.342456 10.020226 7.084864 </vector>
              <vector>7.734786 9.191754 6.813468 7.506242 4.74943 3.64242 5.470772 3.592426 5.485056 1.2569919999999999 7.241988 1.6926539999999999 7.870484 3.770976 8.406134 4.42804 10.527308 3.342456 10.03451 7.099148 </vector>
              <vector>7.556236 8.598968 7.099148 7.227704 5.527908 4.485176 6.270676 4.42804 6.484936 3.2138999999999998 7.363402 3.363882 7.78478 4.592306 8.456128 5.127956 10.013084 4.578022 9.327452 7.206278 </vector>
              <vector>7.541952 8.613252 7.084864 7.241988 5.520766 4.478034 6.263534 4.442324 6.484936 3.2138999999999998 7.363402 3.363882 7.78478 4.592306 8.456128 5.127956 10.013084 4.578022 9.327452 7.206278 </vector>
              <vector>4.953375 0.9277380000000001 5.522139 2.1538440000000003 7.053606 4.748247 6.515145 4.832163 6.682977 6.344982000000001 5.603724000000001 6.326334 5.0093190000000005 4.841487000000001 4.330998 4.328667 2.7715590000000003 4.850811 3.2983650000000004 2.0419560000000003 </vector>
              <vector>4.948713000000001 0.930069 5.52447 2.156175 7.055937 4.748247 6.515145 4.834494 6.680646 6.344982000000001 5.608386 6.326334 5.01165 4.841487000000001 4.333329 4.330998 2.7715590000000003 4.855473 3.3006960000000003 2.044287 </vector>
              <vector>7.1062899999999996 8.656104 6.613492 7.220562 4.9994 4.199496 5.613612 3.9138159999999997 5.520766 2.306866 6.913456 2.385428 7.599088 4.328052 8.127596 4.82085 9.805966 4.299484 9.241748 7.07058 </vector>
              <vector>7.092006 8.663246 6.60635 7.234846 5.020826 4.192354 5.613612 3.9066739999999998 5.53505 2.32115 6.906314 2.385428 7.584804 4.313768 8.120454 4.827992 9.798824 4.292342 9.234606 7.077722 </vector>
              <vector>7.870484 9.198896 7.4705319999999995 7.8347739999999995 5.256512 4.292342 6.049274 4.24949 6.156404 2.706818 7.349118 2.663966 8.020466 4.442324 8.78466 4.949406 10.520166 4.206638 9.870244 7.377686 </vector>
              <vector>7.863342 9.191754 7.4562479999999995 7.8276319999999995 5.24937 4.306626 6.049274 4.235206 6.14212 2.699676 7.334834 2.663966 8.020466 4.456608 8.78466 4.935122 10.505882 4.206638 9.863102 7.377686 </vector>
              <vector>7.620514 8.670387999999999 6.949166 7.849058 5.020826 5.60647 5.49934 5.442204 5.3922099999999995 4.013804 6.292102 4.128076 6.913456 5.235086 7.4705319999999995 5.577902 8.727524 4.656584 8.74895 7.163426 </vector>
              <vector>7.60623 8.663246 6.949166 7.8347739999999995 5.020826 5.613612 5.520766 5.442204 5.3779259999999995 4.013804 6.299244 4.128076 6.899172 5.235086 7.4705319999999995 5.592186 8.734666 4.656584 8.741808 7.156284 </vector>
              <vector>6.870604 8.406134 6.10641 7.277698 4.42804 4.656584 4.920838 4.542312 5.099388 3.028208 5.956428 3.17819 6.584924 4.585164 7.149142 4.992258 8.720382 4.242348 8.384708 6.913456 </vector>
              <vector>6.877746 8.39185 6.0921259999999995 7.263414 4.449466 4.656584 4.906554 4.542312 5.099388 3.028208 5.956428 3.17819 6.584924 4.585164 7.149142 4.992258 8.741808 4.235206 8.370424 6.899172 </vector>
              <vector>7.227704 8.506122 6.7706159999999995 7.406254 5.120814 4.949406 5.663606 4.756572 5.599328 3.692414 6.456368 3.635278 7.199136 4.89227 7.7990639999999996 5.206518 9.14176 4.6851519999999995 8.82037 7.24913 </vector>
              <vector>7.220562 8.527548 6.74919 7.413396 5.10653 4.949406 5.663606 4.756572 5.620754 3.67813 6.456368 3.628136 7.199136 4.89227 7.7990639999999996 5.192234 9.156044 4.6994359999999995 8.827512 7.234846 </vector>
              <vector>7.877626 8.941784 7.006302 7.956188 4.842276 5.849298 5.42792 5.577902 5.156524 4.113792 6.377806 3.949526 7.099148 5.342216 7.8562 5.563618 9.327452 4.728004 9.198896 7.441964 </vector>
              <vector>7.863342 8.956068 7.020586 7.956188 4.827992 5.849298 5.42792 5.592186 5.163666 4.099508 6.384948 3.949526 7.1134319999999995 5.342216 7.870484 5.563618 9.32031 4.728004 9.191754 7.4562479999999995 </vector>
              <vector>4.603725000000001 1.9114200000000001 5.160834 3.0606030000000004 6.470856 5.167827 6.032628000000001 5.223771 6.24708 6.300693000000001 5.207454 6.235425 4.382280000000001 5.074587 4.009320000000001 4.675986 3.0163140000000004 5.289039000000001 3.17016 3.4102530000000004 </vector>
              <vector>4.599063 1.916082 5.160834 3.0559410000000002 6.470856 5.163165 6.027966 5.228433000000001 6.251742 6.298362000000001 5.207454 6.2307630000000005 4.382280000000001 5.074587 4.016313 4.671324 3.0163140000000004 5.282046 3.177153 3.4102530000000004 </vector>
              <vector>6.627776 9.184612 5.99928 8.013324 4.156644 5.485056 4.770856 5.270796 4.549454 4.042372 5.906434 3.99952 6.599208 5.306506 7.406254 5.67789 8.727524 5.256512 8.448986 7.691934 </vector>
              <vector>6.620634 9.170328 6.020706 8.020466 4.163786 5.492198 4.756572 5.256512 4.563738 4.042372 5.89215 3.99952 6.599208 5.32079 7.406254 5.670748 8.734666 5.263654 8.456128 7.67765 </vector>
              <vector>6.920598 9.184612 6.14212 7.870484 4.163786 4.935122 4.763714 4.742288 4.663726 3.128196 6.4277999999999995 3.335314 6.899172 4.78514 7.541952 5.149382 9.056056 4.920838 8.64182 7.756212 </vector>
              <vector>6.913456 9.17747 6.14212 7.8562 4.17807 4.949406 4.763714 4.742288 4.663726 3.128196 6.4420839999999995 3.335314 6.884888 4.78514 7.527668 5.149382 9.056056 4.906554 8.656104 7.777638 </vector>
              <vector>6.99916 8.791802 6.477794 7.849058 5.220802 5.799304 5.699316 5.7350259999999995 5.835014 4.363762 6.477794 4.406614 7.092006 5.649322 7.584804 5.992138 8.877506 5.556476 8.477554 7.78478 </vector>
              <vector>7.006302 8.806086 6.46351 7.8347739999999995 5.235086 5.799304 5.699316 5.7350259999999995 5.835014 4.363762 6.46351 4.406614 7.084864 5.670748 7.584804 5.977854 8.877506 5.556476 8.470412 7.7990639999999996 </vector>
              <vector>4.892769 1.3752900000000001 5.533794 2.491839 7.440552 4.974354 6.883443000000001 5.198130000000001 7.095564 6.508152000000001 6.0372900000000005 6.601392000000001 5.300694 5.326335 4.426569000000001 4.955706 2.892771 5.3822790000000005 3.1748220000000003 2.9417220000000004 </vector>
              <vector>4.888107000000001 1.379952 5.5314630000000005 2.487177 7.442883 4.974354 6.888105 5.2027920000000005 7.093233000000001 6.505821 6.0372900000000005 6.601392000000001 5.298363 5.324004 4.426569000000001 4.955706 2.892771 5.38461 3.1724910000000004 2.946384 </vector>
              <vector>7.4991 7.877626 6.970592 6.684912 5.370784 4.35662 6.013564 4.256632 5.906434 3.028208 6.956308 3.0424919999999998 7.434822 4.313768 8.127596 4.720862 9.670268 4.256632 9.134618 6.720622 </vector>
              <vector>7.513384 7.863342 6.970592 6.670628 5.3779259999999995 4.363762 6.027848 4.256632 5.89215 3.028208 6.949166 3.0353499999999998 7.434822 4.306626 8.120454 4.735146 9.670268 4.256632 9.120334 6.734906 </vector>
              <vector>7.170568 9.077482 6.4206579999999995 7.756212 4.378046 4.78514 5.120814 4.656584 5.170808 2.992498 6.484936 3.07106 7.099148 4.813708 7.8562 5.263654 9.591706 4.906554 9.041772 7.370544 </vector>
              <vector>7.163426 9.084624 6.4135159999999996 7.74907 4.385188 4.78514 5.10653 4.656584 5.163666 2.992498 6.477794 3.085344 7.099148 4.799424 7.863342 5.256512 9.591706 4.899412 9.03463 7.377686 </vector>
              <vector>4.596732 0.88578 5.298363 2.156175 6.699294 4.736592 6.1864740000000005 4.94172 6.167826000000001 6.2307630000000005 5.1585030000000005 6.109551000000001 4.466196 4.839156 3.9347280000000002 4.3985970000000005 2.543121 4.491837 2.953377 2.1841470000000003 </vector>
              <vector>4.594401 0.88578 5.296032 2.1538440000000003 6.696963 4.736592 6.1864740000000005 4.948713000000001 6.163164 6.235425 5.1585030000000005 6.109551000000001 4.463865 4.839156 3.9347280000000002 4.3985970000000005 2.545452 4.491837 2.9510460000000003 2.179485 </vector>
              <vector>4.305357 0.44289 4.834494 2.2727250000000003 6.324003 5.172489000000001 5.6946330000000005 5.191137 5.75757 6.7365900000000005 4.545450000000001 6.636357 3.8601360000000002 4.969692 3.221442 4.561767000000001 1.5827490000000002 5.034960000000001 1.8997650000000001 2.5174800000000004 </vector>
              <vector>4.300695 0.44522100000000003 4.832163 2.270394 6.321672 5.172489000000001 5.6946330000000005 5.186475000000001 5.75757 6.7365900000000005 4.552443 6.636357 3.8601360000000002 4.969692 3.2237730000000004 4.561767000000001 1.578087 5.0396220000000005 1.8951030000000002 2.522142 </vector>
              <vector>5.393934000000001 0.624708 6.102558 2.05128 7.410249 4.916079000000001 6.997662000000001 4.813515000000001 6.792534000000001 6.762231000000001 5.365962000000001 6.407919000000001 4.955706 4.729599 4.620042000000001 4.319343 2.5477830000000004 4.944051 3.4055910000000003 1.9393920000000002 </vector>
              <vector>5.391603000000001 0.624708 6.097896 2.05128 7.410249 4.911417 6.997662000000001 4.813515000000001 6.790203000000001 6.769224 5.365962000000001 6.407919000000001 4.953375 4.729599 4.620042000000001 4.319343 2.545452 4.944051 3.4032600000000004 1.9370610000000001 </vector>
              <vector>4.365963000000001 0.6130530000000001 5.240088 1.7948700000000002 6.999993000000001 4.752909000000001 6.636357 4.780881 6.571089000000001 6.50349 5.342652 6.475518 4.773888 4.976685000000001 4.076919 4.56876 2.067597 5.125869000000001 2.487177 2.268063 </vector>
              <vector>4.365963000000001 0.6107220000000001 5.242419000000001 1.7995320000000001 7.0046550000000005 4.752909000000001 6.638688 4.780881 6.566427000000001 6.50349 5.344983 6.470856 4.773888 4.976685000000001 4.076919 4.573422000000001 2.067597 5.123538000000001 2.4825150000000002 2.2657320000000003 </vector>
              <vector>4.2354270000000005 0.867132 4.8904380000000005 2.0792520000000003 6.610716000000001 5.17482 6.0372900000000005 5.368293 5.9626980000000005 6.561765 4.4289000000000005 6.358968000000001 4.076919 4.999995 3.652677 4.5920700000000005 2.090907 5.137524 2.314683 2.365965 </vector>
              <vector>4.2354270000000005 0.867132 4.888107000000001 2.0792520000000003 6.606054 5.17482 6.044283 5.368293 5.960367000000001 6.561765 4.4289000000000005 6.358968000000001 4.076919 4.999995 3.652677 4.596732 2.090907 5.135193 2.314683 2.3636340000000002 </vector>
              <vector>3.7902060000000004 0.6783210000000001 4.219110000000001 1.972026 6.146847 4.729599 5.512815000000001 4.850811 5.773887 6.3496440000000005 4.853142 6.461532 3.8275020000000004 4.962699000000001 2.9347290000000004 4.421907 1.797201 5.242419000000001 1.7762220000000002 2.7342630000000003 </vector>
              <vector>3.787875 0.680652 4.223772 1.9696950000000002 6.146847 4.729599 5.512815000000001 4.850811 5.773887 6.3496440000000005 4.850811 6.461532 3.8298330000000003 4.962699000000001 2.930067 4.421907 1.797201 5.242419000000001 1.7762220000000002 2.731932 </vector>
              <vector>5.15151 0.615384 5.675985000000001 1.997667 7.398594 4.743585 6.94638 4.808853 7.307685 6.50349 6.237756 6.631695000000001 5.317011000000001 5.0093190000000005 4.561767000000001 4.56876 2.9580390000000003 5.5454490000000005 3.2261040000000003 2.293704 </vector>
              <vector>5.156172000000001 0.6130530000000001 5.675985000000001 1.997667 7.398594 4.743585 6.94638 4.808853 7.312347000000001 6.508152000000001 6.237756 6.629364000000001 5.317011000000001 5.006988000000001 4.557105 4.571091 2.953377 5.5454490000000005 3.230766 2.291373 </vector>
              <vector>4.601394 0.9347310000000001 5.0839110000000005 2.298366 6.8554710000000005 4.7855430000000005 6.214446000000001 4.8764520000000005 6.3356580000000005 6.545448 5.342652 6.564096 4.5920700000000005 5.090904 3.9160800000000004 4.655007 2.263401 5.293701 2.6526780000000003 2.3636340000000002 </vector>
              <vector>4.596732 0.939393 5.0839110000000005 2.2960350000000003 6.8554710000000005 4.7855430000000005 6.212115000000001 4.871790000000001 6.333327000000001 6.545448 5.340321 6.564096 4.596732 5.090904 3.9230730000000005 4.655007 2.263401 5.293701 2.650347 2.3636340000000002 </vector>
              <vector>4.997664 1.116549 5.305356000000001 2.351979 6.487173 5.051277000000001 5.955705 4.9207410000000005 5.927733000000001 6.1864740000000005 5.146848 6.22377 4.543119 4.606056000000001 3.9463830000000004 3.9906720000000004 2.613051 4.589739000000001 2.9790180000000004 1.9440540000000002 </vector>
              <vector>4.9953330000000005 1.1142180000000002 5.300694 2.356641 6.487173 5.046615 5.955705 4.923072 5.927733000000001 6.1864740000000005 5.1445170000000005 6.228432000000001 4.543119 4.606056000000001 3.9463830000000004 3.9906720000000004 2.613051 4.589739000000001 2.9790180000000004 1.9393920000000002 </vector>
              <vector>4.769226000000001 0.864801 5.198130000000001 2.2797180000000004 6.389271000000001 5.167827 5.8578030000000005 5.121207 5.829831 6.750576000000001 4.909086 6.7971960000000005 4.163166 4.999995 3.5664300000000004 4.4592030000000005 2.1328650000000002 5.102559 2.449881 2.2890420000000002 </vector>
              <vector>4.764564 0.8624700000000001 5.198130000000001 2.277387 6.391602000000001 5.165496 5.860134 5.121207 5.829831 6.750576000000001 4.906755 6.7971960000000005 4.1608350000000005 4.999995 3.571092 4.4592030000000005 2.1328650000000002 5.100228 2.449881 2.291373 </vector>
              <vector>4.326336 0.9463860000000001 4.668993 2.3333310000000003 5.682978 4.853142 5.181813 4.77855 4.930065000000001 6.191136 4.037292 6.034959000000001 3.6643320000000004 4.787874 3.200463 4.424238 1.8135180000000002 4.703958 2.4289020000000003 2.300697 </vector>
              <vector>4.3240050000000005 0.9440550000000001 4.668993 2.337993 5.682978 4.850811 5.179482 4.77855 4.927734 6.191136 4.039623000000001 6.034959000000001 3.6666630000000002 4.787874 3.2027940000000004 4.424238 1.815849 4.701627 2.431233 2.300697 </vector>
              <vector>4.363632 0.9603720000000001 4.897431 2.314683 6.372954000000001 4.913748 5.916078000000001 4.8764520000000005 5.869458000000001 6.212115000000001 4.6526760000000005 6.277383 4.093236 4.997664 3.279717 4.426569000000001 2.158506 5.109552000000001 2.412585 2.456874 </vector>
              <vector>4.361301 0.9627030000000001 4.897431 2.319345 6.372954000000001 4.913748 5.916078000000001 4.874121000000001 5.869458000000001 6.216777 4.657338 6.277383 4.093236 4.997664 3.2843790000000004 4.426569000000001 2.156175 5.109552000000001 2.4079230000000003 2.456874 </vector>
              <vector>5.193468 1.0209780000000002 5.648013000000001 2.275056 7.0489440000000005 4.958037 6.251742 4.930065000000001 6.482511000000001 6.296031 5.778549000000001 6.342651 4.857804000000001 4.724937000000001 4.170159 4.270392 2.834496 4.892769 3.1212090000000003 2.135196 </vector>
              <vector>5.191137 1.016316 5.648013000000001 2.270394 7.0489440000000005 4.953375 6.24708 4.930065000000001 6.487173 6.296031 5.773887 6.342651 4.855473 4.724937000000001 4.170159 4.270392 2.8321650000000003 4.888107000000001 3.116547 2.135196 </vector>
              <vector>4.948713000000001 0.836829 5.592069 2.1608370000000003 7.1841420000000005 4.7412540000000005 6.701625000000001 4.843818000000001 6.708618 6.179481000000001 5.6200410000000005 6.279714 4.948713000000001 4.610718 4.2494130000000006 4.330998 2.806524 5.076918 2.881116 2.1608370000000003 </vector>
              <vector>4.944051 0.8321670000000001 5.592069 2.1608370000000003 7.181811000000001 4.7412540000000005 6.699294 4.843818000000001 6.7062870000000006 6.179481000000001 5.624703 6.279714 4.944051 4.610718 4.247082000000001 4.330998 2.806524 5.072256 2.881116 2.156175 </vector>
              <vector>6.428898 0.9883440000000001 6.846147 2.209788 8.139852000000001 4.780881 7.475517000000001 4.6969650000000005 7.538454000000001 6.279714 6.615378000000001 6.326334 6.023304 4.596732 5.496498000000001 3.764565 4.1165460000000005 4.780881 4.708620000000001 2.05128 </vector>
              <vector>6.4242360000000005 0.986013 6.846147 2.2051260000000004 8.139852000000001 4.780881 7.475517000000001 4.692303000000001 7.538454000000001 6.279714 6.615378000000001 6.324003 6.020973000000001 4.596732 5.494167 3.764565 4.1165460000000005 4.780881 4.713282 2.053611 </vector>
              <vector>5.391603000000001 0.864801 5.997663 2.149182 7.337988 4.617711 6.8554710000000005 4.720275 6.818175 6.38694 5.764563000000001 6.256404000000001 4.899762 4.664331000000001 4.368294000000001 4.328667 2.888109 4.869459 3.251745 2.2424220000000004 </vector>
              <vector>5.391603000000001 0.8694630000000001 5.995332 2.151513 7.335657 4.617711 6.8554710000000005 4.720275 6.818175 6.391602000000001 5.764563000000001 6.256404000000001 4.899762 4.668993 4.368294000000001 4.328667 2.888109 4.864797 3.2494140000000002 2.244753 </vector>
              <vector>4.440555000000001 1.354311 5.006988000000001 2.505825 6.289038000000001 4.8461490000000005 5.750577000000001 4.864797 5.6946330000000005 6.184143000000001 5.230764000000001 6.3053550000000005 4.543119 4.7715570000000005 3.883446 4.270392 2.65734 4.724937000000001 2.7878760000000002 2.468529 </vector>
              <vector>4.440555000000001 1.3566420000000001 5.006988000000001 2.501163 6.289038000000001 4.8461490000000005 5.750577000000001 4.869459 5.6946330000000005 6.181812000000001 5.230764000000001 6.303024000000001 4.543119 4.7715570000000005 3.8811150000000003 4.270392 2.662002 4.724937000000001 2.7855450000000004 2.468529 </vector>
              <vector>5.3519760000000005 0.88578 5.808852000000001 2.2960350000000003 6.9743520000000006 5.1888060000000005 6.368292 5.265729 6.321672 6.757569 5.407920000000001 6.655005 4.808853 5.076918 4.174821000000001 4.35897 2.699298 4.862466 3.1748220000000003 2.0722590000000003 </vector>
              <vector>5.347314000000001 0.8904420000000001 5.806521 2.293704 6.976683 5.1888060000000005 6.370623 5.265729 6.321672 6.752907 5.407920000000001 6.657336000000001 4.808853 5.074587 4.174821000000001 4.363632 2.699298 4.855473 3.17016 2.067597 </vector>
              <vector>3.7552410000000003 0.6596730000000001 4.212117 1.927737 6.039621 4.843818000000001 5.200461000000001 4.834494 5.573421000000001 6.2610660000000005 4.585077 6.428898 3.6806490000000003 4.77855 2.9277360000000003 4.1911380000000005 1.6876440000000001 4.648014000000001 1.67832 1.890441 </vector>
              <vector>3.757572 0.662004 4.212117 1.9254060000000002 6.039621 4.836825 5.205123 4.834494 5.571090000000001 6.2610660000000005 4.585077 6.428898 3.6806490000000003 4.77855 2.925405 4.1911380000000005 1.6876440000000001 4.643352 1.6829820000000002 1.8951030000000002 </vector>
              <vector>4.216779000000001 0.9347310000000001 4.524471 2.200464 6.491835000000001 5.048946 5.762232 5.216778000000001 6.174819 6.566427000000001 5.163165 6.6037230000000005 4.039623000000001 4.925403 3.438225 4.664331000000001 2.128203 5.629365000000001 2.240091 2.5198110000000002 </vector>
              <vector>4.214448 0.939393 4.524471 2.1981330000000003 6.491835000000001 5.046615 5.762232 5.212116 6.174819 6.566427000000001 5.163165 6.6037230000000005 4.039623000000001 4.925403 3.438225 4.664331000000001 2.128203 5.629365000000001 2.23776 2.522142 </vector>
              <vector>4.7715570000000005 0.596736 5.435892000000001 1.904427 6.993 4.480182 6.442884 4.489506 6.62004 6.421905000000001 5.3613 6.337989 4.883445 4.461534 4.128201000000001 3.8927700000000005 2.223774 5.076918 2.8671300000000004 1.7249400000000001 </vector>
              <vector>4.7715570000000005 0.596736 5.435892000000001 1.904427 6.993 4.480182 6.442884 4.489506 6.62004 6.421905000000001 5.3613 6.337989 4.883445 4.461534 4.128201000000001 3.8927700000000005 2.223774 5.076918 2.8671300000000004 1.7249400000000001 </vector>
              <vector>5.743584 0.8228430000000001 5.902092000000001 2.209788 6.913746000000001 5.52447 6.361299000000001 5.421906000000001 6.023304 6.846147 5.088573 6.622371 4.694634000000001 5.095566000000001 4.207455 4.664331000000001 2.559438 5.048946 3.431232 2.368296 </vector>
              <vector>5.741253 0.827505 5.906754 2.209788 6.911415000000001 5.52447 6.365961 5.421906000000001 6.025635 6.846147 5.090904 6.622371 4.699296 5.093235 4.207455 4.668993 2.559438 5.044284 3.431232 2.365965 </vector>
              <vector>5.468526000000001 0.400932 5.881113 1.7016300000000002 7.536123000000001 4.603725000000001 6.787872 4.585077 6.66666 6.354306 5.75757 6.363630000000001 5.363631000000001 4.904424000000001 4.512816 3.958038 2.930067 4.650345000000001 3.296034 2.142189 </vector>
              <vector>5.466195000000001 0.40326300000000004 5.881113 1.7016300000000002 7.536123000000001 4.603725000000001 6.792534000000001 4.585077 6.671322000000001 6.354306 5.762232 6.363630000000001 5.368293 4.904424000000001 4.510485 3.958038 2.930067 4.650345000000001 3.2913720000000004 2.137527 </vector>
              <vector>5.123538000000001 0.6969690000000001 5.4568710000000005 2.009322 6.724935 5.093235 6.249411 5.102559 6.1561710000000005 6.554772000000001 5.261067000000001 6.4242360000000005 4.63869 5.018643 3.9020940000000004 4.300695 2.263401 4.664331000000001 2.7575730000000003 2.270394 </vector>
              <vector>5.123538000000001 0.692307 5.461533 2.0116530000000004 6.727266 5.093235 6.254073000000001 5.102559 6.160833 6.554772000000001 5.258736000000001 6.4242360000000005 4.643352 5.018643 3.899763 4.300695 2.263401 4.668993 2.752911 2.268063 </vector>
              <vector>5.491836 0.587412 6.060600000000001 1.9020960000000002 7.337988 4.736592 6.66666 4.7272680000000005 6.759900000000001 6.564096 5.864796 6.442884 5.296032 4.606056000000001 4.587408 3.9254040000000003 2.9370600000000002 4.969692 3.459204 1.9020960000000002 </vector>
              <vector>5.491836 0.589743 6.060600000000001 1.904427 7.337988 4.738923000000001 6.66666 4.729599 6.759900000000001 6.566427000000001 5.864796 6.445215 5.298363 4.6083870000000005 4.585077 3.9254040000000003 2.9417220000000004 4.969692 3.4615350000000005 1.9020960000000002 </vector>
              <vector>5.956428 8.091886 5.056536 6.456368 2.735386 2.878226 3.3924499999999997 2.671108 3.720982 0.46423 4.849418 0.39281 6.042132 2.60683 6.870604 3.2067579999999998 8.591826 2.621114 8.377566 5.32079 </vector>
              <vector>5.949286 8.084744 5.056536 6.449226 2.735386 2.885368 3.3924499999999997 2.671108 3.720982 0.471372 4.849418 0.385668 6.027848 2.599688 6.877746 3.2067579999999998 8.598968 2.621114 8.377566 5.32079 </vector>
              <vector>5.549334 8.556116 5.477914 6.799184 4.6994359999999995 3.17819 5.42792 3.17819 6.056416 1.378406 7.1205739999999995 1.335554 7.420538 3.64242 7.913336 4.513744 9.35602 4.192354 8.42756 6.842036 </vector>
              <vector>5.556476 8.53469 5.477914 6.799184 4.6994359999999995 3.17819 5.442204 3.17819 6.056416 1.378406 7.1062899999999996 1.328412 7.420538 3.656704 7.913336 4.520886 9.35602 4.185212 8.441844 6.834894 </vector>
              <vector>5.135098 8.370424 4.456608 6.4135159999999996 3.078202 2.471132 3.706698 2.413996 4.185212 0.335674 5.906434 0.528508 6.120694 2.906794 6.806326 3.53529 9.206038 3.399592 7.96333 6.99916 </vector>
              <vector>5.14224 8.377566 4.456608 6.406374 3.078202 2.471132 3.706698 2.406854 4.185212 0.335674 5.906434 0.53565 6.120694 2.899652 6.806326 3.549574 9.198896 3.399592 7.956188 7.013444 </vector>
              <vector>7.192614 6.86598 6.619338 5.746092 5.53278 3.412992 5.906076 3.3396660000000002 6.146052 2.059794 7.092624 2.073126 7.372596 3.313002 7.8458820000000005 3.619638 9.025764 3.552978 8.685798 5.526114 </vector>
              <vector>7.706218 7.370544 7.092006 6.170688 5.92786 3.670988 6.313528 3.592426 6.584924 2.206878 7.591946 2.221162 7.89191 3.549574 8.39185 3.878106 9.67741 3.806686 9.298884 5.906434 </vector>
              <vector>6.96345 8.28472 6.363522 6.984876 5.092246 4.128076 5.556476 4.042372 5.74931 2.471132 6.67777 2.471132 7.277698 4.220922 7.934762 4.728004 9.327452 4.3423359999999995 8.96321 6.7777579999999995 </vector>
              <vector>6.956308 8.299004 6.363522 6.977734 5.092246 4.120934 5.556476 4.042372 5.74931 2.471132 6.67777 2.471132 7.277698 4.220922 7.934762 4.728004 9.327452 4.3423359999999995 8.96321 6.7777579999999995 </vector>
              <vector>6.720622 8.677529999999999 6.634918 7.013444 5.977854 3.14248 6.634918 3.24961 7.4705319999999995 1.28556 8.548974 1.556956 8.648962 3.828112 9.277458 4.813708 10.684432 5.0279679999999995 9.413156 7.613372 </vector>
              <vector>6.734906 8.670387999999999 6.649202 7.020586 5.970712 3.14248 6.620634 3.24961 7.4705319999999995 1.28556 8.541832 1.556956 8.648962 3.828112 9.263174 4.806566 10.684432 5.0279679999999995 9.413156 7.60623 </vector>
              <vector>4.375287 0.55944 4.974354 1.972026 6.256404000000001 4.589739000000001 5.601393000000001 4.636359000000001 5.414913 6.645681000000001 4.5920700000000005 6.6923010000000005 4.039623000000001 4.748247 3.431232 4.121208 2.067597 4.552443 2.834496 1.8135180000000002 </vector>
              <vector>4.372956 0.564102 4.972023 1.9696950000000002 6.254073000000001 4.585077 5.603724000000001 4.636359000000001 5.417244 6.6480120000000005 4.596732 6.696963 4.0419540000000005 4.745916 3.4335630000000004 4.118877 2.067597 4.550112 2.8368270000000004 1.811187 </vector>
              <vector>3.801861 0.522144 4.641021 1.997667 6.144516 4.620042000000001 5.752908000000001 5.020974000000001 5.7249360000000005 6.599061000000001 4.762233 6.794865000000001 3.8205090000000004 5.1888060000000005 3.118878 4.5920700000000005 1.7272710000000002 4.713282 2.0932380000000004 2.193471 </vector>
              <vector>3.7995300000000003 0.526806 4.643352 1.9930050000000001 6.149178 4.6223730000000005 5.752908000000001 5.025636 5.727267 6.6037230000000005 4.766895000000001 6.794865000000001 3.815847 5.1888060000000005 3.116547 4.5920700000000005 1.7319330000000002 4.713282 2.088576 2.193471 </vector>
              <vector>4.417245 0.8041950000000001 4.9207410000000005 2.230767 6.447546000000001 4.918410000000001 5.825169000000001 5.037291000000001 5.706288000000001 6.701625000000001 4.902093000000001 6.582744000000001 4.28904 5.055939 3.5314650000000003 4.45221 1.9766880000000002 4.9650300000000005 2.515149 2.293704 </vector>
              <vector>4.4149140000000004 0.801864 4.9207410000000005 2.2284360000000003 6.447546000000001 4.9207410000000005 5.825169000000001 5.037291000000001 5.703957000000001 6.701625000000001 4.904424000000001 6.582744000000001 4.293702000000001 5.055939 3.5291340000000004 4.45221 1.9766880000000002 4.9650300000000005 2.5104870000000004 2.291373 </vector>
              <vector>4.806522 0.74592 5.179482 2.037294 6.377616000000001 4.888107000000001 5.881113 4.953375 5.8438170000000005 6.515145 4.759902 6.328665000000001 4.375287 4.832163 3.741255 4.0559400000000005 2.65734 4.139856 2.7505800000000002 2.037294 </vector>
              <vector>4.808853 0.7505820000000001 5.184144000000001 2.0349630000000003 6.372954000000001 4.888107000000001 5.881113 4.953375 5.8438170000000005 6.517476 4.759902 6.330996000000001 4.375287 4.829832000000001 3.7389240000000004 4.060602 2.662002 4.139856 2.7552420000000004 2.037294 </vector>
              <vector>5.0839110000000005 0.41724900000000004 5.603724000000001 1.8811170000000002 7.067592 4.969692 6.566427000000001 5.100228 6.538455000000001 6.554772000000001 5.445216 6.610716000000001 4.8601350000000005 5.146848 4.0722570000000005 4.449879 2.7552420000000004 4.84848 3.265731 2.0489490000000004 </vector>
              <vector>5.081580000000001 0.41258700000000004 5.603724000000001 1.8811170000000002 7.072254000000001 4.969692 6.571089000000001 5.100228 6.536124 6.554772000000001 5.442885 6.610716000000001 4.857804000000001 5.146848 4.0722570000000005 4.449879 2.759904 4.853142 3.2703930000000003 2.044287 </vector>
              <vector>4.627035 0.5850810000000001 5.26806 2.018646 6.925401000000001 4.668993 6.515145 4.762233 6.738921 6.326334 5.68764 6.55011 4.792536 4.892769 4.002327 4.391604 2.848482 4.855473 2.9137500000000003 2.149182 </vector>
              <vector>4.627035 0.587412 5.26806 2.018646 6.925401000000001 4.668993 6.515145 4.762233 6.738921 6.324003 5.6946330000000005 6.552441000000001 4.787874 4.892769 3.9976650000000005 4.389273 2.848482 4.857804000000001 2.918412 2.151513 </vector>
              <vector>4.186476000000001 0.6596730000000001 5.004657000000001 1.9883430000000002 6.7808790000000005 4.759902 6.370623 4.9650300000000005 6.174819 6.629364000000001 5.153841000000001 6.564096 4.594401 5.1888060000000005 3.7762200000000004 4.722606000000001 2.335662 5.095566000000001 2.3636340000000002 2.4358950000000004 </vector>
              <vector>4.184145 0.6573420000000001 5.002326 1.9883430000000002 6.7808790000000005 4.759902 6.370623 4.969692 6.174819 6.627033000000001 5.153841000000001 6.561765 4.594401 5.184144000000001 3.7762200000000004 4.717944 2.335662 5.093235 2.3613030000000004 2.433564 </vector>
              <vector>4.899762 0.689976 5.407920000000001 1.909089 7.326333000000001 4.769226000000001 6.892767 4.888107000000001 6.643350000000001 6.622371 5.71095 6.538455000000001 4.862466 4.878783 4.2354270000000005 4.407921 2.7412560000000004 5.17482 3.081582 2.396268 </vector>
              <vector>4.902093000000001 0.689976 5.407920000000001 1.904427 7.326333000000001 4.766895000000001 6.892767 4.885776000000001 6.6480120000000005 6.627033000000001 5.713281 6.536124 4.8601350000000005 4.878783 4.233096000000001 4.407921 2.738925 5.17482 3.0839130000000003 2.393937 </vector>
              <vector>2.300697 2.806524 2.055942 2.219112 1.317015 1.109556 1.4895090000000002 1.006992 1.454544 0.48018600000000006 1.7389260000000002 0.37296 2.149182 0.9533790000000001 2.501163 1.174824 3.0186450000000002 1.0512810000000001 2.930067 2.062935 </vector>
              <vector>2.298366 2.806524 2.0582730000000002 2.219112 1.3146840000000002 1.109556 1.4895090000000002 1.006992 1.4522130000000002 0.48018600000000006 1.7389260000000002 0.37296 2.149182 0.948717 2.501163 1.1771550000000002 3.0186450000000002 1.055943 2.930067 2.062935 </vector>
              <vector>6.734906 8.370424 7.1348579999999995 6.827752 9.220322 3.956668 8.42756 3.685272 8.663246 2.506842 7.67765 2.385428 6.477794 3.82097 5.849298 4.17807 4.128076 3.478154 4.60659 6.920598 </vector>
              <vector>6.74919 8.377566 7.1205739999999995 6.827752 9.220322 3.956668 8.448986 3.692414 8.663246 2.5211259999999998 7.67765 2.378286 6.46351 3.82097 5.835014 4.17807 4.128076 3.478154 4.599448 6.906314 </vector>
              <vector>7.620514 8.734666 8.149022 7.334834 9.970232 4.242348 9.35602 4.24949 9.456008 2.721102 8.184732 3.156764 7.334834 4.520886 6.4277999999999995 5.085104 5.0351099999999995 4.24949 5.28508 7.270556 </vector>
              <vector>7.627656 8.720382 8.163306 7.32055 9.970232 4.235206 9.370303999999999 4.256632 9.470292 2.721102 8.199016 3.156764 7.327692 4.520886 6.449226 5.085104 5.0351099999999995 4.242348 5.306506 7.256272 </vector>
              <vector>7.1062899999999996 7.956188 7.78478 6.863462 10.263054 4.913696 9.563138 4.513744 9.863102 3.013924 8.96321 2.742528 7.777638 3.792402 7.1205739999999995 3.99952 5.763594 3.085344 5.299364 6.527788 </vector>
              <vector>7.1205739999999995 7.941904 7.7990639999999996 6.877746 10.263054 4.920838 9.548854 4.528028 9.877386 3.013924 8.956068 2.742528 7.763354 3.792402 7.1205739999999995 4.013804 5.756452 3.099628 5.306506 6.513504 </vector>
              <vector>4.442886000000001 6.1421850000000004 4.7715570000000005 5.013981 6.680646 2.149182 5.941719000000001 2.0279700000000003 5.941719000000001 0.550116 4.927734 0.46153800000000006 4.240089 1.953378 3.4801830000000002 2.515149 1.7319330000000002 2.1701610000000002 2.396268 5.118876 </vector>
              <vector>4.440555000000001 6.137523000000001 4.766895000000001 5.018643 6.680646 2.149182 5.937057 2.032632 5.941719000000001 0.552447 4.927734 0.46386900000000003 4.2354270000000005 1.9510470000000002 3.4778520000000004 2.515149 1.734264 2.1701610000000002 2.393937 5.121207 </vector>
              <vector>8.741808 8.398992 8.898932 7.142 9.9988 3.635278 9.334594 3.78526 8.78466 2.128316 7.4991 2.628256 7.349118 4.3423359999999995 6.949166 4.899412 4.906554 4.520886 6.156404 7.8276319999999995 </vector>
              <vector>8.734666 8.406134 8.906074 7.156284 10.013084 3.620994 9.32031 3.799544 8.78466 2.128316 7.506242 2.635398 7.349118 4.3351939999999995 6.956308 4.899412 4.920838 4.520886 6.170688 7.8204899999999995 </vector>
              <vector>6.877746 7.899052 7.1348579999999995 6.71348 8.5704 3.49958 7.949046 3.442444 7.74907 1.99976 6.334954 2.335434 6.020706 3.756692 5.3850679999999995 4.220922 3.5567159999999998 3.935242 4.578022 6.842036 </vector>
              <vector>6.884888 7.913336 7.1205739999999995 6.734906 8.584684 3.49958 7.96333 3.442444 7.74907 1.99976 6.32067 2.335434 6.020706 3.756692 5.370784 4.235206 3.5567159999999998 3.956668 4.592306 6.834894 </vector>
              <vector>6.556356 8.648962 6.942024 7.334834 8.548974 4.03523 7.977614 3.970952 7.78478 2.3497179999999998 6.592066 2.685392 6.0778419999999995 4.156644 5.406494 4.71372 3.513864 4.413756 4.24949 7.199136 </vector>
              <vector>6.549214 8.663246 6.956308 7.341976 8.53469 4.028088 7.984756 3.978094 7.7990639999999996 2.3425759999999998 6.592066 2.699676 6.0921259999999995 4.163786 5.413636 4.71372 3.528148 4.420898 4.235206 7.206278 </vector>
              <vector>6.313528 8.563258 6.827752 7.35626 8.756092 4.67801 8.184732 4.449466 8.334714 2.842516 7.4848159999999995 2.799664 6.270676 4.3494779999999995 5.7278839999999995 4.613732 4.006662 4.263774 4.399472 7.1277159999999995 </vector>
              <vector>6.327812 8.577542 6.827752 7.363402 8.741808 4.6922939999999995 8.170448 4.449466 8.334714 2.842516 7.4776739999999995 2.813948 6.263534 4.3351939999999995 5.7350259999999995 4.613732 4.020946 4.263774 4.413756 7.1062899999999996 </vector>
              <vector>6.020706 8.241868 6.734906 7.156284 9.413156 4.78514 8.906074 4.35662 9.506002 2.835374 8.156164 2.506842 6.884888 3.806686 6.220682 4.042372 5.092246 3.121054 4.3494779999999995 6.134978 </vector>
              <vector>6.03499 8.234726 6.71348 7.170568 9.406014 4.78514 8.906074 4.35662 9.520286 2.835374 8.156164 2.5211259999999998 6.884888 3.813828 6.220682 4.042372 5.092246 3.121054 4.3351939999999995 6.120694 </vector>
              <vector>7.53481 8.127596 7.92762 6.792042 9.527428 3.592426 8.841796 3.163906 8.741808 1.82121 7.8276319999999995 1.885488 6.492078 3.571 5.992138 3.885248 3.970952 3.549574 4.742288 6.627776 </vector>
              <vector>7.53481 8.127596 7.92762 6.792042 9.527428 3.592426 8.841796 3.163906 8.741808 1.82121 7.8276319999999995 1.885488 6.492078 3.571 5.992138 3.885248 3.970952 3.549574 4.742288 6.627776 </vector>
              <vector>6.39209 8.084744 7.334834 6.67777 9.313168 4.599448 8.756092 4.32091 9.120334 2.906794 8.277578 2.742528 6.884888 3.9138159999999997 6.227824 4.113792 4.806566 3.171048 4.578022 6.03499 </vector>
              <vector>6.377806 8.099028 7.341976 6.684912 9.327452 4.585164 8.741808 4.3351939999999995 9.120334 2.906794 8.256152 2.74967 6.884888 3.920958 6.227824 4.092366 4.799424 3.156764 4.585164 6.042132 </vector>
              <vector>6.7777579999999995 8.084744 7.291982 6.877746 9.270316 4.2852 8.627536 4.099508 8.941784 2.778238 7.934762 2.599688 6.899172 4.078082 6.370664 4.39233 5.07082 3.485296 4.992258 6.399232 </vector>
              <vector>6.7634739999999995 8.099028 7.299124 6.884888 9.277458 4.299484 8.627536 4.113792 8.948926 2.763954 7.956188 2.585404 6.89203 4.085224 6.370664 4.39233 5.077962 3.478154 4.977974 6.384948 </vector>
              <vector>6.013564 8.870364 6.806326 7.634798 9.705978 5.3922099999999995 9.127476 4.9994 9.663126 3.71384 8.763234 3.371024 7.256272 4.413756 6.4349419999999995 4.528028 5.14224 3.399592 4.39233 6.706338 </vector>
              <vector>6.020706 8.884648 6.813468 7.620514 9.698836 5.406494 9.120334 4.9994 9.67741 3.7281239999999998 8.756092 3.3853079999999998 7.24913 4.406614 6.4349419999999995 4.513744 5.149382 3.406734 4.399472 6.692054 </vector>
              <vector>4.580415 6.296031 4.720275 5.1282000000000005 6.372954000000001 2.046618 5.741253 1.853145 5.7995280000000005 0.46853100000000003 4.839156 0.45221400000000006 4.065264 2.039625 3.3799500000000005 2.731932 1.7645670000000002 2.067597 2.4358950000000004 4.993002000000001 </vector>
              <vector>4.575753000000001 6.300693000000001 4.713282 5.135193 6.370623 2.046618 5.741253 1.853145 5.794866000000001 0.47319300000000003 4.839156 0.45454500000000003 4.069926000000001 2.044287 3.386943 2.731932 1.7692290000000002 2.067597 2.4382260000000002 4.9953330000000005 </vector>
              <vector>6.7777579999999995 8.127596 7.556236 6.977734 9.9988 5.270796 9.584564 4.899412 10.263054 3.449586 9.420298 2.899652 7.977614 3.920958 7.21342 4.199496 6.299244 2.899652 5.435062 5.96357 </vector>
              <vector>6.7634739999999995 8.113312 7.563378 6.992018 10.013084 5.277938 9.591706 4.913696 10.277338 3.449586 9.406014 2.885368 7.977614 3.9138159999999997 7.227704 4.206638 6.306386 2.899652 5.449346 5.977854 </vector>
              <vector>3.720276 6.3356580000000005 4.3403220000000005 5.172489000000001 6.403257000000001 2.1911400000000003 5.836824 1.9813500000000002 5.792535 0.37062900000000004 4.787874 0.363636 3.9603690000000005 1.7948700000000002 3.326337 2.1538440000000003 1.5524460000000002 1.340325 1.7459190000000002 4.501161000000001 </vector>
              <vector>3.7156140000000004 6.333327000000001 4.3403220000000005 5.170158000000001 6.407919000000001 2.195802 5.834493 1.986012 5.792535 0.36596700000000004 4.790205 0.368298 3.9603690000000005 1.7995320000000001 3.3286680000000004 2.156175 1.5571080000000002 1.3449870000000002 1.7435880000000001 4.5034920000000005 </vector>
              <vector>4.487175000000001 6.219108 5.05827 5.032629 6.615378000000001 1.867131 5.955705 1.867131 5.657337 0.517482 5.170158000000001 0.39860100000000004 4.181814 2.268063 3.4265700000000003 2.6969670000000003 1.522143 2.186478 2.396268 5.212116 </vector>
              <vector>4.489506 6.216777 5.062932 5.027967 6.613047000000001 1.871793 5.960367000000001 1.8694620000000002 5.657337 0.522144 5.172489000000001 0.40326300000000004 4.184145 2.270394 3.4265700000000003 2.701629 1.5268050000000002 2.188809 2.393937 5.216778000000001 </vector>
              <vector>5.132862 6.3496440000000005 5.468526000000001 5.1585030000000005 7.083909 1.9743570000000001 6.538455000000001 1.927737 6.559434 0.37995300000000004 5.43123 0.49883400000000006 4.750578 2.0489490000000004 4.121208 2.3846130000000003 2.522142 2.2051260000000004 3.3356610000000004 5.205123 </vector>
              <vector>5.137524 6.344982000000001 5.468526000000001 5.163165 7.0792470000000005 1.972026 6.540786000000001 1.9300680000000001 6.561765 0.38461500000000004 5.435892000000001 0.49883400000000006 4.748247 2.046618 4.121208 2.386944 2.524473 2.200464 3.340323 5.209785 </vector>
              <vector>4.736592 6.048945000000001 5.191137 4.981347 7.125867 2.335662 6.559434 2.135196 6.536124 0.5291370000000001 5.722605000000001 0.37995300000000004 4.505823 2.067597 4.0116510000000005 2.389275 2.6759880000000003 1.596735 2.6666640000000004 4.5174780000000005 </vector>
              <vector>4.7412540000000005 6.044283 5.1888060000000005 4.986009 7.121205000000001 2.3403240000000003 6.559434 2.135196 6.531462 0.533799 5.722605000000001 0.382284 4.510485 2.0722590000000003 4.016313 2.389275 2.678319 1.6013970000000002 2.664333 4.519809 </vector>
              <vector>5.149382 9.098908 6.17783 7.92762 9.148902 5.763594 8.470412 5.3922099999999995 9.370303999999999 3.799544 8.113312 3.578142 6.627776 4.728004 5.7421679999999995 4.899412 4.163786 3.756692 3.521006 7.056296 </vector>
              <vector>5.163666 9.084624 6.170688 7.941904 9.148902 5.770736 8.477554 5.406494 9.377445999999999 3.813828 8.113312 3.592426 6.620634 4.728004 5.7350259999999995 4.899412 4.156644 3.763834 3.53529 7.042012 </vector>
              <vector>6.306386 8.898932 7.32055 7.1062899999999996 9.691694 3.578142 8.884648 3.28532 9.206038 1.185572 7.627656 1.414116 6.527788 3.471012 5.706458 3.920958 3.74955 2.99964 3.792402 6.792042 </vector>
              <vector>6.32067 8.884648 7.306266 7.099148 9.705978 3.592426 8.898932 3.299604 9.206038 1.199856 7.627656 1.421258 6.53493 3.478154 5.706458 3.920958 3.763834 3.013924 3.806686 6.806326 </vector>
              <vector>5.885008 8.384708 6.406374 7.142 8.206158 4.60659 7.541952 4.399472 7.599088 3.099628 6.834894 3.078202 6.013564 4.456608 5.170808 4.920838 3.78526 4.192354 4.113792 6.870604 </vector>
              <vector>5.89215 8.370424 6.399232 7.163426 8.206158 4.592306 7.541952 4.413756 7.599088 3.099628 6.82061 3.092486 6.027848 4.456608 5.185092 4.920838 3.806686 4.192354 4.099508 6.884888 </vector>
              <vector>4.680648000000001 5.9930010000000005 5.403258 4.650345000000001 6.846147 1.979019 6.207453 1.885779 6.254073000000001 0.321678 5.013981 0.39627 4.636359000000001 2.060604 4.016313 2.505825 2.2214430000000003 1.923075 2.9067570000000003 4.864797 </vector>
              <vector>4.673655 5.997663 5.405589 4.655007 6.8414850000000005 1.9813500000000002 6.207453 1.8834480000000002 6.258735000000001 0.317016 5.018643 0.400932 4.636359000000001 2.062935 4.016313 2.505825 2.226105 1.9254060000000002 2.902095 4.8601350000000005 </vector>
              <vector>5.777878 9.134618 6.670628 8.134738 9.441724 5.770736 8.991778 5.3922099999999995 9.770256 3.863822 8.49898 3.3853079999999998 7.049154 4.992258 6.220682 5.306506 5.056536 4.135218 4.442324 7.191994 </vector>
              <vector>5.763594 9.148902 6.670628 8.127596 9.448866 5.756452 8.984636 5.3922099999999995 9.755972 3.878106 8.49898 3.3924499999999997 7.049154 4.977974 6.220682 5.32079 5.063678 4.120934 4.449466 7.184852 </vector>
              <vector>7.006302 9.256032 7.313408 7.777638 9.113192 4.163786 8.348998 4.17807 8.291862 2.578262 7.256272 2.71396 6.506362 4.556596 5.506482 4.977974 4.006662 4.492318 4.756572 7.60623 </vector>
              <vector>7.020586 9.241748 7.291982 7.770496 9.10605 4.163786 8.327572 4.17807 8.291862 2.592546 7.270556 2.735386 6.513504 4.556596 5.520766 4.977974 4.006662 4.470892 4.770856 7.627656 </vector>
              <vector>6.92774 8.777518 7.434822 7.670508 8.727524 5.435062 8.2133 5.335074 8.170448 4.042372 7.227704 4.242348 6.7634739999999995 5.49934 6.28496 5.813588 4.949406 5.170808 5.420778 7.734786 </vector>
              <vector>6.942024 8.791802 7.449106 7.67765 8.734666 5.449346 8.227584 5.349358 8.184732 4.042372 7.227704 4.256632 6.7706159999999995 5.513624 6.306386 5.82073 4.949406 5.185092 5.435062 7.74907 </vector>
              <vector>8.39185 9.063198 8.977494 7.8347739999999995 10.270196 5.135098 9.670268 5.0493939999999995 9.520286 3.549574 8.648962 3.806686 8.227584 5.227944 7.4991 5.692174 6.013564 5.170808 6.57064 7.741928 </vector>
              <vector>8.406134 9.048914 8.96321 7.8204899999999995 10.24877 5.135098 9.670268 5.0351099999999995 9.520286 3.542432 8.670387999999999 3.82097 8.241868 5.227944 7.513384 5.692174 6.027848 5.17795 6.584924 7.74907 </vector>
              <vector>7.156284 8.506122 7.541952 7.1205739999999995 8.698955999999999 4.728004 8.113312 4.520886 8.234726 3.49958 7.184852 3.663846 6.663486 4.906554 6.049274 5.313648 4.6922939999999995 4.96369 5.3565 7.60623 </vector>
              <vector>7.170568 8.520406 7.541952 7.1205739999999995 8.698955999999999 4.74943 8.113312 4.528028 8.234726 3.513864 7.170568 3.64242 6.67777 4.906554 6.049274 5.313648 4.6851519999999995 4.96369 5.3850679999999995 7.591946 </vector>
              <vector>7.763354 8.720382 8.091886 7.4633899999999995 9.306026 4.763714 8.60611 4.792282 8.42756 3.313888 7.256272 3.578142 6.92774 5.170808 6.270676 5.542192 4.78514 5.14224 5.777878 7.877626 </vector>
              <vector>7.756212 8.734666 8.10617 7.441964 9.327452 4.770856 8.60611 4.806566 8.42756 3.328172 7.227704 3.599568 6.942024 5.170808 6.277818 5.542192 4.799424 5.14224 5.792162 7.913336 </vector>
              <vector>5.10489 6.016311000000001 5.571090000000001 4.822839 7.307685 1.9580400000000002 6.895098000000001 1.9207440000000002 7.016310000000001 0.531468 5.1888060000000005 0.801864 4.918410000000001 2.107224 4.321674000000001 2.4895080000000003 3.191139 1.77156 3.349647 4.375287 </vector>
              <vector>5.111883000000001 6.020973000000001 5.5757520000000005 4.818177 7.310016000000001 1.9650330000000003 6.890436 1.9207440000000002 7.023303 0.526806 5.1888060000000005 0.8065260000000001 4.923072 2.1095550000000003 4.3240050000000005 2.4895080000000003 3.1888080000000003 1.77156 3.3449850000000003 4.370625 </vector>
              <vector>6.35638 8.270436 7.092006 7.142 8.727524 4.6423 8.241868 4.506602 8.348998 3.10677 7.049154 3.163906 6.28496 4.513744 5.506482 4.85656 4.206638 4.420898 4.470892 7.084864 </vector>
              <vector>6.377806 8.256152 7.092006 7.156284 8.727524 4.663726 8.24901 4.506602 8.334714 3.10677 7.049154 3.163906 6.306386 4.513744 5.527908 4.85656 4.192354 4.420898 4.485176 7.092006 </vector>
              <vector>7.263414 8.913216 7.906194 7.434822 9.291742 4.32091 8.71324 4.235206 8.863222 2.906794 6.992018 3.113912 6.706338 4.656584 6.0921259999999995 5.149382 4.613732 5.0422519999999995 5.220802 7.720502 </vector>
              <vector>7.256272 8.906074 7.899052 7.449106 9.306026 4.3423359999999995 8.71324 4.242348 8.863222 2.906794 6.992018 3.113912 6.706338 4.656584 6.0921259999999995 5.149382 4.613732 5.0422519999999995 5.220802 7.720502 </vector>
              <vector>6.984876 8.191874 7.299124 7.17771 8.541832 4.885128 8.020466 4.827992 7.841916 3.53529 7.28484 3.656704 6.64206 4.970832 6.120694 5.227944 4.849418 5.006542 5.513624 7.370544 </vector>
              <vector>6.984876 8.17759 7.313408 7.163426 8.556116 4.885128 8.027608 4.842276 7.841916 3.542432 7.306266 3.670988 6.663486 4.970832 6.127836 5.227944 4.835134 5.006542 5.527908 7.384828 </vector>
              <vector>4.946382000000001 6.032628000000001 5.179482 4.8601350000000005 6.641019000000001 2.037294 6.016311000000001 1.916082 5.885775000000001 0.5944050000000001 4.713282 0.7249410000000001 4.237758 2.233098 3.6130500000000003 2.662002 2.1701610000000002 2.5034940000000003 3.0093210000000004 5.0093190000000005 </vector>
              <vector>4.9510440000000004 6.034959000000001 5.184144000000001 4.855473 6.636357 2.039625 6.020973000000001 1.9184130000000001 5.8881060000000005 0.5944050000000001 4.715613 0.7249410000000001 4.237758 2.230767 3.6130500000000003 2.6666640000000004 2.1701610000000002 2.498832 3.013983 4.999995 </vector>
              <vector>5.792162 8.341856 6.313528 7.313408 8.03475 4.899412 7.4705319999999995 4.82085 7.74907 3.549574 6.7777579999999995 3.521006 6.149262 4.827992 5.313648 5.14224 3.935242 4.74943 4.14236 7.142 </vector>
              <vector>5.813588 8.32043 6.299244 7.306266 8.027608 4.885128 7.4705319999999995 4.82085 7.74907 3.549574 6.7777579999999995 3.521006 6.149262 4.827992 5.313648 5.14224 3.935242 4.74943 4.14236 7.142 </vector>
              <vector>4.61538 6.0815790000000005 5.242419000000001 4.8018600000000005 6.820506000000001 1.960371 6.3356580000000005 1.7179470000000001 6.344982000000001 0.45687600000000006 5.3076870000000005 0.503496 4.56876 1.9883430000000002 3.9533760000000004 2.3916060000000003 2.5337970000000003 2.044287 3.0093210000000004 4.7272680000000005 </vector>
              <vector>4.6223730000000005 6.074586 5.237757 4.806522 6.818175 1.960371 6.3356580000000005 1.7179470000000001 6.3496440000000005 0.46153800000000006 5.3076870000000005 0.505827 4.56876 1.9930050000000001 3.9487140000000003 2.3916060000000003 2.5337970000000003 2.044287 3.013983 4.729599 </vector>
              <vector>4.641021 6.22377 5.004657000000001 4.9650300000000005 6.673653000000001 1.890441 6.198129000000001 1.685313 6.282045 0.33333300000000005 5.1445170000000005 0.34265700000000004 4.454541000000001 1.8811170000000002 3.7179450000000003 2.300697 2.256408 1.871793 2.909088 4.974354 </vector>
              <vector>4.645683 6.228432000000001 5.006988000000001 4.972023 6.675984000000001 1.8951030000000002 6.193467 1.685313 6.279714 0.335664 5.1445170000000005 0.34731900000000004 4.4592030000000005 1.878786 3.7156140000000004 2.300697 2.256408 1.871793 2.9067570000000003 4.972023 </vector>
              <vector>4.601394 6.330996000000001 4.927734 5.102559 5.923071 2.018646 5.4568710000000005 2.1771540000000003 5.0396220000000005 0.6783210000000001 4.069926000000001 0.864801 3.6783180000000004 2.77389 3.214449 3.2121180000000003 1.5571080000000002 2.456874 2.461536 5.3076870000000005 </vector>
              <vector>4.599063 6.3356580000000005 4.923072 5.097897000000001 5.927733000000001 2.013984 5.461533 2.181816 5.044284 0.682983 4.065264 0.8694630000000001 3.6736560000000003 2.77389 3.207456 3.2121180000000003 1.5571080000000002 2.463867 2.456874 5.303025000000001 </vector>
              <vector>4.3403220000000005 6.251742 5.060601 5.067594000000001 6.475518 2.088576 5.986008000000001 2.0792520000000003 5.995332 0.517482 4.580415 0.508158 4.025637000000001 2.135196 3.5804160000000005 2.6153820000000003 1.84149 1.8764550000000002 2.358972 5.05827 </vector>
              <vector>4.344984 6.256404000000001 5.065263000000001 5.065263000000001 6.477849000000001 2.090907 5.988339000000001 2.083914 5.999994 0.522144 4.580415 0.5104890000000001 4.025637000000001 2.135196 3.5804160000000005 2.6223750000000003 1.8461520000000002 1.8834480000000002 2.365965 5.060601 </vector>
              <vector>4.962699000000001 6.578082 5.762232 5.3519760000000005 7.454538 2.4895080000000003 7.044282000000001 2.4522120000000003 7.053606 0.5757570000000001 5.503491 0.6783210000000001 4.8904380000000005 2.508156 4.303026 2.878785 2.501163 1.9883430000000002 3.095568 5.592069 </vector>
              <vector>4.967361 6.582744000000001 5.759901 5.347314000000001 7.454538 2.4825150000000002 7.044282000000001 2.4522120000000003 7.053606 0.5757570000000001 5.503491 0.6759900000000001 4.885776000000001 2.505825 4.298364 2.878785 2.501163 1.9883430000000002 3.0932370000000002 5.587407000000001 </vector>
              <vector>4.545450000000001 6.0675930000000005 5.121207 4.960368000000001 6.5431170000000005 2.090907 6.0512760000000005 2.1165480000000003 5.902092000000001 0.7132860000000001 4.601394 0.8531460000000001 4.303026 2.1911400000000003 3.5594370000000004 2.5641000000000003 1.8881100000000002 2.209788 2.613051 4.960368000000001 </vector>
              <vector>4.552443 6.072255 5.116545 4.962699000000001 6.5431170000000005 2.090907 6.046614000000001 2.1165480000000003 5.909085 0.7132860000000001 4.601394 0.8508150000000001 4.303026 2.1981330000000003 3.557106 2.568762 1.8927720000000001 2.209788 2.617713 4.955706 </vector>
              <vector>4.538457 5.892768 5.095566000000001 4.73193 7.044282000000001 1.752912 6.358968000000001 1.447551 6.265728 0.36130500000000004 4.659669 0.526806 4.447548 1.7902080000000002 3.9184110000000003 2.067597 2.219112 1.641024 2.5990650000000004 4.648014000000001 </vector>
              <vector>4.538457 5.8881060000000005 5.090904 4.738923000000001 7.0489440000000005 1.74825 6.358968000000001 1.447551 6.265728 0.36130500000000004 4.655007 0.526806 4.447548 1.7902080000000002 3.9184110000000003 2.060604 2.2214430000000003 1.641024 2.603727 4.643352 </vector>
              <vector>3.86946 6.452208000000001 4.111884 5.463864 6.191136 2.396268 5.463864 2.275056 5.706288000000001 0.9510480000000001 4.783212000000001 0.876456 3.7389240000000004 2.545452 3.1515120000000003 2.84382 1.9673640000000001 1.9393920000000002 2.135196 5.118876 </vector>
              <vector>3.876453 6.447546000000001 4.109553 5.463864 6.195798000000001 2.389275 5.463864 2.275056 5.706288000000001 0.9510480000000001 4.787874 0.8717940000000001 3.750579 2.550114 3.153843 2.84382 1.9627020000000002 1.9393920000000002 2.128203 5.121207 </vector>
              <vector>3.9930030000000003 6.634026 4.307688000000001 5.5151460000000005 6.480180000000001 2.2144500000000003 5.613048 2.158506 5.790204 0.7599060000000001 4.540788 0.592074 3.7296000000000005 2.3636340000000002 2.8531440000000003 2.8298340000000004 1.659672 2.083914 1.8275040000000002 5.10489 </vector>
              <vector>3.9976650000000005 6.641019000000001 4.300695 5.512815000000001 6.484842 2.2144500000000003 5.613048 2.158506 5.790204 0.7599060000000001 4.540788 0.589743 3.7365930000000005 2.368296 2.848482 2.8321650000000003 1.659672 2.083914 1.8251730000000002 5.109552000000001 </vector>
              <vector>4.832163 6.337989 5.109552000000001 5.1282000000000005 7.081578 2.312352 6.480180000000001 2.118879 6.592068 0.573426 5.498829000000001 0.49883400000000006 4.73193 2.219112 4.0559400000000005 2.6363610000000004 2.5641000000000003 1.710954 2.806524 4.5337950000000005 </vector>
              <vector>4.832163 6.342651 5.1142140000000005 5.132862 7.076916000000001 2.312352 6.487173 2.114217 6.592068 0.571095 5.498829000000001 0.496503 4.736592 2.219112 4.062933 2.6363610000000004 2.566431 1.710954 2.804193 4.5337950000000005 </vector>
              <vector>4.552443 6.191136 4.904424000000001 4.930065000000001 6.193467 2.1678300000000004 5.766894000000001 2.111886 5.895099 0.58275 4.764564 0.526806 4.172490000000001 2.195802 3.512817 2.613051 2.263401 1.7132850000000002 2.7715590000000003 5.10489 </vector>
              <vector>4.557105 6.188805 4.899762 4.927734 6.188805 2.1678300000000004 5.766894000000001 2.111886 5.895099 0.58275 4.762233 0.533799 4.172490000000001 2.1981330000000003 3.512817 2.61072 2.263401 1.7179470000000001 2.77389 5.111883000000001 </vector>
              <vector>4.303026 6.389271000000001 4.694634000000001 5.111883000000001 6.708618 2.3776200000000003 5.990670000000001 2.219112 6.102558 0.531468 4.946382000000001 0.55944 4.284378 2.172492 3.7529100000000004 2.7039600000000004 1.8951030000000002 1.8088560000000002 2.379951 4.990671000000001 </vector>
              <vector>4.305357 6.38694 4.6969650000000005 5.116545 6.708618 2.3776200000000003 5.990670000000001 2.223774 6.102558 0.531468 4.946382000000001 0.55944 4.284378 2.174823 3.7529100000000004 2.7109530000000004 1.8927720000000001 1.8088560000000002 2.3846130000000003 4.9953330000000005 </vector>
              <vector>4.365963000000001 6.2447490000000005 4.694634000000001 5.0093190000000005 6.114213 1.9627020000000002 5.424237000000001 1.9813500000000002 5.293701 0.46620000000000006 4.244751 0.41958 3.6666630000000002 2.009322 3.048948 2.58741 1.617714 1.9813500000000002 2.104893 4.981347 </vector>
              <vector>4.361301 6.24708 4.692303000000001 5.0093190000000005 6.116544 1.9673640000000001 5.4265680000000005 1.9813500000000002 5.298363 0.47086200000000006 4.244751 0.42657300000000004 3.6666630000000002 2.013984 3.048948 2.5920720000000004 1.617714 1.986012 2.107224 4.976685000000001 </vector>
              <vector>5.330997 5.745915 5.496498000000001 4.734261 6.526800000000001 2.1398580000000003 5.997663 2.2424220000000004 5.829831 1.037295 5.034960000000001 1.111887 4.543119 2.538459 4.1165460000000005 2.974356 2.9114190000000004 2.5198110000000002 3.4498800000000003 4.976685000000001 </vector>
              <vector>5.333328000000001 5.748246000000001 5.498829000000001 4.738923000000001 6.533793 2.137527 5.995332 2.2424220000000004 5.834493 1.037295 5.041953 1.111887 4.545450000000001 2.538459 4.1165460000000005 2.976687 2.9114190000000004 2.524473 3.4545420000000004 4.972023 </vector>
              <vector>4.650345000000001 6.086241 5.013981 4.834494 6.377616000000001 1.997667 5.911416 1.9883430000000002 5.696964 0.205128 4.501161000000001 0.65268 4.044285 2.351979 3.3519780000000003 3.051279 1.7179470000000001 2.118879 2.531466 4.850811 </vector>
              <vector>4.648014000000001 6.090903000000001 5.018643 4.836825 6.372954000000001 1.9999980000000002 5.916078000000001 1.990674 5.699295 0.205128 4.505823 0.6573420000000001 4.046616 2.3543100000000003 3.354309 3.0466170000000004 1.7202780000000002 2.118879 2.487177 4.871790000000001 </vector>
              <vector>3.6130500000000003 5.713281 4.1165460000000005 4.582746 6.146847 2.0209770000000002 5.587407000000001 1.8997650000000001 5.6060550000000005 0.771561 4.419576 0.60606 3.741255 2.039625 3.116547 2.2587390000000003 1.7272710000000002 1.440558 1.636362 4.435893 </vector>
              <vector>3.6177120000000005 5.717943 4.118877 4.587408 6.146847 2.023308 5.592069 1.9020960000000002 5.608386 0.771561 4.424238 0.60606 3.743586 2.039625 3.116547 2.256408 1.7272710000000002 1.435896 1.6386930000000002 4.438224 </vector>
              <vector>4.557105 6.1118820000000005 5.109552000000001 4.878783 7.044282000000001 2.3100210000000003 6.3799470000000005 2.244753 6.657336000000001 0.65268 5.645682000000001 0.40326300000000004 4.456872000000001 2.4661980000000003 3.988341 2.8624680000000002 2.552445 1.729602 2.892771 4.610718 </vector>
              <vector>4.561767000000001 6.116544 5.1142140000000005 4.883445 7.0489440000000005 2.314683 6.384609 2.2494150000000004 6.659667000000001 0.6596730000000001 5.645682000000001 0.40326300000000004 4.456872000000001 2.4661980000000003 3.9906720000000004 2.8624680000000002 2.552445 1.734264 2.8974330000000004 4.606056000000001 </vector>
              <vector>4.687641 5.930064000000001 4.997664 4.722606000000001 6.2307630000000005 1.897434 5.652675 1.785546 5.5757520000000005 0.37296 4.650345000000001 0.41958 4.07925 2.179485 3.557106 2.7575730000000003 2.0116530000000004 1.9813500000000002 2.7505800000000002 4.769226000000001 </vector>
              <vector>4.689972 5.925402 4.997664 4.7272680000000005 6.2307630000000005 1.897434 5.6503440000000005 1.792539 5.578083 0.37296 4.648014000000001 0.41958 4.07925 2.179485 3.5524440000000004 2.7575730000000003 2.0116530000000004 1.9813500000000002 2.7552420000000004 4.773888 </vector>
              <vector>5.018643 6.613047000000001 5.3076870000000005 5.435892000000001 7.074585000000001 2.212119 6.428898 2.118879 6.4102500000000004 0.55944 5.326335 0.736596 4.606056000000001 2.2494150000000004 4.074588 2.568762 2.524473 1.8205110000000002 2.916081 4.98834 </vector>
              <vector>5.018643 6.610716000000001 5.305356000000001 5.43123 7.072254000000001 2.212119 6.431229 2.118879 6.417243000000001 0.55944 5.324004 0.736596 4.606056000000001 2.2494150000000004 4.076919 2.5710930000000003 2.524473 1.8251730000000002 2.9207430000000003 4.993002000000001 </vector>
              <vector>4.2657300000000005 6.2307630000000005 4.620042000000001 5.074587 6.4382220000000006 2.14452 5.75757 2.1165480000000003 5.80419 0.578088 4.918410000000001 0.46620000000000006 4.07925 2.2284360000000003 3.340323 2.6386920000000003 2.044287 1.9580400000000002 2.314683 4.617711 </vector>
              <vector>4.272723 6.233094 4.620042000000001 5.0699250000000005 6.442884 2.151513 5.75757 2.1165480000000003 5.811183000000001 0.571095 4.918410000000001 0.47086200000000006 4.07925 2.226105 3.340323 2.6386920000000003 2.044287 1.9627020000000002 2.314683 4.6223730000000005 </vector>
              <vector>4.270392 6.286707000000001 4.596732 4.969692 5.925402 1.9137510000000002 5.466195000000001 1.9323990000000002 5.428899 0.44755200000000006 4.270392 0.717948 3.7762200000000004 2.090907 3.037293 2.606058 1.4965020000000002 2.137527 1.9440540000000002 4.811184000000001 </vector>
              <vector>4.272723 6.291369 4.596732 4.969692 5.925402 1.9184130000000001 5.466195000000001 1.927737 5.424237000000001 0.44755200000000006 4.275054 0.717948 3.7832130000000004 2.090907 3.0396240000000003 2.606058 1.4965020000000002 2.137527 1.9440540000000002 4.813515000000001 </vector>
              <vector>4.909086 6.079248000000001 5.354307 4.962699000000001 6.557103000000001 1.9813500000000002 5.885775000000001 1.8694620000000002 5.848479 0.5757570000000001 4.694634000000001 0.6876450000000001 4.349646 2.3636340000000002 3.6876420000000003 2.8298340000000004 1.9184130000000001 1.953378 2.7948690000000003 4.6083870000000005 </vector>
              <vector>4.909086 6.076917000000001 5.349645000000001 4.958037 6.561765 1.9813500000000002 5.883444000000001 1.8741240000000001 5.848479 0.5757570000000001 4.694634000000001 0.692307 4.344984 2.358972 3.6923040000000005 2.8298340000000004 1.9184130000000001 1.953378 2.790207 4.6083870000000005 </vector>
              <vector>5.549334 8.448986 6.227824 6.756332 8.60611 2.771096 7.734786 2.60683 7.691934 0.5427919999999999 6.28496 0.557076 5.413636 2.82109 4.42804 3.670988 2.71396 3.021066 2.828232 5.906434 </vector>
              <vector>5.53505 8.234726 6.242108 6.7706159999999995 8.591826 2.763954 7.727644 2.599688 7.684792 0.557076 6.299244 0.557076 5.420778 2.82109 4.442324 3.670988 2.721102 3.021066 2.806806 5.913576 </vector>
              <vector>7.599088 8.684671999999999 8.127596 7.241988 10.134498 3.64242 9.35602 3.506722 9.591706 1.514104 8.334714 1.242708 7.241988 3.53529 6.384948 4.163786 5.263654 3.24961 5.28508 5.699316 </vector>
              <vector>7.584804 8.698955999999999 8.127596 7.256272 10.127356 3.656704 9.370303999999999 3.506722 9.613132 1.514104 8.334714 1.242708 7.24913 3.53529 6.384948 4.170928 5.263654 3.242468 5.299364 5.685032 </vector>
              <vector>7.8276319999999995 8.806086 8.35614 7.042012 9.684552 2.935362 8.948926 2.89251 8.53469 0.74991 6.827752 0.957028 6.527788 3.413876 5.942144 3.935242 3.763834 3.770976 4.970832 7.506242 </vector>
              <vector>7.841916 8.82037 8.35614 7.042012 9.691694 2.935362 8.956068 2.899652 8.53469 0.735626 6.827752 0.942744 6.527788 3.399592 5.956428 3.935242 3.756692 3.770976 4.949406 7.520526 </vector>
              <vector>7.513384 7.763354 8.206158 6.863462 10.027368 4.442324 9.591706 4.235206 9.82025 2.8568 8.89179 2.592546 7.949046 4.028088 7.513384 4.206638 6.4206579999999995 3.842396 6.14212 5.956428 </vector>
              <vector>7.520526 7.74907 8.2133 6.870604 10.03451 4.449466 9.598848 4.242348 9.834534 2.8710839999999997 8.898932 2.599688 7.949046 4.03523 7.520526 4.220922 6.406374 3.835254 6.170688 5.977854 </vector>
              <vector>7.220562 8.598968 8.241868 7.413396 10.434462 5.135098 9.905954 4.78514 10.448746 3.228184 9.770256 2.899652 8.256152 4.620874 7.57052 4.863702 6.592066 4.363762 5.870724 6.406374 </vector>
              <vector>7.234846 8.584684 8.263294 7.399112 10.455888 5.10653 9.898812 4.806566 10.448746 3.228184 9.770256 2.899652 8.270436 4.620874 7.584804 4.863702 6.592066 4.378046 5.877866 6.399232 </vector>
              <vector>6.756332 8.691813999999999 7.441964 7.270556 9.877386 4.042372 9.206038 3.649562 9.14176 1.799784 8.041892 1.6069499999999999 6.899172 3.549574 5.899292 4.028088 4.46375 3.78526 4.6423 6.613492 </vector>
              <vector>6.742048 8.677529999999999 7.441964 7.256272 9.85596 4.020946 9.206038 3.649562 9.156044 1.799784 8.041892 1.621234 6.899172 3.549574 5.885008 4.042372 4.485176 3.78526 4.670868 6.613492 </vector>
              <vector>5.2330950000000005 6.447546000000001 5.608386 4.8018600000000005 6.806520000000001 2.104893 6.216777 2.114217 5.720274000000001 0.23310000000000003 4.869459 0.317016 4.456872000000001 2.328669 3.839157 2.806524 2.5198110000000002 2.573424 3.370626 5.1282000000000005 </vector>
              <vector>5.237757 6.442884 5.603724000000001 4.806522 6.808851000000001 2.1095550000000003 6.214446000000001 2.114217 5.717943 0.23310000000000003 4.869459 0.317016 4.4592030000000005 2.3240070000000004 3.839157 2.804193 2.522142 2.5710930000000003 3.363633 5.135193 </vector>
              <vector>5.034960000000001 6.4545390000000005 5.7086190000000006 4.976685000000001 6.82983 2.151513 6.531462 1.9254060000000002 6.344982000000001 0.214452 4.969692 0.41958 4.4731890000000005 2.2074570000000002 3.9673620000000005 2.6363610000000004 2.6386920000000003 2.412585 3.265731 4.797198000000001 </vector>
              <vector>5.0396220000000005 6.449877000000001 5.703957000000001 4.972023 6.834492000000001 2.156175 6.536124 1.9254060000000002 6.344982000000001 0.214452 4.969692 0.41958 4.4731890000000005 2.2074570000000002 3.972024 2.641023 2.643354 2.4055920000000004 3.2703930000000003 4.794867 </vector>
              <vector>4.9790160000000006 6.4545390000000005 5.398596 4.958037 6.50349 2.0279700000000003 5.913747000000001 1.990674 5.4265680000000005 0.410256 4.538457 0.428904 4.181814 2.291373 3.6037260000000004 3.011652 2.163168 2.6736570000000004 3.0233070000000004 4.8904380000000005 </vector>
              <vector>4.976685000000001 6.449877000000001 5.393934000000001 4.953375 6.510483000000001 2.032632 5.913747000000001 1.986012 5.4265680000000005 0.405594 4.538457 0.428904 4.181814 2.293704 3.601395 3.011652 2.158506 2.6736570000000004 3.020976 4.888107000000001 </vector>
              <vector>3.9160800000000004 6.5734200000000005 4.573422000000001 5.156172000000001 6.4382220000000006 2.26107 5.806521 1.9930050000000001 5.955705 0.45221400000000006 4.694634000000001 0.49883400000000006 3.8135160000000003 2.3916060000000003 3.088575 2.8368270000000004 1.7995320000000001 2.3543100000000003 1.986012 5.006988000000001 </vector>
              <vector>3.9230730000000005 6.578082 4.56876 5.156172000000001 6.433560000000001 2.26107 5.806521 1.9930050000000001 5.955705 0.45221400000000006 4.6969650000000005 0.49883400000000006 3.815847 2.3916060000000003 3.088575 2.841489 1.804194 2.358972 1.9883430000000002 5.002326 </vector>
              <vector>4.937058 6.361299000000001 5.198130000000001 4.794867 6.326334 1.8834480000000002 5.8135140000000005 1.696968 5.655006 0.37296 4.648014000000001 0.363636 4.107222 1.9580400000000002 3.4055910000000003 2.582748 2.268063 2.14452 2.752911 4.916079000000001 </vector>
              <vector>4.932396000000001 6.356637 5.2027920000000005 4.790205 6.326334 1.878786 5.8135140000000005 1.696968 5.655006 0.37296 4.648014000000001 0.36130500000000004 4.107222 1.9627020000000002 3.4102530000000004 2.582748 2.275056 2.14452 2.7575730000000003 4.911417 </vector>
              <vector>4.911417 6.494166000000001 5.228433000000001 5.020974000000001 6.328665000000001 2.1981330000000003 5.983677 2.104893 6.058269 0.5944050000000001 4.9953330000000005 0.6410250000000001 4.407921 2.3473170000000003 3.652677 3.0186450000000002 2.275056 2.8228410000000004 3.0023280000000003 5.226102 </vector>
              <vector>4.909086 6.4988280000000005 5.2330950000000005 5.025636 6.326334 2.1981330000000003 5.988339000000001 2.1025620000000003 6.053607 0.5944050000000001 5.002326 0.6410250000000001 4.407921 2.3403240000000003 3.652677 3.0186450000000002 2.268063 2.827503 2.999997 5.230764000000001 </vector>
              <vector>4.321674000000001 6.144516 4.974354 4.748247 6.286707000000001 1.9999980000000002 5.727267 1.8881100000000002 5.354307 0.31468500000000005 4.163166 0.6689970000000001 3.84615 1.93473 3.3076890000000003 2.44755 1.9836810000000002 2.233098 2.393937 4.627035 </vector>
              <vector>4.328667 6.1421850000000004 4.969692 4.743585 6.282045 1.997667 5.727267 1.8951030000000002 5.349645000000001 0.31934700000000005 4.1608350000000005 0.6689970000000001 3.853143 1.9393920000000002 3.31002 2.4522120000000003 1.986012 2.233098 2.3916060000000003 4.6223730000000005 </vector>
              <vector>4.82517 6.2750520000000005 5.372955 4.748247 6.818175 1.93473 6.240087000000001 1.860138 6.025635 0.45454500000000003 4.927734 0.6037290000000001 4.3403220000000005 2.4009300000000002 3.7995300000000003 2.9510460000000003 2.2074570000000002 2.3170140000000004 2.9347290000000004 4.944051 </vector>
              <vector>4.829832000000001 6.277383 5.377617000000001 4.745916 6.820506000000001 1.93473 6.2447490000000005 1.8554760000000001 6.025635 0.44988300000000003 4.927734 0.6037290000000001 4.3403220000000005 2.4009300000000002 3.7995300000000003 2.955708 2.202795 2.321676 2.930067 4.946382000000001 </vector>
              <vector>5.92786 8.913216 7.21342 7.449106 10.220202 4.849418 9.798824 4.42804 10.60587 2.706818 9.78454 2.413996 7.920478 3.842396 6.634918 3.992378 5.49934 3.128196 4.585164 6.299244 </vector>
              <vector>5.949286 8.906074 7.227704 7.4633899999999995 10.234486 4.835134 9.82025 4.42804 10.60587 2.706818 9.805966 2.406854 7.920478 3.835254 6.634918 3.978094 5.513624 3.135338 4.599448 6.313528 </vector>
            </data>
          </datamatrix>
          <datamatrix visiblename="Tergum, centroid size" covarfromorigin="false" matrixtype="1" iscoordinates="false" issymmetrycomponent="false" isasymmetrycomponent="false">
            <data>
              <vector>7.8926542194796045 2.0659324812628572 </vector>
              <vector>7.8719903512199245 2.06331093404035 </vector>
              <vector>8.109131658525836 2.0929907919294983 </vector>
              <vector>8.102196878739123 2.0921352445024297 </vector>
              <vector>7.452116603990708 2.008498099958672 </vector>
              <vector>7.419831327660058 2.0041563247996246 </vector>
              <vector>7.136645063484942 1.965242786859999 </vector>
              <vector>7.1272755153471925 1.9639290457418324 </vector>
              <vector>7.403943121371781 2.0020127125331455 </vector>
              <vector>7.398908648933091 2.0013325094599916 </vector>
              <vector>8.125826310938255 2.0950474228525113 </vector>
              <vector>8.12597821992368 2.0950661172670477 </vector>
              <vector>7.582273951568804 2.0258131482758546 </vector>
              <vector>7.579621589508357 2.0254632761796754 </vector>
              <vector>7.706507579823302 2.0420651121665103 </vector>
              <vector>7.690598323400903 2.0399985858746033 </vector>
              <vector>7.46119684455927 2.009715836274879 </vector>
              <vector>7.464086739631286 2.0101030845428034 </vector>
              <vector>8.055346839511282 2.086336074610841 </vector>
              <vector>8.048860042574502 2.085530471784809 </vector>
              <vector>7.928985226950647 2.070525061121752 </vector>
              <vector>7.908533997437073 2.067942429259871 </vector>
              <vector>7.4769901239331595 2.0118303211573583 </vector>
              <vector>7.478683157214484 2.012056727987292 </vector>
              <vector>6.891184379729367 1.9302429686169404 </vector>
              <vector>6.904044361808374 1.9321073792831331 </vector>
              <vector>7.801312555620291 2.0542919959002433 </vector>
              <vector>7.805810991012299 2.0548684551693888 </vector>
              <vector>7.466739487789494 2.010458422974276 </vector>
              <vector>7.467913615366349 2.0106156583075863 </vector>
              <vector>7.294347010503215 1.9870996660427815 </vector>
              <vector>7.283713997683983 1.985640896635951 </vector>
              <vector>7.826269408271384 2.0574859479684315 </vector>
              <vector>7.826025749662379 2.0574548140540037 </vector>
              <vector>7.634023967954129 2.03261509395056 </vector>
              <vector>7.632935936057961 2.0324725597584417 </vector>
              <vector>7.37063840249598 1.9975043242267265 </vector>
              <vector>7.363637411961009 1.9965540242391333 </vector>
              <vector>7.444152239178516 2.007428789830756 </vector>
              <vector>7.438954377822801 2.0067302983530277 </vector>
              <vector>7.998133504404138 2.079208202508886 </vector>
              <vector>7.995895706211338 2.0789283733078845 </vector>
              <vector>8.507657001716277 2.1409665817294035 </vector>
              <vector>8.507657001716277 2.1409665817294035 </vector>
              <vector>9.608011583932754 2.262597290431905 </vector>
              <vector>9.615142798613862 2.263339230580366 </vector>
              <vector>6.781730090982063 1.914232245061604 </vector>
              <vector>6.796557007001647 1.9164161614577826 </vector>
              <vector>6.941171234511291 1.9374705260590959 </vector>
              <vector>6.939210939536808 1.937188070581583 </vector>
              <vector>7.872599743753521 2.063388343808432 </vector>
              <vector>7.866597714744284 2.062625658250162 </vector>
              <vector>8.299802980472247 2.116231777228318 </vector>
              <vector>8.294715848251585 2.1156186672692376 </vector>
              <vector>6.151467661223264 1.8166906974487962 </vector>
              <vector>6.137323021204995 1.814388657056003 </vector>
              <vector>6.825375900358895 1.9206474165300047 </vector>
              <vector>6.812857833265861 1.918811684593901 </vector>
              <vector>6.379967828125061 1.8531630547303577 </vector>
              <vector>6.400284880124695 1.856342501894457 </vector>
              <vector>6.8855432695434855 1.9294240353194607 </vector>
              <vector>6.895393320383718 1.930853553908906 </vector>
              <vector>5.599482816055363 1.7226742392003567 </vector>
              <vector>5.592988061386945 1.7215136812737801 </vector>
              <vector>6.999715669269002 1.9458695295544957 </vector>
              <vector>6.992597214824203 1.9448520487251444 </vector>
              <vector>7.804510162548319 2.054701792555059 </vector>
              <vector>7.799628079875732 2.0540760504915063 </vector>
              <vector>5.686249419145593 1.7380508777513735 </vector>
              <vector>5.686951761287939 1.7381743860112022 </vector>
              <vector>7.007350645451996 1.9469596903015922 </vector>
              <vector>7.007458271359887 1.946975049184975 </vector>
              <vector>6.409714024752181 1.8578146560141313 </vector>
              <vector>6.398960980868066 1.856135630446603 </vector>
              <vector>7.835842297449637 2.0587083744905006 </vector>
              <vector>7.838078024565001 2.0589936543802274 </vector>
              <vector>6.7411979966716595 1.9082376534428693 </vector>
              <vector>6.743822541649475 1.9086269068375523 </vector>
              <vector>7.685200948312867 2.039296524770091 </vector>
              <vector>7.6855531756750874 2.0393423556199557 </vector>
              <vector>7.588988912094219 2.02669836937106 </vector>
              <vector>7.592290112856101 2.027133273545931 </vector>
              <vector>7.774157131623705 2.050805044680574 </vector>
              <vector>7.775427256086863 2.0509684091068268 </vector>
              <vector>7.319986155857462 1.9906084366951287 </vector>
              <vector>7.320041048082778 1.990615935619079 </vector>
              <vector>7.3103771622834754 1.9892948678183073 </vector>
              <vector>7.311029052571328 1.9893840371196323 </vector>
              <vector>7.613869335194248 2.0299714966880513 </vector>
              <vector>7.617758143439618 2.030482119513527 </vector>
              <vector>7.239192307286395 1.9795096404072987 </vector>
              <vector>7.236024335258892 1.9790719306090536 </vector>
              <vector>6.505074260422927 1.8725825277982973 </vector>
              <vector>6.507007814231615 1.8728797214083324 </vector>
              <vector>7.306025340292033 1.988699396789199 </vector>
              <vector>7.3069223848965175 1.9888221707322093 </vector>
              <vector>6.326854674502054 1.8448032208005984 </vector>
              <vector>6.323550788734159 1.844280884049794 </vector>
              <vector>6.847668568350524 1.9239082393549052 </vector>
              <vector>6.847894233373681 1.9239411938273054 </vector>
              <vector>6.832797641115834 1.9217342004202354 </vector>
              <vector>6.837216786988694 1.9223807463401454 </vector>
              <vector>7.098821138888682 1.9599287334853963 </vector>
              <vector>7.100854714646062 1.9602151591464125 </vector>
              <vector>6.595270616097933 1.8863528188525105 </vector>
              <vector>6.59488162046238 1.886293836116195 </vector>
              <vector>7.057917609978576 1.9541500519033603 </vector>
              <vector>7.0557139073750434 1.9538377718755404 </vector>
              <vector>6.109300152213911 1.8098122252506212 </vector>
              <vector>6.107955199411732 1.8095920525900846 </vector>
              <vector>7.24805838118497 1.9807336235074893 </vector>
              <vector>7.248297105670172 1.9807665593009638 </vector>
              <vector>7.337110120136743 1.9929450484970694 </vector>
              <vector>7.33331799783416 1.9924280734835869 </vector>
              <vector>7.331965135809294 1.992243574893771 </vector>
              <vector>7.3299081694379025 1.9919629877761411 </vector>
              <vector>7.508140578881312 2.015987842427677 </vector>
              <vector>7.508140578881312 2.015987842427677 </vector>
              <vector>7.271750366371532 1.9839970282292365 </vector>
              <vector>7.270230372187426 1.9837879791021653 </vector>
              <vector>7.384056132787996 1.9993230991201931 </vector>
              <vector>7.387531067926206 1.9997935881956181 </vector>
              <vector>7.320938601907224 1.9907385440574523 </vector>
              <vector>7.327460144253042 1.9916289543868955 </vector>
              <vector>7.329042407024591 1.9918448671221691 </vector>
              <vector>7.327459921792831 1.9916289240270968 </vector>
              <vector>9.528264230468087 2.2542625636655447 </vector>
              <vector>9.525087288702336 2.2539290851389984 </vector>
              <vector>8.494340935171957 2.139400169438743 </vector>
              <vector>8.482334543013144 2.1379857117993777 </vector>
              <vector>9.958934742167175 2.2984701122788898 </vector>
              <vector>9.959434622123748 2.2985203051383087 </vector>
              <vector>5.874491687764143 1.7706195350554097 </vector>
              <vector>6.30038443044032 1.8406106522406123 </vector>
              <vector>7.158899404310134 1.9683562546754476 </vector>
              <vector>7.16439256141105 1.9691232790973998 </vector>
              <vector>8.822466376054736 2.177301465401594 </vector>
              <vector>8.815654151876535 2.176529022044476 </vector>
              <vector>7.199289820664433 1.973982385138329 </vector>
              <vector>7.199395331941295 1.9739970408205312 </vector>
              <vector>7.626742934849222 2.0316608779922474 </vector>
              <vector>7.63053204260648 2.032157573220033 </vector>
              <vector>7.217069213665539 1.9764489444093338 </vector>
              <vector>7.22091719308231 1.9769819798894173 </vector>
              <vector>6.866370045000001 1.9266355888642972 </vector>
              <vector>6.863086983729822 1.9261573381474792 </vector>
              <vector>7.542272442016001 2.0205235214953228 </vector>
              <vector>7.545388310707807 2.0209365568607343 </vector>
              <vector>7.294839305492521 1.9871671536982038 </vector>
              <vector>7.293395308107035 1.9869691863048284 </vector>
              <vector>7.526161358946173 2.018385132141537 </vector>
              <vector>7.526568098239018 2.0184391740738126 </vector>
              <vector>7.472644491844002 2.0112489514686342 </vector>
              <vector>7.4765574461638495 2.0117724515759225 </vector>
              <vector>2.9686938252549555 1.0881220666024072 </vector>
              <vector>2.9696643591927354 1.0884489360556386 </vector>
              <vector>7.9297266101047645 2.0706185596558417 </vector>
              <vector>7.934558215744993 2.0712276770339844 </vector>
              <vector>7.806583020538602 2.0549673547393534 </vector>
              <vector>7.79141497351286 2.0530224831202326 </vector>
              <vector>7.4287210108958055 2.0053537054055135 </vector>
              <vector>7.415997075675854 2.0036394339371353 </vector>
              <vector>7.51934527739276 2.0174790699949483 </vector>
              <vector>7.516837977567856 2.0171455678281247 </vector>
              <vector>8.017339573196585 2.081606642805507 </vector>
              <vector>8.012511731381315 2.08100428638067 </vector>
              <vector>7.629464690989794 2.0320176843803353 </vector>
              <vector>7.642809005169866 2.033765206437823 </vector>
              <vector>7.905639782020225 2.0675764012283695 </vector>
              <vector>7.9118436453815235 2.0683608324190694 </vector>
              <vector>7.562931190296127 2.0232588386302197 </vector>
              <vector>7.544228845146573 2.0207828795935723 </vector>
              <vector>7.873736113769576 2.063532678341661 </vector>
              <vector>7.874047064440446 2.0635721696995732 </vector>
              <vector>8.440830645270074 2.133080721451191 </vector>
              <vector>8.440830645270074 2.133080721451191 </vector>
              <vector>7.326444480161328 1.9914903341188683 </vector>
              <vector>7.337261669620158 1.9929657034846344 </vector>
              <vector>7.067325673299059 1.955482144317346 </vector>
              <vector>7.089346850619654 1.9585932136798456 </vector>
              <vector>8.006806024654999 2.08029193307643 </vector>
              <vector>7.99399596636338 2.0786907557059897 </vector>
              <vector>7.477131008737684 2.0118491634287667 </vector>
              <vector>7.4741843880039855 2.0114550013508947 </vector>
              <vector>7.276120491346168 1.9845978206268082 </vector>
              <vector>7.2812698756742975 1.9853052804685896 </vector>
              <vector>7.8503389137621635 2.060556704590023 </vector>
              <vector>7.847231405004884 2.0601607823250134 </vector>
              <vector>7.686763648579941 2.0394998429943305 </vector>
              <vector>7.681291533471237 2.038787701441591 </vector>
              <vector>7.539896645725551 2.020208474462462 </vector>
              <vector>7.537738881015964 2.0199222538915387 </vector>
              <vector>7.347250988483993 1.99432622809138 </vector>
              <vector>7.340240497658978 1.9933716074382866 </vector>
              <vector>8.37857300409844 2.125677614086593 </vector>
              <vector>8.365184690481136 2.124078413152748 </vector>
              <vector>9.82726249849267 2.2851604109898154 </vector>
              <vector>9.807043482900502 2.283100850263972 </vector>
              <vector>6.911620454158779 1.9332041188480724 </vector>
              <vector>6.902925704203891 1.9319453368362265 </vector>
              <vector>7.217316454036341 1.9764832015473262 </vector>
              <vector>7.218623284359402 1.976664253886185 </vector>
              <vector>7.99292998109214 2.078557398577005 </vector>
              <vector>7.987546194697268 2.0778836030606094 </vector>
              <vector>8.32102310203703 2.1187852162678853 </vector>
              <vector>8.296938893750175 2.1158866387942554 </vector>
              <vector>5.958188405565974 1.7847664760747646 </vector>
              <vector>5.962820256703266 1.7855435665880932 </vector>
              <vector>6.780178999119271 1.9140035026538427 </vector>
              <vector>6.7530637067530765 1.9099962843928795 </vector>
              <vector>6.382445812507209 1.8535513800868402 </vector>
              <vector>6.37732251706062 1.852748341099049 </vector>
              <vector>6.8648720471456715 1.9264174006115202 </vector>
              <vector>6.860826906224059 1.9258279747392975 </vector>
              <vector>6.929969853460793 1.9358554630423923 </vector>
              <vector>6.931704423924646 1.936105731579684 </vector>
              <vector>7.042058719824737 1.9519005592133947 </vector>
              <vector>7.033674610417317 1.950709273444867 </vector>
              <vector>7.654572900697832 2.0353032340453368 </vector>
              <vector>7.654467945907906 2.035289522567135 </vector>
              <vector>5.847673601673917 1.766043907222586 </vector>
              <vector>5.840602539429027 1.7648339660777719 </vector>
              <vector>6.951281388483458 1.9389260150258536 </vector>
              <vector>6.947351951179191 1.9383605727535191 </vector>
              <vector>6.460059611422421 1.8656385455263034 </vector>
              <vector>6.4459468064140895 1.8634515311739794 </vector>
              <vector>7.122176819531548 1.9632134117773234 </vector>
              <vector>7.117525647553032 1.962560143613234 </vector>
              <vector>7.495501091302362 2.01430298606456 </vector>
              <vector>7.496741200374241 2.0144684195001434 </vector>
              <vector>7.059350007604334 1.9543529803551651 </vector>
              <vector>7.059386837512943 1.9543581975228215 </vector>
              <vector>7.505185463395758 2.015594176758205 </vector>
              <vector>7.502329674232352 2.015213595539837 </vector>
              <vector>7.937662200562519 2.0716187987265617 </vector>
              <vector>7.939460083844022 2.0718452734311064 </vector>
              <vector>7.077934165295155 1.9569820805653992 </vector>
              <vector>7.07648426044709 1.9567772109890555 </vector>
              <vector>7.402096611027237 2.0017632858954366 </vector>
              <vector>7.400727504766474 2.0015783068327986 </vector>
              <vector>7.2199435374213285 1.976847132572401 </vector>
              <vector>7.224126839878472 1.9774263740832543 </vector>
              <vector>7.825462761300759 2.0573828735019637 </vector>
              <vector>7.8317340259160995 2.058183944732776 </vector>
              <vector>7.382270743761163 1.9990812801423987 </vector>
              <vector>7.386927304534762 1.9997118574984163 </vector>
              <vector>7.043317947516249 1.952079358506393 </vector>
              <vector>7.038622886584883 1.9514125383342804 </vector>
              <vector>7.5397664607489085 2.0201912081647033 </vector>
              <vector>7.5400538519885725 2.0202293241679103 </vector>
              <vector>7.3766737020359665 1.9983228191272406 </vector>
              <vector>7.371966441235324 1.9976844876045032 </vector>
              <vector>5.974837733749345 1.7875569399173115 </vector>
              <vector>5.977059502849048 1.7879287250960683 </vector>
              <vector>7.262924622990645 1.982782588350522 </vector>
              <vector>7.279988975316413 1.9851293478278342 </vector>
              <vector>6.9675741989014295 1.9412671296034387 </vector>
              <vector>6.972976519828623 1.942042180934857 </vector>
              <vector>7.202736326450505 1.9744609991634192 </vector>
              <vector>7.202637389548318 1.9744472630529732 </vector>
              <vector>6.90864094637124 1.9327729391840487 </vector>
              <vector>6.907782245079372 1.9326486376508552 </vector>
              <vector>7.584084406604485 2.0260518944536154 </vector>
              <vector>7.581274284766784 2.02568129697194 </vector>
              <vector>7.211112896356194 1.9756232939424498 </vector>
              <vector>7.214245563059205 1.9760576216939674 </vector>
              <vector>7.2912954912315415 1.9866812382202386 </vector>
              <vector>7.292964053575748 1.9869100550959065 </vector>
              <vector>7.043706091415144 1.9521344650921304 </vector>
              <vector>7.040602116093837 1.9516936943668908 </vector>
              <vector>9.79474226729016 2.281845738369376 </vector>
              <vector>9.692474746518291 2.2713497850932947 </vector>
              <vector>8.730895635147176 2.1668679573895933 </vector>
              <vector>8.74160523253401 2.1680938378527417 </vector>
              <vector>9.923716094455363 2.2949274574452643 </vector>
              <vector>9.95450053825123 2.298024764308859 </vector>
              <vector>6.478925833314192 1.8685547301595453 </vector>
              <vector>6.472148020878262 1.8675080504585386 </vector>
              <vector>7.257006548450952 1.9819674226589594 </vector>
              <vector>7.23941318231388 1.9795401509461295 </vector>
              <vector>8.925758610563138 2.1889413224359693 </vector>
              <vector>8.895144099603693 2.1855055210544476 </vector>
              <vector>7.2532041898975255 1.9814433284594988 </vector>
              <vector>7.254537323684158 1.9816271108613477 </vector>
              <vector>7.353377824169197 1.9951597755699306 </vector>
              <vector>7.347466745118518 1.9943555932875616 </vector>
              <vector>7.180443705434289 1.9713611785649976 </vector>
              <vector>7.181232160850596 1.9714709784831186 </vector>
              <vector>7.728547576409252 2.0449209505606554 </vector>
              <vector>7.725149969687715 2.0444812361471763 </vector>
              <vector>7.25280399595733 1.981388152158042 </vector>
              <vector>7.244668349562152 1.9802657982669216 </vector>
              <vector>7.139980964132419 1.9657101102600425 </vector>
              <vector>7.148715649280997 1.9669327110994212 </vector>
              <vector>7.022982315778676 1.9491879591299535 </vector>
              <vector>7.0130654038603195 1.9477748956000236 </vector>
              <vector>7.224819340387274 1.9775222288951821 </vector>
              <vector>7.232795966056987 1.978625678711767 </vector>
              <vector>9.125396871181001 2.211061391254938 </vector>
              <vector>9.130203020714074 2.2115879310205524 </vector>
            </data>
            <namesvector>Centroid Size	Log Centroid Size</namesvector>
          </datamatrix>
          <datamatrix visiblename="Tergum, Procrustes coordinates" covarfromorigin="false" matrixtype="2" iscoordinates="true" issymmetrycomponent="false" isasymmetrycomponent="false">
            <data>
              <vector>0.43337602525179775 0.187284255655664 0.2269899127150974 0.16554754528604265 -0.21295760359222402 0.22163522724338702 -0.1989313376282243 0.1294352809894856 -0.34022423848936095 0.053754188004251025 -0.28100816914479987 -0.0573818655464758 -0.07688364252357191 -0.08609698001987824 0.007900482501792205 -0.13453380131285722 0.028803868027203222 -0.37301489561158885 0.41293470288229095 -0.10662895468802946 </vector>
              <vector>0.43402588434253964 0.18638803778924234 0.22709410559309517 0.16706925742911802 -0.21457867369135086 0.21992115656304026 -0.19858808536104072 0.12943474346424677 -0.3401963547066206 0.05351006959734206 -0.2820837293250688 -0.05661514583783382 -0.07488384940308628 -0.08529532007588525 0.008868228128129901 -0.13511377322549106 0.02797768859871827 -0.3722960790800487 0.4123647858246834 -0.1070029466237297 </vector>
              <vector>0.4151554456564586 0.19598049337207912 0.241055426005717 0.17351336300622044 -0.20421183478876173 0.22295703154855825 -0.18317736570587828 0.1482885253971422 -0.37045053183145277 0.05889415596906897 -0.2987395545656423 -0.09485935091077465 -0.05470344344947041 -0.07374722727198607 0.038605496597100185 -0.11890388638128702 0.04848924584869352 -0.36517024339010407 0.36797711623323565 -0.1469528613389161 </vector>
              <vector>0.41503614261353416 0.19722999767955207 0.2420835222162861 0.17354574974067938 -0.20432415016655076 0.223460343911228 -0.18290902615057775 0.14700284836891844 -0.3704702583628959 0.057815501110364986 -0.29940555947687647 -0.09447712557825354 -0.055136393092144104 -0.07371223699033277 0.038181615121074756 -0.11904529285510787 0.04868751003244218 -0.36251115330373035 0.3682565972657076 -0.1493086320833183 </vector>
              <vector>0.4140452257469199 0.19821176016420208 0.2322136130511547 0.1782793746224131 -0.19742765748694993 0.24479205953203909 -0.17029498042005517 0.15728833030409697 -0.34475729136695366 0.050591542292786396 -0.2858448936658462 -0.08662072724252042 -0.07102847853302408 -0.10584023971951152 -0.0031081390906246564 -0.14595177152728883 0.03553133588499352 -0.37741821476466986 0.3906712658803857 -0.11333211366154752 </vector>
              <vector>0.41501423063456505 0.1971124885120749 0.2315505877834579 0.178587029973753 -0.19831647935565713 0.2457458950277897 -0.17009161664623776 0.15618597515316401 -0.34605044511543204 0.05052970840785165 -0.2850097685671904 -0.08633527848780005 -0.06838731991912711 -0.10494731455030981 -0.0044019003658454375 -0.14732667798298804 0.035521276463105905 -0.3771671390011987 0.3901714350883605 -0.11238468705233606 </vector>
              <vector>0.4407928022517445 0.16167753610741836 0.22097464956292043 0.16937353964219495 -0.23100056444782638 0.20980810844988476 -0.2053972813113463 0.14260867643925906 -0.3613633060497472 0.06795903616461288 -0.28532930652709454 -0.054342982712112256 -0.06928190516135484 -0.08857374328397213 0.01764998267721573 -0.13567049613217017 0.07911802366287615 -0.3469871902473584 0.39383690534261206 -0.12585248442775773 </vector>
              <vector>0.4391644357729879 0.1621428697479306 0.22348212260117267 0.17074854056930663 -0.23223920270097523 0.20916628627041464 -0.20562777154408643 0.14385760354408508 -0.3594633059682641 0.06600040916349667 -0.2851878861126716 -0.05408228330935641 -0.06949477960453682 -0.08769833650495625 0.016919650209381257 -0.1341026307363662 0.0787081291386986 -0.3479170186319455 0.3937386082082936 -0.12811544011260814 </vector>
              <vector>0.4199219829979767 0.1919795272025318 0.27019987224020037 0.1720365169773348 -0.20600062977206815 0.21851966572747586 -0.17879019327418957 0.14376013978360502 -0.36813076653274246 0.034357254787093394 -0.309956263890133 -0.06854764996940046 -0.08385954221466559 -0.06949564144364415 0.02247080632925892 -0.12746748162310712 0.0778569842405352 -0.35445832836380786 0.35628774987582834 -0.140684003078082 </vector>
              <vector>0.4197521370807966 0.1916491745158278 0.2699882314173575 0.1722403871901064 -0.2057258335780851 0.21863133162743456 -0.17928944168844316 0.14348092680515906 -0.36761338360414075 0.03458435847956651 -0.31040496876793244 -0.0681210397824704 -0.08402465090751593 -0.06912659427039286 0.02268383233934739 -0.127609682257954 0.07858453516457603 -0.35528367821932977 0.35604954254403975 -0.1404451840879477 </vector>
              <vector>0.4300376080293964 0.17290553823977062 0.22152305786752408 0.18898900601776647 -0.2176511258625323 0.23937550872033092 -0.18327804227114708 0.16260067726732713 -0.36461600024663143 0.030052232316398225 -0.2752019458607441 -0.09442111277407587 -0.05410255123180185 -0.07120651309417701 0.023808466400582158 -0.12252161464546883 0.03778969548620942 -0.3594872131782916 0.3816908376891452 -0.14628650886958 </vector>
              <vector>0.43052354839858686 0.17341483343124456 0.22228887458514315 0.18749427541316055 -0.21685928696146817 0.23774412345778478 -0.18395156467794363 0.16315771755779304 -0.36618272850137923 0.028844599409783345 -0.27483336051521984 -0.09215850583254794 -0.053495211400888795 -0.07081886265636549 0.022974770528161687 -0.12309687833055769 0.03774991677907005 -0.3595430747099454 0.3817850417659374 -0.14503822774035047 </vector>
              <vector>0.4257159284521449 0.1860231111205917 0.2108718505684118 0.16874187489988451 -0.20923547308975046 0.2493979669287823 -0.18655477491365907 0.16143425794199653 -0.3621987896880019 0.056667182669044414 -0.2571240508245697 -0.09574896798686816 -0.06783349954669252 -0.08099961459795783 0.02025564953225721 -0.14075260898194641 0.04185986346844739 -0.38105333643374456 0.3842432960414125 -0.12370986555978253 </vector>
              <vector>0.42663764329142995 0.18589208900857815 0.21110947942078725 0.16748824647861507 -0.2094127948228063 0.24919633989371442 -0.1867514868378354 0.16119441135440346 -0.36249077446788275 0.05644499293555541 -0.2565336439487541 -0.09576741626578766 -0.06924716761512201 -0.08075965130482875 0.019747846035964557 -0.1402707915704162 0.04217786618277891 -0.3803729611320355 0.3847630327614404 -0.12304525939779876 </vector>
              <vector>0.44398349007185867 0.1869611440402246 0.2453182460692337 0.17673394126234576 -0.20647886749248195 0.22436590188050598 -0.1869657236854369 0.15264621670936954 -0.3716303752505864 0.03677326451305302 -0.2747538083362184 -0.08676266865736645 -0.06602672970995961 -0.07426761657077982 0.009984224323146315 -0.12461536198613862 0.04953743517488218 -0.3653858953161699 0.3570321088355612 -0.12644892587504317 </vector>
              <vector>0.44288083989116966 0.18519031765084834 0.2458692906946018 0.17750670127529736 -0.20806504057391248 0.22568868128688113 -0.18672452099895534 0.15439980221266064 -0.37204729881317655 0.03617459740787779 -0.27404814090830765 -0.08730352013204656 -0.06664610840558728 -0.07529315776609803 0.01101785887086873 -0.1242651429244108 0.05132238872904979 -0.364359100744529 0.35644073151424993 -0.1277391782664809 </vector>
              <vector>0.4404905099215945 0.1884123134538626 0.24214778932916717 0.17557216555350486 -0.19073479651341432 0.21898504047552675 -0.17961488401907666 0.13255709583501252 -0.35801761234172963 0.042015442426434596 -0.31315700954783243 -0.07425395398656487 -0.07026518891901365 -0.08473881359371105 0.0017951389735745144 -0.13010138752332878 0.04793776245584927 -0.35735188706067256 0.3794182906608815 -0.11109601558006477 </vector>
              <vector>0.4390917282572117 0.18818749902328513 0.24345541116960762 0.17672494961814986 -0.1902836626902294 0.21830181149279168 -0.17894280945840868 0.13099879221235763 -0.35778411793376674 0.0416476217360949 -0.3143568922590726 -0.07412401515372644 -0.06889993397968197 -0.08390828609126906 0.002183320955879531 -0.1297240731458449 0.04441027693630195 -0.358395601584143 0.381126679002159 -0.10970869810769618 </vector>
              <vector>0.4496203001246369 0.1911455679746489 0.24769182648636492 0.16441111086418161 -0.19763614081650888 0.22629408200493234 -0.2042097427077672 0.14595959504854006 -0.3694310546700089 0.05518292394359273 -0.2764313433927084 -0.10463184377330274 -0.07771913935878955 -0.09260049886783651 0.009466848121113133 -0.141756202288654 0.04152858344282817 -0.3211965935224553 0.37711986277084 -0.12280814138364743 </vector>
              <vector>0.45050855203549584 0.1925193216228781 0.24721561277354118 0.16249853825311628 -0.1960071818350338 0.22434381255378744 -0.20591510546498407 0.14827884080502543 -0.3702056009990577 0.05531444554097292 -0.27737484739714513 -0.10477475566137803 -0.07689883667322653 -0.09223159907031381 0.010285356311636601 -0.141562298889327 0.04288659045213544 -0.3208016149612261 0.3755054607966377 -0.12358469019353419 </vector>
              <vector>0.43500114765587494 0.18306267818380356 0.2299700244097333 0.2165818958400781 -0.2220279356469646 0.22641656946059294 -0.1969541519692456 0.15349225745295308 -0.343542607861917 0.03847922652452618 -0.23869507914248675 -0.08615513285003101 -0.06529963261579107 -0.07103251702327676 0.002665053290424872 -0.09954415725418855 0.0330645414087708 -0.4063475298200804 0.36581864047160095 -0.1549532905143762 </vector>
              <vector>0.4344989756730583 0.18332656394342647 0.2294318405904684 0.21761540117013223 -0.2217636150334287 0.22619913495495117 -0.19561411898544126 0.1534268996848694 -0.34459751446017506 0.03892972560920935 -0.2389220971094309 -0.08664464462980508 -0.06511319011194527 -0.07110348383588255 0.0028042389665480227 -0.09868909053897765 0.03395932254329048 -0.4062135975389666 0.36531615792705646 -0.1568469088189571 </vector>
              <vector>0.4296307660490835 0.21169316515635217 0.24999131187584972 0.17993138438768053 -0.19699858062983888 0.21936302811147218 -0.1807216500408689 0.12750815990707548 -0.33828554055770377 0.035028829475527296 -0.3015347040101497 -0.05427239006663789 -0.08890264000120005 -0.07992901916541147 0.010232275129861274 -0.13964507628874284 0.03770996705952179 -0.3740338657164648 0.3788787951254441 -0.12564421580085022 </vector>
              <vector>0.4305974448531402 0.2123359903654674 0.25048729756321675 0.180975633017372 -0.1967549475785192 0.2181242686103885 -0.18028379900744132 0.1263171669210713 -0.33742229231233567 0.03484437101205329 -0.3023645492872808 -0.05338634778243137 -0.0891405304409471 -0.07935608465247548 0.00877940271848883 -0.13863525377236013 0.03841609356037429 -0.3752585111646414 0.37768587993130376 -0.1259612325544447 </vector>
              <vector>0.4423393245951979 0.19920339240405519 0.24378952173442212 0.18906208669248445 -0.19926100885280076 0.22200796384882096 -0.17997055802497425 0.12744998245478806 -0.3465599074092889 0.049153581780072064 -0.30729669970720036 -0.09051813297423683 -0.06396301528353557 -0.08521058888883097 0.025354809083746745 -0.12942721189074183 0.018892700409977786 -0.36181414647777577 0.36667483345445634 -0.11990692694863385 </vector>
              <vector>0.44332134307437654 0.19702210962214722 0.24378610476764753 0.19120664789356046 -0.19852169685073487 0.22095013803175434 -0.1804915573093031 0.1282870473233162 -0.3463361061070832 0.04947377079936072 -0.3070949837046212 -0.09229663580357592 -0.06354590225464063 -0.08446733806913298 0.023806058064533883 -0.12982478571798947 0.018479370701970282 -0.362107497714828 0.366597369617855 -0.11824345636461314 </vector>
              <vector>0.46132472634750576 0.2157265716949702 0.24389114542753354 0.18400020241379345 -0.21816423777799338 0.23088193057130352 -0.18027628880729615 0.13892102694891795 -0.3219597723609498 0.029955042512978064 -0.2722838693204296 -0.0758080642259084 -0.08531316387306187 -0.08974300326051515 -0.00782254319907355 -0.14909137174329884 0.016621621166777845 -0.36700338037335456 0.363982382396987 -0.11783895453888565 </vector>
              <vector>0.462342418917948 0.2152984894197242 0.24331360593963866 0.18459727370181486 -0.218321957716341 0.22927305140524612 -0.1809016670761073 0.13815319484456773 -0.32169444959103455 0.029678876819199895 -0.27248763023981326 -0.0752326036894976 -0.08483958260543972 -0.08862281498254648 -0.008149508253237181 -0.14838844606072427 0.015574843264604649 -0.3666459386312958 0.3651639273597813 -0.11811108282648966 </vector>
              <vector>0.4294031625953165 0.19806554490939746 0.24934549994508065 0.16701372048259608 -0.1861476835168955 0.20228743570150454 -0.18438897489107403 0.12424463374865927 -0.3738365124214914 0.051056580563054094 -0.3253287882182169 -0.06062873840690164 -0.06018649208556523 -0.08340012337673668 0.042243985853590266 -0.14199939155101451 0.026195422227240417 -0.34914472612839875 0.38270038051201594 -0.10749493594215967 </vector>
              <vector>0.4299862885727691 0.19851193726951571 0.249589365954949 0.16679153657204654 -0.18640540699953465 0.20216370510093945 -0.18417767492076437 0.12367429400957493 -0.3732546562002258 0.050475472464189264 -0.3257296006961393 -0.059923397732795536 -0.06039475891358155 -0.08347313818871216 0.04197784957210878 -0.14214660128493295 0.02565022859250446 -0.3489714685556736 0.38275836503791494 -0.10710233965415178 </vector>
              <vector>0.4378968792009553 0.2093093365784731 0.23987267897823397 0.18068089098424361 -0.1829623516340418 0.22906377985420212 -0.16629587719720954 0.1451430348002574 -0.36133121563833037 0.03956672997290306 -0.3063353897468201 -0.10140773639474285 -0.06225128696160147 -0.09728746903554135 0.02477802038417795 -0.12960299002239753 0.009754704951770499 -0.3574159972164108 0.36687383766286585 -0.1180495795209853 </vector>
              <vector>0.43815223248102364 0.21176785923918906 0.23744250774294876 0.18134947117768624 -0.1812043320843191 0.2297376692641365 -0.16508411153190217 0.14647056980062276 -0.35927121157883757 0.039139605683106204 -0.3074885668529703 -0.10085309256387098 -0.0618488860588302 -0.09828930708183373 0.02395965972534618 -0.13045211175741 0.01009532645440353 -0.36021312925790405 0.3652473817031375 -0.11865753450372064 </vector>
              <vector>0.4171922423147027 0.19476578390234753 0.24314879982535506 0.19456747801406882 -0.20690014123476885 0.22353160071118036 -0.17851243081956567 0.14905965200980406 -0.35538890223057357 0.040888956008069605 -0.2984197848606601 -0.05031979518838835 -0.06816420854693933 -0.10273901732913995 0.025008224374131027 -0.15720812681550433 0.049647328026255766 -0.3581174488892509 0.37238887315206326 -0.13442908242318669 </vector>
              <vector>0.41696687469068433 0.19402840135591787 0.24329294367019202 0.19457610852426271 -0.20638743443425459 0.22426539748220564 -0.1786414878370088 0.14894176490070377 -0.3555079400418831 0.04075848987816438 -0.29824096967358527 -0.05128476163213069 -0.06837516001791871 -0.10256892339206888 0.024702282888406854 -0.15675027029251737 0.04926995393869882 -0.35831373154683516 0.3729209368166689 -0.13365247527770213 </vector>
              <vector>0.39728351828556846 0.18688316012214534 0.24508679239031103 0.19416363176269613 -0.20880369538228696 0.23092902417521338 -0.18727908710120397 0.15647900290793904 -0.35011148125762737 0.04452478962159573 -0.2839001095242962 -0.08629426563013783 -0.059724874347451766 -0.06883170621182992 0.0213985128297109 -0.12399676402942407 0.04019057150192648 -0.3852672460052379 0.3858598526053497 -0.14858962671296064 </vector>
              <vector>0.39771695036630694 0.1873842566935111 0.2449400875659907 0.19295122901251843 -0.20878950086495224 0.2305587059721562 -0.18767054035063271 0.1569307615818923 -0.3504034494558466 0.04455541217073655 -0.28346287791644115 -0.0860063299510094 -0.059815531253581224 -0.06898331333689925 0.021544551303602 -0.12412146800831117 0.03997151897544862 -0.3851567328921134 0.3859687916301063 -0.14811252124248175 </vector>
              <vector>0.4343695634132621 0.17643653467550643 0.260028059987534 0.17337964966074057 -0.20274162186974626 0.20168101082363785 -0.1763926657694707 0.1286316628889464 -0.37809117301588036 0.053553984737508414 -0.3079147657633751 -0.07613472718314176 -0.07463097070945877 -0.07026688131876693 0.004062955474470414 -0.13520548693871937 0.056239383161354684 -0.3422111286590781 0.3850712350913102 -0.10986461868663358 </vector>
              <vector>0.433795848223905 0.1766871648280479 0.2601276569462215 0.17337761041350316 -0.20195124396765632 0.20167505234450284 -0.17657628115237156 0.1291322827088715 -0.37808249956898277 0.053183083476460336 -0.3075763644486398 -0.0758080203988565 -0.07492245450020495 -0.0704085662778839 0.0035437617198883914 -0.13556767405201303 0.055995948292536735 -0.34265210308438515 0.3856456284553041 -0.10961882995824868 </vector>
              <vector>0.41352491659057355 0.20459478202034181 0.23068598707710464 0.18293087094265906 -0.183079091115322 0.21304460261329247 -0.17066798738172062 0.15180965029187335 -0.3541417646173048 0.03899409526487793 -0.3241998977831775 -0.059889137685229465 -0.07841041256914619 -0.08545675177150536 0.027641071951007262 -0.12921525080647073 0.05914744562677726 -0.3715611350500598 0.3794997322212088 -0.1452517258197794 </vector>
              <vector>0.41314708362453695 0.2044700715539205 0.2305802273163747 0.1828011669309005 -0.18317430895261783 0.21271647761913687 -0.17136378599349777 0.151847357755674 -0.3538014178983623 0.03938241856805316 -0.32391860520563026 -0.059596013459258024 -0.07853592777429931 -0.08566246015431066 0.027974258755088813 -0.1289799551489753 0.05874406067390334 -0.3718024251041776 0.3803484154545028 -0.1451766385609635 </vector>
              <vector>0.4442844853688582 0.2007155852140841 0.24776315580007818 0.18781070468706298 -0.20754006644471754 0.22431994028367566 -0.1987882329342911 0.15049320732961957 -0.3538102952947074 0.04617774849347184 -0.2570723910285006 -0.09407332110028398 -0.0843306908612572 -0.09019178051132803 5.312411924446314E-4 -0.13402034715016767 0.03911543933027681 -0.34626893249383583 0.36984735487181586 -0.14496280475229914 </vector>
              <vector>0.4438164033689981 0.20015357000722728 0.24716750301333498 0.1881091808456964 -0.20789102988395353 0.22435408149961816 -0.19831487711601598 0.15085241385095735 -0.35442199772494454 0.046008527390928505 -0.256550064157506 -0.0937980207999466 -0.0842957312466099 -0.09009826175356192 6.016594722273311E-4 -0.13391644937495895 0.039253320393238395 -0.3462141112277469 0.3706348138812307 -0.14545093043821344 </vector>
              <vector>0.426510122751955 0.17842040043096224 0.25082579291482554 0.16566009611590543 -0.20898773959605305 0.22249975031495012 -0.18873196200865316 0.1490699529219215 -0.3803632045655597 0.05452317810310198 -0.2658863632667118 -0.07650171249377133 -0.07813708708815978 -0.0751587511473708 0.005205272699902869 -0.13070252824889578 0.06699216444015646 -0.37375548544526793 0.3725730037182986 -0.11405490055153641 </vector>
              <vector>0.426510122751955 0.17842040043096224 0.25082579291482554 0.16566009611590543 -0.20898773959605305 0.22249975031495012 -0.18873196200865316 0.1490699529219215 -0.3803632045655597 0.05452317810310198 -0.2658863632667118 -0.07650171249377133 -0.07813708708815978 -0.0751587511473708 0.005205272699902869 -0.13070252824889578 0.06699216444015646 -0.37375548544526793 0.3725730037182986 -0.11405490055153641 </vector>
              <vector>0.4519983454950664 0.17876533266227443 0.2509362760151397 0.18795282230761423 -0.2047379864462945 0.21356927172053097 -0.17821420907916227 0.14121421090424202 -0.3986086685787679 0.03770984963814253 -0.27743169705779097 -0.10688566250311302 -0.053269238444130784 -0.07586575265394402 0.0315555445081739 -0.0987737250845762 0.02327289563167778 -0.34544383580620086 0.3544987379560888 -0.1322425111849705 </vector>
              <vector>0.4510544769434616 0.1773593601541348 0.2512012305195681 0.18943710853137147 -0.2048629067290808 0.21292915032419873 -0.1776261546150844 0.14260529644970396 -0.3971995875129505 0.03776952927369251 -0.278436418450826 -0.1086165092839289 -0.05440391228859103 -0.07589727524237928 0.03139294499926763 -0.09746397971089259 0.023150074458658215 -0.3456141860245328 0.35573025267557745 -0.13250849447136853 </vector>
              <vector>0.4512591761237708 0.1908689897549355 0.2383036708208182 0.17623274600579653 -0.22465399975445513 0.23661308371371717 -0.19075003253716613 0.13202274401034458 -0.34470377816356035 0.03451733532056134 -0.27483317950429575 -0.07713849947018724 -0.08315031300644743 -0.0656660152008268 0.02771352259918477 -0.12724006525112497 0.04014071389528334 -0.37077841194143707 0.3606742195268692 -0.1294319069417792 </vector>
              <vector>0.45138969957224107 0.19192820784094214 0.2388782143899968 0.1775527055852752 -0.22552928116361537 0.23613510244185176 -0.1889005840801551 0.13292905111703002 -0.34417169266143477 0.03403292846203712 -0.2745716870544139 -0.0774584449327478 -0.08328726978886598 -0.06621689276478268 0.027270758928072236 -0.1277772049747083 0.039409523439272676 -0.3708031628743197 0.3595123184189048 -0.13032228990057904 </vector>
              <vector>0.43147728364724464 0.1718659094759174 0.23653052406255182 0.16926085847980196 -0.1965036379871729 0.20644776878967513 -0.17380501560562955 0.131175621286768 -0.3809643095932829 0.05850911655183552 -0.31116629452831707 -0.08065605167827583 -0.08094767570035644 -0.06528101186375132 0.028053532315123766 -0.1214710882048212 0.057480506179357266 -0.3568256911446904 0.3898450872104822 -0.11302543169245916 </vector>
              <vector>0.43176019326305104 0.17139697072602308 0.2363226577394924 0.16958492175387357 -0.19655580738487846 0.20667654644401537 -0.17396395293359324 0.13094810793577133 -0.38069285352399757 0.05798314338847724 -0.311230037400395 -0.080274481270334 -0.0808085315692704 -0.06506384387193423 0.027954205391876222 -0.1213521622605986 0.05736919915666927 -0.35720505906027367 0.3898449272610449 -0.11269414378502216 </vector>
              <vector>0.4360161246702692 0.18873829658228417 0.24342461694579826 0.17620153148673406 -0.19019751464658632 0.21750699006981397 -0.19355998618511489 0.13145111354469274 -0.3866502662904599 0.06353272455343714 -0.30919195228769325 -0.09596631307041793 -0.04770393674879333 -0.08121982728693097 0.03604797651887282 -0.11911376138328042 0.057131574940337077 -0.3415958914527782 0.35468336308337006 -0.13953486304355422 </vector>
              <vector>0.43672431584648574 0.18977357585633384 0.24517029080548242 0.1770516292030289 -0.18978885528685868 0.21469447951490575 -0.1943427170802258 0.13109812533810902 -0.38446339280576436 0.06282233983094795 -0.3099304258204107 -0.09509783801346898 -0.0502632352766043 -0.08062320662418604 0.036341131099695605 -0.1184677163418734 0.05540318642848702 -0.341828400333996 0.35514970208971336 -0.13942298842980178 </vector>
              <vector>0.4432781106504473 0.19367611044690763 0.2738766025705795 0.1663009556335081 -0.22684511225616472 0.22299735936735335 -0.1903146936804854 0.13448207825820946 -0.35278323363236785 0.04256191408052054 -0.2953635034838318 -0.08952646249569746 -0.0667863724583951 -0.07014338323330423 0.028183715637950545 -0.12695750588295523 0.0376333324897449 -0.3545401818237166 0.3491211541625238 -0.11885088435082553 </vector>
              <vector>0.4429551798998542 0.19355299046484903 0.27310561363955965 0.16689314386247656 -0.22520323681261112 0.22383213023303733 -0.19136006358338364 0.13301911201345115 -0.35385133639341004 0.042931614027249126 -0.2955942845627782 -0.08884021317352013 -0.06461131075944691 -0.07019573819931495 0.02732005684272748 -0.12849932309209325 0.03764044683843554 -0.35390633465901733 0.3495989348910543 -0.11878738147711837 </vector>
              <vector>0.44491716664785375 0.17558813074605933 0.27217416301760433 0.18390911989361117 -0.2083137989267631 0.21937754452102554 -0.1835082788942694 0.14076130045663265 -0.3810092938429577 0.016603374182212166 -0.2790346629145507 -0.09036301472687733 -0.07364354268725345 -0.06465431030980077 0.025219724018347732 -0.1045138819746961 0.026331803868341913 -0.3583075156453544 0.35686671971364625 -0.1184007471428121 </vector>
              <vector>0.4439647167908537 0.1767459058656071 0.2712812060849773 0.1826460597031444 -0.20747345381277443 0.22058804384849692 -0.18153013982402125 0.13828503335390563 -0.38301142513183356 0.01864688044701371 -0.2788071073240223 -0.09143204095180008 -0.07500239925096722 -0.0630003763834487 0.027305619626716245 -0.10350555795805148 0.027069049385153587 -0.3601909384220746 0.3562039334559169 -0.1187830095027917 </vector>
              <vector>0.44623692240460744 0.17014675103211357 0.24715792117751284 0.18861117972221977 -0.20845706792199867 0.21928665112130907 -0.1883353522473348 0.1478195405003753 -0.3704445014722796 0.018006126836825093 -0.29064516535823837 -0.08170180194462712 -0.06528138999731184 -0.06316380414675804 0.026938404976163746 -0.10698973690506938 0.04151831942324319 -0.361924248009479 0.36131190901563676 -0.13009065820690843 </vector>
              <vector>0.44638851001247876 0.16893532234982112 0.2454153118347225 0.19021098227603273 -0.2067253857820661 0.2174360148525236 -0.18909421504163743 0.15041232928869397 -0.37057036740090105 0.01854753564005271 -0.29063339858872456 -0.08137316510605862 -0.06482627213554275 -0.06283567103718884 0.027566974195600003 -0.10676284263628644 0.04273216375388647 -0.3654437430063037 0.35974667915218456 -0.12912676262128744 </vector>
              <vector>0.4338696064822789 0.1896235662912107 0.24795929172491543 0.17091610348806285 -0.21406455294681165 0.21591981240592886 -0.20029329626964198 0.1266295747990136 -0.3520921516103781 0.056288387313529004 -0.2961900256452583 -0.06633215170169339 -0.06732124656823403 -0.07534911057734651 0.0207284133266655 -0.13480516714129911 0.04862490027100114 -0.35901707803226307 0.3787790612354629 -0.12387393684514336 </vector>
              <vector>0.4355179422164238 0.1904159219268981 0.2471380202918914 0.17319998435748632 -0.2137266010264501 0.2178376266297604 -0.1991971298583034 0.12683016458440147 -0.3510854495125261 0.05313963763542734 -0.2963022568150898 -0.06576427540856886 -0.0672155456412933 -0.07486527737187856 0.018417090099695915 -0.13542757442364303 0.0505842809901004 -0.3588550110617398 0.3758696492555521 -0.1265111968681431 </vector>
              <vector>0.42248473233524403 0.16495119103490266 0.23156862947966614 0.17864584682739534 -0.20319812520798533 0.24288331227635376 -0.18289469199753922 0.15123356686518916 -0.37618089852930636 0.05341868616149942 -0.28745916553681805 -0.10225409475470437 -0.06265455845488288 -0.06288814744707989 0.029788934300631287 -0.13086094699686934 0.06294458919621876 -0.37471094264079186 0.36560055441477207 -0.12041847132589303 </vector>
              <vector>0.42217593558034516 0.16659449148228642 0.23242166758180213 0.17614614062853207 -0.20407488150064929 0.24454012245897588 -0.1811051459736509 0.15258222320480946 -0.3769943238651914 0.05200883159225703 -0.2870960673207629 -0.10238387905758146 -0.061905366839023576 -0.06439080449158675 0.030254607442828742 -0.13246886206637576 0.06095059733872624 -0.3735698053850257 0.365372977555576 -0.11905845836629157 </vector>
              <vector>0.44867653508818817 0.19692578424777132 0.2201923210697294 0.18659493177283767 -0.22401457492750806 0.21324108023648966 -0.19546659927645207 0.13931859002866412 -0.3835904139855164 0.08087058852088322 -0.2847519920387198 -0.07725672924715159 -0.03136680280647882 -0.10790643454816856 0.06334816785774779 -0.13290951112896565 0.05176011898064839 -0.34195428745118134 0.3352132400383614 -0.15692401243118076 </vector>
              <vector>0.44864747335402544 0.19575080616308896 0.2209603685182776 0.18691685621940293 -0.22377135721066702 0.2135725407993309 -0.1962505305832583 0.13804355639264554 -0.3842891855891317 0.08156852784680185 -0.28456742752425085 -0.07727099448088698 -0.03161271119011698 -0.10833790919969619 0.0633517673658057 -0.13187687448011687 0.05271990098259055 -0.34206600373909113 0.3348117018767227 -0.15630050552147917 </vector>
              <vector>0.4202886528772165 0.18532317294714612 0.2299437961370951 0.1816343581271391 -0.21500437965785874 0.23436667728476204 -0.19866764295092343 0.14270428657220677 -0.3676866856542571 0.08405217247236754 -0.27799161964374886 -0.08820223140356936 -0.06607975287325805 -0.08306281835462356 0.03685156380170268 -0.15769815112284502 0.07677592997231883 -0.3523718143648419 0.36157013799171345 -0.14674565215774182 </vector>
              <vector>0.41829084987386633 0.18619991617484632 0.23241358398335757 0.18026073357467873 -0.214051812488236 0.23436889023892332 -0.20176682192010623 0.14379246740211263 -0.36712884455036177 0.08235348650560684 -0.27916453806131747 -0.08643541855271857 -0.06426068849388827 -0.08185072818519762 0.03619034011926821 -0.15795688780990466 0.0786288844970118 -0.35268234941513943 0.36084904704040677 -0.1480501099332085 </vector>
              <vector>0.4377811746207827 0.1606602551191097 0.24192400496819597 0.17488112414024076 -0.20931502036944374 0.23447123960695446 -0.19711171012718845 0.15435783282341878 -0.38866716171918697 0.07339639222484859 -0.26423890084665336 -0.11744199628878577 -0.07000245993934999 -0.08888886333435385 0.00885770744132472 -0.1420583057619069 0.06891906123980085 -0.32973014665237094 0.37185330473171857 -0.11964753187715547 </vector>
              <vector>0.43681115201817866 0.16118936318193175 0.24042394150504998 0.17422422336355348 -0.2070054801744271 0.2339061217794868 -0.19725228260750405 0.1545633214041839 -0.3889377834614064 0.0735792891443526 -0.26364718763198447 -0.11902958261124118 -0.0709112127175031 -0.08721823844683155 0.007989948917588474 -0.14043179781440002 0.06724021890635057 -0.3306740802746285 0.37528868524565817 -0.12010861972640893 </vector>
              <vector>0.42133876355567634 0.18012851059165141 0.2318986468976912 0.19015022245330807 -0.18953886987241825 0.23159856257878497 -0.16293196394184645 0.15086040947077733 -0.3696588497582979 0.023991570653214445 -0.31340313025629746 -0.07461619107233762 -0.06933298022419773 -0.0763114473901271 0.022880840197529638 -0.12801178496812024 0.05326511076200924 -0.36624361904997005 0.37548243264015296 -0.1315462332671817 </vector>
              <vector>0.4240474575525055 0.17935574358302592 0.22846651763307257 0.1906733700899186 -0.18848580032172318 0.2289282769633751 -0.1630192827707206 0.15043687273335407 -0.3698019562825181 0.02369204477986106 -0.3146951955857326 -0.0726892408552137 -0.0667067400089467 -0.07400288668043904 0.02037967936961941 -0.12961541262890003 0.052888221817859626 -0.3667549411336232 0.37692709859658363 -0.1300238268513586 </vector>
              <vector>0.42408118498098546 0.18458823533723684 0.24014273568892064 0.17781688134303741 -0.20521252725306197 0.22116785585618706 -0.19017240011163247 0.1366910944255974 -0.36513280869032894 0.06322451448881447 -0.29636018516017104 -0.07215463907508737 -0.08590761048414569 -0.065000227158845 0.02513407368909025 -0.1428792365390256 0.08931900995019437 -0.3611712700185898 0.36410852739014965 -0.14228320865932542 </vector>
              <vector>0.4237602469967778 0.18412042446704058 0.2407795211091038 0.17819926653219098 -0.20551719562120974 0.22143263652147954 -0.19115419069066497 0.13689764209712016 -0.3646854444046185 0.06298624759847204 -0.29627156102530305 -0.07223485826143966 -0.08536922939071896 -0.06503111336988597 0.02527076309519248 -0.14272152750036934 0.08933387881948865 -0.3611393512179637 0.36385321111195296 -0.14250936686664462 </vector>
              <vector>0.42647942899444885 0.1783829986881183 0.2228482396358793 0.16951160651777963 -0.21423389808563897 0.23165321992646745 -0.18361579691887037 0.13478794691260607 -0.363043332772279 0.06439217354028559 -0.2881434542038296 -0.08153263320629148 -0.07686599888471281 -0.06026745930304722 0.02820800411745822 -0.12891976619376364 0.07029905003588438 -0.3770235775813614 0.3780677580816616 -0.13098450930079605 </vector>
              <vector>0.426308865981328 0.17588392378068288 0.22132590499832422 0.16889003302831912 -0.21309068333037828 0.2314092829969177 -0.1828736551414144 0.13289541540146263 -0.36457530606441113 0.06626904087390648 -0.28997139756412393 -0.08137176781852752 -0.07782070353880098 -0.060965040186122026 0.029972319173029748 -0.12720037221435732 0.07075695170972449 -0.3777134620968946 0.37996770377672107 -0.1280970537653881 </vector>
              <vector>0.43298612512419843 0.16600250116141893 0.23893580054462704 0.17700522456807516 -0.21759838600162995 0.24272939638529992 -0.19027283015121937 0.1503133636296275 -0.37831045692301046 0.05029690733463196 -0.29488652923505354 -0.0959061395422376 -0.06017644605562242 -0.06769128336242461 0.03435170658149711 -0.12898377345458756 0.09157199065030111 -0.3482999002871039 0.3433990254659121 -0.1454662964327009 </vector>
              <vector>0.4335134630626811 0.16676650512232055 0.23791049323958605 0.17697097866165812 -0.21682135944082326 0.24146350679423595 -0.19071629562435324 0.15152496713932243 -0.37827975266893604 0.05073745240306593 -0.2932605084356126 -0.09460815431883363 -0.061500103299113235 -0.06883261973940112 0.034205791414447975 -0.1305176474740961 0.09100226533359768 -0.3489331257727318 0.3439460064185259 -0.1445718628155398 </vector>
              <vector>0.4479190230608453 0.16766887708513722 0.2330637977279049 0.18550139258629472 -0.202104959325027 0.21867893906351787 -0.19869009300890994 0.13667062656471243 -0.3724361338045231 0.05575666302681698 -0.29468772052628006 -0.07377252599024534 -0.08022872376886146 -0.09036882190722506 0.01183715031516188 -0.13570531297102942 0.08357121172544096 -0.33020929993580095 0.37175644760424986 -0.13422053752217997 </vector>
              <vector>0.4479388718896519 0.16733389252244055 0.23348568325794455 0.18538428212866243 -0.20182506914188025 0.21858018915926652 -0.19952864018087627 0.13649287577826724 -0.37264628590596904 0.05518797736591227 -0.2946301231223726 -0.07341253345583874 -0.08011487698336721 -0.09040114609516323 0.011758397198087557 -0.13544267540339672 0.08324633989483995 -0.32958951942297565 0.3723157030939394 -0.13413334257717457 </vector>
              <vector>0.4604263039483084 0.22002390476534156 0.21454598201942893 0.1859182482695409 -0.21034395852553464 0.20931834715964728 -0.17916262822202575 0.13330818304969919 -0.3666777819005753 0.05854654814884064 -0.2903343574444834 -0.08052527590005323 -0.05527713482991965 -0.0735862842096755 0.027366157886358225 -0.1280070193931161 0.058035828722234645 -0.34844803888178566 0.3414215883462091 -0.17654861300843966 </vector>
              <vector>0.46010700431433627 0.2200529711677796 0.21470895815999377 0.18616263529826266 -0.21046886741362192 0.20890434593660756 -0.17876493648366584 0.13345976219936986 -0.3667304585863274 0.05821820344651435 -0.2905861350656349 -0.07992365324248255 -0.05517669520596338 -0.07351754429323736 0.02740812252403773 -0.12755618676440017 0.058172199411832576 -0.34902460755011616 0.3413308083450127 -0.1767759261982972 </vector>
              <vector>0.43154534166090164 0.17654806795435046 0.22179793539337417 0.19375988060087085 -0.19423387353352786 0.2146438022195159 -0.1615665986889621 0.1687406199358842 -0.3906890226161023 0.048583277686726156 -0.27780190637437036 -0.10920544314011568 -0.05150871312082422 -0.0778329627928211 0.01547290000080706 -0.09925781025347555 0.03986933582023555 -0.3839295585175907 0.3671146014584685 -0.1320498736933453 </vector>
              <vector>0.43136878213546515 0.17646954687803776 0.2218186603500354 0.1933502839645656 -0.19370381832300534 0.21494482992892325 -0.16161082560984422 0.16883912869048495 -0.3913547562041547 0.04806705581726106 -0.2777472335099199 -0.10901109591824161 -0.05143986444530764 -0.07789551447981405 0.015406035060205193 -0.09901626080782858 0.039957475679897214 -0.3838476337419361 0.36730554486662903 -0.13190034033145281 </vector>
              <vector>0.4314173469489406 0.17330627886281366 0.2432529030933384 0.19559369106650784 -0.20037055231994874 0.20393070682806566 -0.18028350475042687 0.16127004309614837 -0.3690090753311275 0.04409307988328762 -0.2875043970468424 -0.09166248052674068 -0.08321681109598839 -0.059771562323009286 0.006982700574823489 -0.11178264304319407 0.07268463071797907 -0.3721872194579584 0.366046759209252 -0.1427898943859215 </vector>
              <vector>0.43160897787010655 0.1733625133855201 0.2425471572887334 0.19547204185000866 -0.20063539943510508 0.2043896058761184 -0.18040571845031647 0.1614739728457772 -0.3686641540806092 0.04354668389782396 -0.28710475855548107 -0.09111638714612502 -0.08321819748397209 -0.059798632604484994 0.006444660658130527 -0.11210310570955398 0.07290051144012363 -0.372025898678227 0.3665269207483888 -0.14320079371685718 </vector>
              <vector>0.44470525815147405 0.17652355914070753 0.2560912352671173 0.18805877998667112 -0.22799122091249607 0.22389484870419799 -0.21895406387098543 0.14140735314838937 -0.36353879879518236 0.06329065346886115 -0.2503166302117078 -0.1155590844961236 -0.06053903148962136 -0.08132737920483846 0.01482205897712853 -0.11082904218854689 0.03685323776160651 -0.33658836795382496 0.3688679551226672 -0.148871320605493 </vector>
              <vector>0.4447029098435899 0.1765184724723488 0.25622382772012237 0.18777968042465124 -0.22772027165819217 0.22336377714073788 -0.2193551737663307 0.1423154072116914 -0.36341251642939154 0.06305824944108557 -0.25033766870077406 -0.11551095794840802 -0.060558154484121135 -0.08129367964267069 0.014224750888970794 -0.11106731131096742 0.03710261951869778 -0.3364276156023456 0.3691296770674294 -0.14873602218612297 </vector>
              <vector>0.43613928402924756 0.22286944502871875 0.25408642093901385 0.1805884815955123 -0.20634693208682003 0.20872867325303943 -0.17519449615433305 0.12591606875707406 -0.36914935342287014 0.04910947957333747 -0.3162640078404003 -0.06666185704598246 -0.06761665204532868 -0.07925725797006578 0.05937807532858901 -0.14491221026159923 0.044986933490505365 -0.3368202022213617 0.33998072776239485 -0.15956062070867305 </vector>
              <vector>0.43599024991317276 0.22233144022648976 0.25399275213354633 0.18123699435370996 -0.20632667948874414 0.20875927237370426 -0.1751940647132456 0.12594881697102306 -0.3691445666151175 0.04919021299284784 -0.3161228139151004 -0.06685069323836987 -0.06783549916301268 -0.07895338925008528 0.05963147482140791 -0.14544179189754522 0.04486977435171127 -0.33678327433149746 0.34013937267538064 -0.15943758820027762 </vector>
              <vector>0.43472570342228534 0.21062477213098388 0.24323146301981824 0.17631581360869783 -0.183345390752435 0.1849111976987174 -0.16010436297340963 0.12936847362271897 -0.375687805989736 0.05534328551673662 -0.3176794095072026 -0.07408121858693427 -0.072300395439814 -0.06814677222995984 0.028525030992034968 -0.12354068687401995 0.026966180740529005 -0.3705357979373349 0.37566898648793007 -0.1202590669496065 </vector>
              <vector>0.4345888905505651 0.21088654763129167 0.24321963970960242 0.17602381171573336 -0.18314705744042736 0.18485994979038323 -0.1599490572278883 0.12932961110915994 -0.37630677068636575 0.05567250304434096 -0.31730002517553824 -0.07377558714163236 -0.07203684808174787 -0.06798413192714871 0.028497883750906026 -0.12424656779933455 0.02706174037220388 -0.37096289717474606 0.37537160422869026 -0.1198032392480484 </vector>
              <vector>0.4266630736760263 0.20107586814052414 0.22904320335098058 0.17034755314366348 -0.18998870786646455 0.2227000753885353 -0.1590041042427307 0.1387258654545 -0.37004172149384973 0.04395341120080179 -0.307132288263539 -0.07814544438091801 -0.07855877478390023 -0.07281413725323746 0.018853055318722348 -0.12648099923608153 0.04955725827718377 -0.36949664796635984 0.3806090060275714 -0.12986554449142967 </vector>
              <vector>0.42646707715400334 0.20049294680433527 0.22931431085720205 0.17069078564390117 -0.19021602443992747 0.22273245528029437 -0.15846209587067928 0.13875602917117597 -0.37012054832464636 0.04354338463182536 -0.3071293585712293 -0.07858439184605467 -0.07891202100764645 -0.07230219439212124 0.018414585615598167 -0.12566824876653954 0.049696098506439385 -0.36963029112744983 0.38094797608088565 -0.13003047539936852 </vector>
              <vector>0.42208355154784455 0.18534768523719425 0.22676130323496052 0.16575909082147758 -0.22653838644084312 0.19684701115978498 -0.18008920387029717 0.12644099431001182 -0.3623948830419202 0.056372026858439894 -0.3269611704461062 -0.0590194399871421 -0.06090484525461812 -0.06239890585154179 0.05932451986564575 -0.11698493383358585 0.041990731689425465 -0.34168238256204286 0.40672838271591005 -0.15068114615259515 </vector>
              <vector>0.4223482367519723 0.1852759034868604 0.22619559025815777 0.1649670841276905 -0.22587874335049263 0.1971359084625468 -0.18044165962739092 0.12639416008619586 -0.362350538241519 0.05643835777083209 -0.3274606311654982 -0.0594937373371322 -0.060927352975896944 -0.06225636468521982 0.059275476508141994 -0.11680984327868037 0.04198011712759728 -0.34144706328792696 0.40725950471492833 -0.150204405345165 </vector>
              <vector>0.435267221353573 0.21050925536449683 0.2333718425688408 0.1928369222848336 -0.19499236852731358 0.19699496774769035 -0.16195825549264461 0.13170940154338057 -0.36777795378852896 0.0449213025093039 -0.32659544784609196 -0.07464825944423131 -0.05993804494392621 -0.0777374524502724 0.03933213837511635 -0.12606136073823318 0.030783072776038672 -0.34133468450114984 0.37250779552493624 -0.15719009231581935 </vector>
              <vector>0.43557280682091526 0.21012409125327497 0.23347562141654027 0.19297407555010598 -0.19494407373135472 0.19727466909725508 -0.16218680087678478 0.13189241238049135 -0.3678276042658205 0.04474947353167019 -0.3264918190902294 -0.07508277251025236 -0.059871345952225576 -0.07807812276837978 0.039045042687372813 -0.12547307204339186 0.031104554308361093 -0.34118944961550385 0.3721236186832254 -0.157191304875268 </vector>
              <vector>0.45975459296788596 0.21563281803563766 0.23454884709932283 0.19478348520817806 -0.19534220196186491 0.21547336593100336 -0.1581803654550411 0.1443268360242197 -0.3564006837874356 0.03325290081439647 -0.28658819451773476 -0.09223591889519539 -0.08043831221492943 -0.08317233801567003 -0.001813123275348924 -0.13367825994352106 0.028442815034459973 -0.355758769516261 0.3560166261106862 -0.13862411964278837 </vector>
              <vector>0.46045803092584936 0.21543553002840998 0.233970118185302 0.194561998300709 -0.19510800336467163 0.21562885174231253 -0.15815385543073693 0.14397583765124985 -0.35648030605669245 0.032844716931376194 -0.28687320927000615 -0.09201685747855506 -0.08061282289585046 -0.08295008544583157 -0.0019457761868165169 -0.13348356938770295 0.028671695796178065 -0.3555617318239239 0.35607412829744445 -0.1384346905180429 </vector>
              <vector>0.4357556790741853 0.20628400746787487 0.2234522280370066 0.18963518988326844 -0.21314551922793293 0.21702134896762876 -0.17898669915769733 0.1592231536898842 -0.35175422706040904 0.06740520705908326 -0.2822824443643207 -0.0966949544969096 -0.0779168828234743 -0.08819610952563126 0.04925832490528307 -0.15849630809303394 0.031509771655554575 -0.34992729483859675 0.36410976896180425 -0.14625424011356708 </vector>
              <vector>0.435598229554296 0.2060657434639199 0.2228621143661521 0.18948092486532142 -0.21310311774721818 0.21697110756660853 -0.17861523775100033 0.15934313956297447 -0.35224388122660977 0.06700929848388718 -0.282392920142721 -0.09614232784294655 -0.07775121551761348 -0.08816486499362566 0.04914985597228742 -0.15779495001733843 0.03193039765164332 -0.35013243109625963 0.36456577484078295 -0.1466356399925404 </vector>
              <vector>0.42111246618099296 0.19597208584565634 0.22583748215448157 0.1821674654720724 -0.21755684765908043 0.2101215145578942 -0.16644434580717374 0.10502301382712026 -0.3633483307884785 0.05429033933118341 -0.32743948481516894 -0.04309872324819744 -0.05578105166715172 -0.06993516830126068 0.04614583586889607 -0.13499108642291577 0.04244912676132362 -0.3512624857059262 0.3950251497713595 -0.14828695535562572 </vector>
              <vector>0.4212009294318344 0.19600764088811726 0.22592114794509066 0.1824792666566952 -0.21718289229064752 0.21031554258860863 -0.16642450376874823 0.1043998825810155 -0.3637388523639141 0.05490156204231583 -0.3272811655191227 -0.04365524103655172 -0.05593472211358222 -0.07010419366257324 0.045800687857036546 -0.13478387991251198 0.04291288400306459 -0.3509456401883331 0.3947264868189888 -0.14861493995678315 </vector>
              <vector>0.4241571220503635 0.18953448231712863 0.21662552512642877 0.18258495838788058 -0.21028867325388195 0.21129659885448035 -0.19129769462108662 0.14429434037526556 -0.3584845376956727 0.057177337933494554 -0.2992601047458907 -0.08521831783600374 -0.04684107806215516 -0.05911727358239932 0.03417005085318405 -0.12790127829619058 0.03619161685866823 -0.3570464759210389 0.39502777349004226 -0.15560437223261692 </vector>
              <vector>0.4246764538104484 0.1892211862938435 0.21632062260461843 0.18257904735613179 -0.21030590790265447 0.21105621563198723 -0.1913308608234985 0.1440718688672159 -0.35847935814512566 0.05700664967015179 -0.29975357951453285 -0.08448552264316547 -0.04679482484478337 -0.05958918456400244 0.03402785459523028 -0.12807518517860816 0.03644039967114024 -0.3565556265442871 0.3951992005491575 -0.15522944888926724 </vector>
              <vector>0.42908314328727326 0.18165273370798107 0.2328160878877822 0.17342279175654562 -0.2034109922189277 0.21504750306931647 -0.15506677320564252 0.12551457342155536 -0.38275884764077533 0.047014072861249645 -0.33825479284523974 -0.08649307778172555 -0.06054391228320158 -0.07509834187822972 0.0861730531090099 -0.10411298697410344 0.018816126990309767 -0.3557157429110688 0.3731469069194109 -0.12123152527152212 </vector>
              <vector>0.42943162111959077 0.1813035318687624 0.23322883442217202 0.17378066293063194 -0.2036960768580959 0.21498272268963572 -0.15465804718713697 0.1257189424032775 -0.38298909350242394 0.046869693009250035 -0.3381024634280849 -0.08650027904835839 -0.06058008690349548 -0.07545258211768924 0.08615668314148592 -0.10441170820589556 0.018765955806555545 -0.3557275791456273 0.37244267338943243 -0.12056340438398538 </vector>
              <vector>0.4154099605903424 0.19964021258931114 0.2137969157017438 0.20025428001212248 -0.1845570132238806 0.22416533576301378 -0.16869374692132671 0.15588786184655543 -0.38069932481736946 0.05087142255446095 -0.3005689426357206 -0.0767996412691123 -0.04386061041479139 -0.09214006412064984 0.03137667219597481 -0.1403235001596716 0.050881517780070135 -0.3632264767417335 0.36691457174495756 -0.1583294304742976 </vector>
              <vector>0.4151034348368827 0.19956224963893884 0.21386338063146668 0.20003510588985599 -0.18432082837193617 0.22412921287499163 -0.1685979673627099 0.1561264141351048 -0.38127833286891377 0.05081566543878838 -0.30053633903513005 -0.07662481337391042 -0.04434360559726791 -0.09227171435425918 0.03151163040078736 -0.1401983218614222 0.05160024480083247 -0.36289616615841513 0.3669983825659894 -0.15867763222967352 </vector>
              <vector>0.44070510950309405 0.173175562630547 0.23001219590973965 0.17681263819683246 -0.20772844610519098 0.20398101275432873 -0.17297677738752926 0.12261589289588691 -0.36524128725639926 0.02216038159920436 -0.3504299135594745 -0.05571894872283242 -0.07457560535380017 -0.050779079172728475 0.045865994913131015 -0.11378617022710266 0.06396694476744522 -0.32795326089999555 0.3904017845689842 -0.15050802905413863 </vector>
              <vector>0.4403906948128285 0.17310784966660894 0.23068440117021627 0.1771957888209682 -0.20784096288603715 0.20397274496590145 -0.17375607269342827 0.12227278090503528 -0.365012323339735 0.022248865300756704 -0.350185712739025 -0.05564357231474307 -0.07461737709372197 -0.05081804353170942 0.046022394845554225 -0.11416232564146483 0.06367786383361365 -0.32733942799939963 0.39063709408973457 -0.15083466017195146 </vector>
              <vector>0.4384854712880009 0.19159058444106608 0.2338553110676809 0.18575043591424978 -0.1965532124551883 0.20354797358260854 -0.17850316574506137 0.12113078525989797 -0.3704612345852808 0.04597627515639577 -0.31479300420538264 -0.06821407368878339 -0.08170815959618767 -0.07309812655493113 0.041005359323575706 -0.12237838159327932 0.043821641517559684 -0.33769829741390445 0.3848509933902823 -0.14660717510331944 </vector>
              <vector>0.4378563781488173 0.1909638318985725 0.2340368073182686 0.18567789035784307 -0.19687764732858862 0.20382016791415253 -0.17879937122500347 0.12141275844695576 -0.37000989203448176 0.04610698721263695 -0.31521192516881547 -0.06838194308203378 -0.08152998392328764 -0.07296829693496829 0.04028831555419774 -0.12252645356100163 0.04469323299501923 -0.3372973025785232 0.3855540856638743 -0.14680763967363336 </vector>
              <vector>0.4258940761706689 0.18378608472998698 0.24272149888900157 0.1628364533313409 -0.22541194680103457 0.209633579507027 -0.17352625487637477 0.10753286331582486 -0.37090250624610077 0.066281617934971 -0.33126741582549246 -0.06500998135761069 -0.07427684233940068 -0.07551660605614821 0.0432638419046665 -0.13208684130893017 0.06257365333428616 -0.31204891741957613 0.4009318957897804 -0.14540825267688584 </vector>
              <vector>0.42564190018986886 0.18384183977670354 0.24309160195425975 0.16289796523307715 -0.22468811679849612 0.21004784763141415 -0.17391869654219005 0.10803783484390136 -0.3709697312583137 0.06594158224716318 -0.331473559693186 -0.06513104569901729 -0.07436286535592926 -0.07567097413109189 0.043369357567990915 -0.13256381395651307 0.06309661552680851 -0.31204178789237746 0.40021349440918713 -0.14535944805326018 </vector>
              <vector>0.4282967680646881 0.21433074642363054 0.25713716150009475 0.16475202880569007 -0.2145645389567773 0.20385476642838876 -0.1847842712889313 0.10601150217003807 -0.3729272306725786 0.06268000356748782 -0.30837811635030576 -0.05985950701176447 -0.03302038776999956 -0.07854967323995335 0.0390527805962125 -0.13206464438146032 0.014160609697671384 -0.3531648758426793 0.3750272251799246 -0.12799034691937833 </vector>
              <vector>0.42782563111202787 0.21408785765525118 0.2573202702590857 0.16514243192577152 -0.21452418389243674 0.20397492264812447 -0.18440291239229512 0.10628198545213333 -0.3731171623362147 0.06251424517085977 -0.3084793349518222 -0.06001712251381469 -0.03303915251047308 -0.0785497503059495 0.03908247680412481 -0.13203536949019637 0.01431280147826991 -0.35320591881035657 0.3750215664297338 -0.12819328173182332 </vector>
              <vector>0.4128627232069263 0.17492130972500153 0.21659881147129198 0.1766224899789124 -0.18532085861877082 0.21006559027393057 -0.15381043715322343 0.1434342062346052 -0.3954878938318238 0.04971604324633744 -0.31069400091456445 -0.09605536454087392 -0.057463643491588993 -0.042167328812630564 0.0554904112936902 -0.09884187364478705 0.027312866618485032 -0.396858718954048 0.39051202141957714 -0.12083635350644775 </vector>
              <vector>0.4128627232069263 0.17492130972500153 0.21659881147129198 0.1766224899789124 -0.18532085861877082 0.21006559027393057 -0.15381043715322343 0.1434342062346052 -0.3954878938318238 0.04971604324633744 -0.31069400091456445 -0.09605536454087392 -0.057463643491588993 -0.042167328812630564 0.0554904112936902 -0.09884187364478705 0.027312866618485032 -0.396858718954048 0.39051202141957714 -0.12083635350644775 </vector>
              <vector>0.4579167862258593 0.22392806367142742 0.2679694303440535 0.19256644016315438 -0.2097467824307024 0.20142689839877564 -0.1753129468809183 0.13198696780291244 -0.3514688439937668 0.03329870408573893 -0.28639406105744547 -0.08228696301137259 -0.06888826595866765 -0.0767397225507959 0.006857035606219836 -0.12506002066334004 0.01827244871979325 -0.3581078336540678 0.340795199425574 -0.14101253424243354 </vector>
              <vector>0.45751680599208505 0.22330255918291503 0.26789081947680715 0.19303058235072276 -0.2096419519461574 0.20096458727108804 -0.17546408586358223 0.1324368823265943 -0.3515589077296705 0.03342343815579629 -0.286473193498204 -0.08217893966298749 -0.06871451390242916 -0.07623427174671277 0.006294643272041316 -0.12543942971102126 0.018942333461487604 -0.358174879685078 0.3412080507376224 -0.14113052848131763 </vector>
              <vector>0.43860599684870316 0.2060297717348612 0.2543902367185979 0.18417022185582724 -0.1977038432372615 0.22610484833880112 -0.15356640162484678 0.1346207883042559 -0.36558506203091956 0.020483608182211344 -0.3155848019811215 -0.09270057127460447 -0.11260955440557947 -0.05976096522482165 0.05179073304919126 -0.11197053661948979 0.05504349019427271 -0.3466447380545269 0.34521920646896426 -0.16033242724251354 </vector>
              <vector>0.43811799652332695 0.2056757166999139 0.25416516815257295 0.18412033018688231 -0.19773197790212385 0.22573390390278028 -0.15381435342707309 0.1348966043651372 -0.36565293389511544 0.020673844005313496 -0.3156034659816387 -0.09241979137327457 -0.11275321387766034 -0.059360233125242204 0.051994052732429005 -0.11229286685616556 0.05527029195199307 -0.3465627220492641 0.34600843572328943 -0.16046478575608136 </vector>
              <vector>0.4345793468317022 0.21043361996245705 0.25062281080995685 0.187247928283409 -0.20580938401172744 0.1945441376082806 -0.18319429819686725 0.13339854268444304 -0.36360913968548353 0.048769975851051695 -0.3021235654037936 -0.05886436417909248 -0.09172739339704578 -0.06772026750121946 0.03648891425994031 -0.12561260107694344 0.07212982699976611 -0.35260530528338463 0.3526428817935512 -0.16959166634899986 </vector>
              <vector>0.4347556165571736 0.21050040007128687 0.2498549668094411 0.18750521399464054 -0.20575916790506743 0.19443608435965717 -0.18325657491142155 0.1336498925565094 -0.363476232362698 0.04902658073357294 -0.3016551543757191 -0.05937266287862876 -0.091793301712116 -0.0672523580804163 0.036679897700423174 -0.12592847241490568 0.07167135261453877 -0.35264068653107106 0.3529785975854452 -0.16992399181064485 </vector>
              <vector>0.43236157555796106 0.1901050953486624 0.23626464115774273 0.1914504842266983 -0.18948323276363108 0.20118222106151956 -0.1525430306097481 0.11708752851106398 -0.3887344829882009 0.03064318213126252 -0.3255831917011022 -0.07589144990428445 -0.06381492238967984 -0.04956982206605102 0.05966151951171041 -0.10252980888307914 0.016655991041034657 -0.3660840717947361 0.37521513318391275 -0.13639335863105626 </vector>
              <vector>0.43245281440075184 0.18991625957536365 0.23631315723562796 0.19130990780929613 -0.18952620097535228 0.20114838444431202 -0.15259865617632137 0.11702616441726583 -0.3888627653730423 0.03062076376322473 -0.3257236215796042 -0.07595300213133072 -0.06401521281270095 -0.049398133111344916 0.06001432797341142 -0.10286018497517653 0.01656425184885546 -0.3655857138852078 0.37538190545837435 -0.1362244459064012 </vector>
              <vector>0.44782148684577694 0.19586611049419791 0.2510918054309518 0.1967431587369224 -0.19714846943772868 0.23155323640618142 -0.1831846898655113 0.16020579539776642 -0.3710146028916462 0.01910820808303193 -0.32065589599579136 -0.08919428583125737 -0.05581771443931496 -0.08813171571131168 0.04143805905915898 -0.13471386199391658 0.07374722383775176 -0.32388113464414836 0.31372279745635234 -0.1675555109374662 </vector>
              <vector>0.4471074325925875 0.19623720698741548 0.2506751553051214 0.19645628798486664 -0.1963881149119373 0.2319825389197531 -0.1830752821414542 0.1602578905136222 -0.37030326558887317 0.019468270012188704 -0.3212405554833723 -0.08957749062204526 -0.05703446748230436 -0.0871988863545677 0.04197695392473791 -0.13540378273386242 0.07429978546854299 -0.32462502040587027 0.31398235831695187 -0.1675970143015002 </vector>
              <vector>0.4663981481174383 0.22060160080787133 0.25997440014073514 0.19505930667856475 -0.17815802625788185 0.21600075766118135 -0.16396557080756477 0.13098155920763332 -0.3618811065794777 0.022898833317693962 -0.3456721302125021 -0.10229589203817711 -0.07086284132498147 -0.0926780213020474 0.04027434750729908 -0.13350399388274037 0.031011635725339298 -0.308760460307027 0.32288114369159543 -0.1483036901429519 </vector>
              <vector>0.464657640112693 0.2205136992222105 0.26031391916354507 0.19593036014695392 -0.17845722507123024 0.21638184882797418 -0.16386804298155638 0.12960873705314382 -0.3622088280887866 0.022791002209271882 -0.3469310576716335 -0.10104728180580644 -0.06899446204685093 -0.09232697572790931 0.041521187718444715 -0.1332161328542992 0.03080092982308616 -0.3090052543200972 0.3231659390422882 -0.1496300027514425 </vector>
              <vector>0.4355312857725586 0.1734103974000446 0.22779378285633445 0.18728304042269203 -0.19118203675204548 0.2165038236205698 -0.180040453937756 0.15398868559420362 -0.36892720162977666 0.05252362926260737 -0.3045960713869684 -0.10922325357793933 -0.06825214560340694 -0.06706754981901995 0.010919186105794718 -0.11691940111375342 0.06127584879837214 -0.35321861977921215 0.37747780577689294 -0.13728075201019324 </vector>
              <vector>0.4362829805079862 0.17255733612390725 0.22699365722980536 0.18684605987599312 -0.19125263493939937 0.2164601674015385 -0.18083355329391243 0.1537548751520228 -0.36906872807270985 0.0525770640492938 -0.3041302066244267 -0.10900431613275906 -0.06916071233691493 -0.06734399657490735 0.012054090133076921 -0.1166666602224623 0.06072143445737066 -0.35266350379270206 0.3783936729391244 -0.13651702587992529 </vector>
              <vector>0.46265556464623386 0.1833497826913618 0.2486474425834422 0.20005824044103035 -0.19046828484221334 0.21835000521780903 -0.17748435519753972 0.15460293745743922 -0.3634906363819097 0.03298216522773231 -0.29925520822995066 -0.11524672527227174 -0.08530997746220959 -0.07821296992575455 -0.005823509801855295 -0.13269299382941563 0.06079838974639418 -0.3232329940962465 0.34973057493960685 -0.13995744791168305 </vector>
              <vector>0.46358377261366224 0.18420417659845145 0.24972320015979244 0.20041792907215078 -0.18907525759015842 0.21773861902498054 -0.1768323748121008 0.15615058209802493 -0.3636303905888289 0.03127641723820779 -0.29955741413218373 -0.11564095633405141 -0.085860901916921 -0.07818100975070243 -0.006750526469096088 -0.13139975150309455 0.06152502705773677 -0.32477479721641356 0.34687486567809755 -0.1397912092275534 </vector>
              <vector>0.4436552921902114 0.18602505690367843 0.24363374469635699 0.19464341199524254 -0.19354203845266496 0.20764462803454586 -0.17998358727336483 0.1429846038433204 -0.373071182325309 0.0347092791991854 -0.3237621013651611 -0.08547065323512364 -0.06554867528196967 -0.07029251480039611 0.03492142402189681 -0.1284078184096909 0.0588912519836334 -0.32914876239157187 0.35480587180637085 -0.15268723113919036 </vector>
              <vector>0.4449663531375331 0.18711148959303936 0.24271792578072263 0.19383050962424528 -0.1941114575290573 0.20717018307016458 -0.17969351400878444 0.14292608468058 -0.3727190987506503 0.03488786771164884 -0.32354381989424574 -0.08523891434717852 -0.06551662648866417 -0.07027833131063975 0.03482992730148291 -0.12842911061537257 0.05862133298900135 -0.3290347808597144 0.354448977462662 -0.15294499754677282 </vector>
              <vector>0.4479782775302801 0.18280365187725953 0.2585052071022624 0.177075109807892 -0.1864661861447746 0.21572345422808842 -0.16822000277352456 0.1421811561768531 -0.38296086903013504 0.029423140847531837 -0.3420161390934494 -0.0904141358261705 -0.08376015840849746 -0.0807576038286793 0.03363949450979265 -0.14283129563451177 0.07082066322839353 -0.30081243162961346 0.3524797130796527 -0.13239104601864976 </vector>
              <vector>0.4474643990978058 0.18203167401151346 0.2594626753285488 0.17604934735743175 -0.18694328152560005 0.21617263411200224 -0.16860112364511906 0.1434136644552839 -0.3831463697097046 0.02852366133443615 -0.3419932539356066 -0.09052126284919201 -0.08348739696350593 -0.08113828073733573 0.033190478644200445 -0.14148086560317286 0.07165835569173074 -0.3010543456394041 0.3523955170172496 -0.13199622644156273 </vector>
              <vector>0.4548410120120473 0.16930160370266617 0.24095783220647554 0.1798022701610854 -0.1646813318057522 0.2222533931135527 -0.13939385786201944 0.13416361098238547 -0.39331481608274177 0.01354963813816737 -0.3594938269102771 -0.09693229165120665 -0.0783834360238681 -0.07624629768756654 0.03293069738837217 -0.12602383946630363 0.04195120007085135 -0.3259501508566761 0.36458652700691213 -0.09391793643610405 </vector>
              <vector>0.45430086801460856 0.16881153600189433 0.24130888525120925 0.1795657768131357 -0.16407940549362307 0.22198690916908342 -0.13958548300209328 0.13428418451660287 -0.3937724643369088 0.013466369040001064 -0.3603171596734577 -0.09682385481432981 -0.07818486433783335 -0.07600980938479986 0.033151924866775984 -0.12575233834517346 0.042355785732503204 -0.3259954815897498 0.3648219129788177 -0.0935332914066648 </vector>
              <vector>0.4567017931137944 0.17627548081210778 0.23379729057456947 0.187928969892161 -0.16394395499801154 0.21052088647568634 -0.1877021511481539 0.14071414959572912 -0.37186731548320795 0.04447517878703197 -0.3379108930056144 -0.08045349684926467 -0.09340697288905513 -0.09650419758675671 0.01805798690291656 -0.14399579030700893 0.08539017705002365 -0.3153760691527086 0.360884039882739 -0.12358511166697762 </vector>
              <vector>0.4561843353501783 0.17577536383417391 0.23420309017557345 0.18845432134798018 -0.16429792657757253 0.21079508084092063 -0.18802601900419796 0.14033662435088134 -0.3722107395600117 0.044369767195372334 -0.33783126489310245 -0.0799434238332237 -0.0928998177834652 -0.09701087783796061 0.018385817727158346 -0.14417781422811615 0.0853204298403331 -0.3146388270259459 0.36117209472510614 -0.12396021464408151 </vector>
              <vector>0.4460331924847313 0.19172929109649844 0.23684702223739984 0.17561470798295062 -0.18980376904652352 0.2185815702392872 -0.16998074665484178 0.13296833296000163 -0.37442954706122866 0.024588329971595435 -0.31423098065869004 -0.07085104501425854 -0.08612837928493969 -0.06301017996724176 0.03289943638725434 -0.12524772133675424 0.05502330291162244 -0.35124888465871507 0.3637704686852147 -0.13312440127336325 </vector>
              <vector>0.44610056817615173 0.191600327554541 0.2368957113481283 0.17574169450643787 -0.1901362945348897 0.21832875817448627 -0.1700091273642582 0.13289465864554734 -0.3741972933916481 0.024229778000153024 -0.31426862617261175 -0.07055851627095798 -0.08641508351052088 -0.062375215830009066 0.0329561088005095 -0.12543818656575192 0.05498924199611138 -0.3510231750029521 0.36408479465302845 -0.13340012321149458 </vector>
              <vector>0.4495566945546503 0.18149154157987474 0.2530585874184709 0.17142787465885412 -0.19870140721271748 0.2011964442595113 -0.18395938230080122 0.12928060207021935 -0.3980561307285142 0.049420121602587935 -0.320587056978883 -0.09159392827831415 -0.09497565059109944 -0.07350073678011738 0.042286371470774596 -0.12422358403301098 0.08220283728883915 -0.27896772294397226 0.36917513707928085 -0.16453061213563294 </vector>
              <vector>0.4493048549772916 0.18133199521543716 0.2535534080859394 0.17202812116061567 -0.19828865167019374 0.20068890246332785 -0.18380144847578908 0.12936802869037053 -0.398368100705614 0.04948418810134747 -0.320944316832746 -0.09164387450001682 -0.09457321555723194 -0.07345450790898787 0.0418767542926634 -0.12493235562541188 0.08203058452361921 -0.2785988392735267 0.36921013136206143 -0.16427165832315532 </vector>
              <vector>0.46456796160093095 0.1926520441641958 0.2586235720899955 0.1796864919405696 -0.1951822259033716 0.1972566867066367 -0.18490034917463524 0.1291573844566631 -0.36119917731473594 0.04969717565467596 -0.3108397731420895 -0.08677038127575157 -0.10130429960788394 -0.08177121478133456 0.024874767817482282 -0.14159157998652164 0.04497666793192412 -0.3234967134828667 0.36038285570238404 -0.11481989339626707 </vector>
              <vector>0.46506897661517066 0.19239163928285238 0.2585169975487497 0.1794753207422305 -0.1953545102096707 0.19761327863538425 -0.18507714386333884 0.12953972261953856 -0.3609457042960037 0.04926224132593662 -0.3106070618279796 -0.08715285562670243 -0.10115156270820394 -0.08215876898543546 0.02485494910318084 -0.1416741251894167 0.044137027786976285 -0.3231863857779496 0.36055803185111884 -0.1141100670264385 </vector>
              <vector>0.45194998586505264 0.1863478734918822 0.23704724521597748 0.16816316863116304 -0.19195459002683476 0.19133923571747963 -0.17587053418619403 0.1356905040614393 -0.37876981336075083 0.05855292618524918 -0.33567084842894 -0.08270158857779408 -0.07696256532572258 -0.08014931588594906 0.035756999274139695 -0.14182352422853428 0.056670629279871765 -0.31166724368033083 0.3778034916934006 -0.12375203571460464 </vector>
              <vector>0.4517911055200181 0.1863538453213258 0.2371265033076126 0.1682642116560707 -0.19197470078391515 0.1913349314976977 -0.1758726406798456 0.13567745084949862 -0.37851626874552896 0.05862456890682574 -0.33639149775870775 -0.08212067542358614 -0.07657820605804934 -0.08074145003532812 0.03645999393020961 -0.14224521048542774 0.056555263739874906 -0.3118727986941787 0.37740044752833135 -0.12327487359289754 </vector>
              <vector>0.4541117901015078 0.18177234296213518 0.24655344841462448 0.18962694107611489 -0.1911467252621657 0.21430487710768753 -0.18801181152059682 0.15322437557248775 -0.3682452515454162 0.021785261953338714 -0.2938938872942281 -0.09242270065254045 -0.09761621355941641 -0.06739184055242232 0.009936060260980359 -0.13172471055939383 0.06080912387557946 -0.3233216136592846 0.36750346652913035 -0.1458529332481227 </vector>
              <vector>0.4542744317480494 0.18160469338042562 0.24646044669257497 0.18931313623460735 -0.19136185761358077 0.21427043147108196 -0.18876754050373945 0.15289057988928792 -0.3681851845771854 0.021919703968965976 -0.2938417184675607 -0.09228240011526649 -0.0973080728281249 -0.06710629332058834 0.010235634270614781 -0.131438161151285 0.060831676651046634 -0.3231750371190558 0.36766218462790506 -0.1459966532381729 </vector>
              <vector>0.4355796476199133 0.19055665298063956 0.25941273100010176 0.17350934518638517 -0.19969716229163084 0.2192449574833822 -0.18630794770393025 0.16046815736502382 -0.3753827734159155 0.021465059300670747 -0.306518484039582 -0.08342484578321892 -0.0568629648408418 -0.07870563441735454 0.03840176483289128 -0.12302134284376334 0.042326177753079064 -0.34799144458657066 0.3490490110859145 -0.13210090468519398 </vector>
              <vector>0.4351363578467062 0.19059763615313285 0.2597555874286143 0.17358719519309507 -0.199389068593857 0.2191746145571684 -0.18600957436218923 0.16042732456004014 -0.3761109839105057 0.02161417583285627 -0.3063168518618781 -0.08305885731754543 -0.05677100839285597 -0.07905037701029057 0.03844228449351521 -0.12334794886597286 0.0423538028640669 -0.3482018534078787 0.3489094544883846 -0.13174190969460509 </vector>
              <vector>0.4682714863236507 0.19204059137853358 0.25504502673687407 0.16392508696776167 -0.19506837629066753 0.19153188188662004 -0.1955635528691506 0.12354989656677451 -0.35582533270774536 0.04413651162651211 -0.3384150030493627 -0.057523305400414865 -0.0989452715298903 -0.07863183713520044 0.02540211125900002 -0.14384421497369482 0.07694243807410144 -0.31661316646935217 0.3581564740531897 -0.11857144444753957 </vector>
              <vector>0.4678495812883995 0.19230364033410738 0.25545169203953566 0.16293346298438155 -0.1953256800135481 0.19207109856862137 -0.19545258347442201 0.1234281849061516 -0.35610490831783304 0.04477358633394521 -0.3383395153328419 -0.05754931269263022 -0.10028885794176734 -0.07953117004672822 0.02602424672502819 -0.14359968269731885 0.07815179651859179 -0.315963546582228 0.35803422850885724 -0.11886626110830119 </vector>
              <vector>0.42776312262379335 0.20826761750364717 0.2320215193717465 0.16029352036093764 -0.21296018816626228 0.21971517298376775 -0.19549645724825498 0.11531552859866398 -0.34111373201356693 0.0704224773096711 -0.29524376923501316 -0.046681467085013084 -0.06329136417341386 -0.09361951723416229 0.014352652154515894 -0.14215248780423517 0.03985863489409311 -0.37574447788594334 0.39410958179236283 -0.11581636674733448 </vector>
              <vector>0.4270901030140336 0.2106709528078587 0.23242658160116844 0.15895847926588763 -0.21320866922636836 0.21950184031752001 -0.1961480911864855 0.11797467232759659 -0.33957139581264906 0.0710273564970301 -0.2959830995867194 -0.04724770958053051 -0.062476608857051134 -0.09508726119799356 0.015169457196345576 -0.1435192256115888 0.04002711010736129 -0.37537326754877715 0.3926746127503645 -0.11690583727700235 </vector>
              <vector>0.41743110858978466 0.19376994953377968 0.22585496520454984 0.1763519310291266 -0.2339809521247451 0.21337342022462258 -0.19877828982966841 0.14267296527905152 -0.38120217237390314 0.06831224784024587 -0.2598368075978314 -0.05432722816316485 -0.0541240812673376 -0.07584468393499487 0.0619028491249302 -0.14893523537025716 0.043714757383951086 -0.3570196105146941 0.3790186228902698 -0.1583537559237153 </vector>
              <vector>0.4172960941486817 0.19341861451013875 0.22494724612902822 0.1767360477353836 -0.23418669075883128 0.21246188695097445 -0.19805150651026227 0.14407170240176118 -0.38163738311431084 0.06911438426377095 -0.260002878103652 -0.0537348929807252 -0.05267864520943798 -0.07770145871294201 0.06199976247432097 -0.14761766521857086 0.04421050359219433 -0.35898236212272266 0.3781034973522698 -0.15776625682706927 </vector>
              <vector>0.40290342334753293 0.19995331439022626 0.23106443965974155 0.1720158058909977 -0.18824909727333078 0.2506258257162447 -0.1667349256067075 0.14401206135330263 -0.3462592150328445 0.04126746238019932 -0.2937151557295845 -0.0746767977810795 -0.08110076919337213 -0.1017489038773083 -0.0014131407292840709 -0.15030356300020092 0.02609399997629641 -0.3698508207507982 0.41741044058155286 -0.1112943843215822 </vector>
              <vector>0.4007623311193805 0.1996380484617295 0.23150996460337492 0.1743585213190897 -0.18785266043824084 0.2514842007027691 -0.16443756447436378 0.14385393940766117 -0.34832719096144305 0.042767963564350336 -0.29393772522835904 -0.07558612284656714 -0.08038425063668031 -0.10366202132743273 -4.3768712777883523E-4 -0.1496755156090679 0.02750631616344046 -0.3703300229192452 0.4155984669806708 -0.11284899075328642 </vector>
              <vector>0.4046193188040805 0.18337479372895102 0.24950047648576484 0.160660825209682 -0.20356968545604892 0.2329158556137589 -0.17728641012812987 0.13671894357233283 -0.35641826899101536 0.05468824820811277 -0.31079752677006334 -0.07312213662079578 -0.09178084578141135 -0.07365995637949319 0.018392471745819358 -0.13455159624111906 0.07341901147621685 -0.365509454094921 0.3939214586147874 -0.12151552299650878 </vector>
              <vector>0.4040313799509583 0.18327448084647618 0.2501181137364922 0.1607118155952007 -0.2039738330065967 0.2330744321117328 -0.17681390763685828 0.13655157226148007 -0.35651125134879214 0.054836339744668644 -0.31080984141037193 -0.07299900884537668 -0.09201591172305601 -0.0742501598604473 0.018378885473135237 -0.1346996848245873 0.07327796449102231 -0.36515218824953166 0.39431840147406727 -0.1213475987796162 </vector>
              <vector>0.4046176917068541 0.1911443059507211 0.24644636128128436 0.1802785003416083 -0.2101880855937885 0.2310793236597431 -0.1759211900497984 0.1531674762584459 -0.36603941254134237 0.04603227435611976 -0.2739816630096689 -0.09965644270190259 -0.05994901691832483 -0.07703922066051694 0.018082163144174455 -0.11284523114759828 0.020694731991770188 -0.37237841318032455 0.39623841998883996 -0.13978257287629478 </vector>
              <vector>0.4057580322819651 0.1901072336915624 0.248035243763524 0.18110633471026377 -0.21253135163687067 0.2319954269921838 -0.17404787779726827 0.15124248347342986 -0.3663289284743948 0.04539526809719391 -0.27347406154563814 -0.09930625440652799 -0.06090463438638889 -0.0778279859691046 0.017880817816238175 -0.11258666719689618 0.020397033538225834 -0.3713948456459632 0.39521572644060865 -0.1387309937461408 </vector>
              <vector>0.4107777760702038 0.19633651444531494 0.25206747187653444 0.18065295664565492 -0.20754160446620987 0.23034978336029133 -0.18959834323521424 0.15037988808419472 -0.36192641945838616 0.0671368630493383 -0.26303835663606645 -0.09594298130354834 -0.07250832677892066 -0.07792727912319905 0.011218252468555387 -0.13861963022294072 0.049203724443162344 -0.37860491462854273 0.37134582571634095 -0.1337612003065622 </vector>
              <vector>0.41105591070492986 0.19660647685635113 0.25433199626555947 0.17877004718576167 -0.2082460707203848 0.23165022526013831 -0.19043240420360874 0.15179235001282873 -0.3620062265604172 0.06712786056382355 -0.26292126645355635 -0.09757299405956825 -0.07325347779003302 -0.07805141542715098 0.012604212539930673 -0.1399501223200748 0.050540747363981675 -0.3775167510168492 0.36832657885359843 -0.13285567705526016 </vector>
              <vector>0.42760479856924133 0.19245562731888038 0.2547824428257266 0.1776086340909594 -0.20835283253013429 0.2156623431958293 -0.18968835791422903 0.14527079217186145 -0.37214706085129523 0.04806090281393771 -0.27780774446912015 -0.07727305463895548 -0.08049744289537208 -0.07037459126578133 0.016072421364696304 -0.12400586319968276 0.06754298084230786 -0.36108004907672475 0.36249079505817866 -0.1463247414103238 </vector>
              <vector>0.4287636346163889 0.19174400063514976 0.254249618061095 0.1789951479855799 -0.2089429863553828 0.2127228432187054 -0.18955139905336538 0.1455677051231665 -0.37382759032176427 0.048502086812319434 -0.276307651090382 -0.07738193096443043 -0.08063410986181875 -0.06901563296979668 0.015386315556426486 -0.12371697669936553 0.06747294737657558 -0.3594191005661073 0.36339122107222777 -0.14799814257522068 </vector>
              <vector>0.41879496348739514 0.19071655498794593 0.24609734669578448 0.17062511921070386 -0.1887131557360926 0.21650888867709261 -0.17744030759309146 0.13577510475712742 -0.37212556244892736 0.04747118052959401 -0.3211686787286985 -0.05322853695340521 -0.0632137103266514 -0.09094393485096441 0.002946415262888094 -0.13606232497349735 0.07554119063410586 -0.3570537667756403 0.3792814987532877 -0.12380828460895521 </vector>
              <vector>0.4204474092429219 0.1934985477888141 0.24743943890798625 0.17128381264231243 -0.18666869517609685 0.21619832650117587 -0.17702695243805708 0.13432758561446384 -0.3731447356407684 0.047489507828127775 -0.3199751181390096 -0.05335002763133606 -0.06467775100688594 -0.09308734802161597 0.0023382650975124625 -0.13575154464966388 0.07459898507367096 -0.3564789741499296 0.37666915407872587 -0.12412988592234973 </vector>
              <vector>0.425305285187232 0.20508672885629797 0.26234295808326413 0.17708882791108743 -0.19060812814064032 0.21964831142456676 -0.18627241201883893 0.13533188559996126 -0.37965323054393163 0.058765737352073216 -0.2928826158726366 -0.09506034040368352 -0.0616730086714937 -0.10008560341864636 0.01799060751123742 -0.1413097037550091 0.030547798296955975 -0.3262747203936106 0.3749027461688534 -0.13319112317303758 </vector>
              <vector>0.4228298620816323 0.20654067217871175 0.2649772567866304 0.17682356530838708 -0.19064036675278112 0.21868374335653076 -0.1867750795608818 0.1350296208389604 -0.38127717610898226 0.059441003771261186 -0.2916789107043166 -0.09432162459702995 -0.06110209201761792 -0.09956617758065614 0.017982145676827127 -0.14127911640641924 0.030860481049229782 -0.3262447835199382 0.37482387955026 -0.13510690334980793 </vector>
              <vector>0.4027765563168394 0.21745127306519252 0.23786819447548097 0.19898634254032352 -0.18721811989016646 0.22694881221055144 -0.20225816199311025 0.13209795161197735 -0.3453760575857855 0.059006521826107244 -0.2959673082896912 -0.03864285170380535 -0.04950865893171198 -0.10670651861546482 0.008389644280872077 -0.1471848958973052 0.06447538540860642 -0.3842750761177305 0.36681852620866606 -0.1576815589198467 </vector>
              <vector>0.4027765563168394 0.21745127306519252 0.23786819447548097 0.19898634254032352 -0.18721811989016646 0.22694881221055144 -0.20225816199311025 0.13209795161197735 -0.3453760575857855 0.059006521826107244 -0.2959673082896912 -0.03864285170380535 -0.04950865893171198 -0.10670651861546482 0.008389644280872077 -0.1471848958973052 0.06447538540860642 -0.3842750761177305 0.36681852620866606 -0.1576815589198467 </vector>
              <vector>0.4299889229986033 0.21607070144516938 0.19947896802399137 0.19333496459898114 -0.19269749282572188 0.22161092005825164 -0.173645042746896 0.13851672158440365 -0.3548433161697332 0.05391082457776353 -0.2987898193281959 -0.04962853652929519 -0.05384648527211356 -0.09457953980265468 0.024575840120613507 -0.14663482097542613 0.048590532525146 -0.3788235794913558 0.37118789267430685 -0.15377765546583916 </vector>
              <vector>0.4318608646604769 0.21556764152144967 0.1990780341635112 0.19458399681667704 -0.1953895747089608 0.22186751946188002 -0.17093253964512178 0.13835504517852898 -0.3546334441033039 0.05420495304628928 -0.2961003412374872 -0.05083916514319815 -0.05337753944279585 -0.09356723907400877 0.021915619072275502 -0.14804326908077503 0.047173404080080555 -0.38003833285289623 0.3704055171613251 -0.1520911498739475 </vector>
              <vector>0.4348537155794381 0.20859221072601908 0.2518255527165773 0.17643852396841062 -0.2087469758626556 0.21102554473699442 -0.18115010381948002 0.12039669050546273 -0.36229147948138907 0.0555839342146586 -0.30567370599390375 -0.07775251386559472 -0.050206959581927633 -0.08645835362774838 0.027959424903444698 -0.12495485605847836 0.020745267479551466 -0.34932541319971533 0.3726852640603443 -0.13354576740000929 </vector>
              <vector>0.4355918588614518 0.20867712339726893 0.25074348127569296 0.1779519487626596 -0.20768903217944715 0.21136210486948956 -0.17930641338595585 0.12026887502737962 -0.3635799627523441 0.05365054066776884 -0.3077702247972848 -0.07739232592008383 -0.048328847042041004 -0.08688131188409925 0.028339554991782027 -0.1246951285578353 0.020545852208005505 -0.34810983819742536 0.3714537328201397 -0.13483198816512273 </vector>
              <vector>0.4261620682187388 0.21148233471932038 0.2478964184740981 0.16722819418837087 -0.20847279624104612 0.21209108625042536 -0.18955086528386925 0.1267001338921513 -0.34876407193855674 0.05564285808861982 -0.2962589486079338 -0.05289195549816543 -0.06957387087308906 -0.08725556992211497 0.015011079105704095 -0.14735367843764272 0.035749385109774434 -0.3610479339465258 0.3878016020361803 -0.12459546933443913 </vector>
              <vector>0.42720996113466214 0.21399691253370356 0.246250139312936 0.16686527928780515 -0.20719386585242278 0.21263694010847878 -0.18936122224312196 0.12582717835364865 -0.3494881575926836 0.057591483336898786 -0.2948157827464574 -0.052901060928586305 -0.0695412089705908 -0.08899573535086118 0.013998141604227451 -0.14913186415064028 0.03620826311957806 -0.36060234422855963 0.3867337322338722 -0.12528678896188786 </vector>
              <vector>0.41989865980677493 0.20687215958126629 0.26831345229422776 0.1636680025013271 -0.19788743762392946 0.20790691721947985 -0.18898095577661544 0.11989121724609525 -0.36302645415950996 0.05519874320964266 -0.3151732295549507 -0.06427689209170681 -0.07900947654416644 -0.07745813480550129 0.04194976974816906 -0.12619550576223995 0.04374328453452117 -0.36009261368715406 0.37017238727547885 -0.12551389341120917 </vector>
              <vector>0.4204749502586686 0.20669183245546258 0.26925346476281864 0.16323268897276857 -0.19826383994399877 0.20747961336823822 -0.18943195474732122 0.11971903750056427 -0.36270397673972454 0.05458309534367603 -0.3153016603473978 -0.0644665176248311 -0.07898796976356198 -0.07684517444149025 0.041348738374809374 -0.12549978222454844 0.04337581858703393 -0.3597796331578551 0.37023642955867425 -0.12511516019198593 </vector>
              <vector>0.4255131858740389 0.22952522293761363 0.2410422456142795 0.1783251398424916 -0.16830309704924323 0.21671679644548067 -0.1578076387556848 0.14069596477032745 -0.35838873483678424 0.048783056334034736 -0.3186454402087201 -0.08420466302813895 -0.07589380032566354 -0.10533258521074608 0.029239209452885974 -0.1443119326621351 0.009665765098427398 -0.3625487979994202 0.37357830513646656 -0.11764820142950824 </vector>
              <vector>0.42566951211341936 0.2260763212444914 0.24164894396804454 0.17972801030727412 -0.16877106909776768 0.21783859189059318 -0.15688107261511294 0.1419931072553614 -0.35928996368768584 0.04922283854346479 -0.3178165307762531 -0.08767080180460807 -0.07610117411471702 -0.10669327300576847 0.028738948141937976 -0.14284960717382023 0.009363436425445987 -0.36230461835364663 0.37343896964268863 -0.11534056890334299 </vector>
              <vector>0.43225341005757983 0.20172602528150732 0.26436571102348067 0.19143811957881587 -0.1973757916880877 0.21659014998862067 -0.18233563813678919 0.1410094505205272 -0.35447865770679243 0.028696979221483426 -0.2881462318481227 -0.081019378168323 -0.07726694058790784 -0.07538224389305281 0.0041247764097178605 -0.12034471797190949 0.034133074285489756 -0.3673880543538337 0.3647262881914328 -0.1353263302038365 </vector>
              <vector>0.43221131843153526 0.20115284622560214 0.2639569813963726 0.1912936507110833 -0.19751853430488014 0.21722514313957186 -0.1819741291445711 0.14086538659619932 -0.35529677240433954 0.028066705926628854 -0.288037106508229 -0.0807855970724687 -0.07692885591833841 -0.07530743616436786 0.004103409498111929 -0.12015327539941847 0.034328038667462535 -0.36686768331631875 0.3651556502868757 -0.13548974064651204 </vector>
              <vector>0.4091045312370073 0.171264507756944 0.23726903803773075 0.1821012870118932 -0.22227862666491136 0.215592815604988 -0.1900521507629053 0.1357117912017301 -0.3392011033837202 0.03354679161865429 -0.32923928794705143 -0.031833621510271914 -0.05474044059204648 -0.05964254917420396 0.03425957592669639 -0.12995100919622604 0.06564512436760772 -0.38530121759192926 0.389233339781593 -0.13148879572157862 </vector>
              <vector>0.40882539754139663 0.17122335035865546 0.23646894938918836 0.18224469509949912 -0.2219551305504878 0.21540382616618114 -0.19033077297659096 0.1361887477600206 -0.33909214145019295 0.03351163426379053 -0.3292369924138029 -0.03164158298247388 -0.05481947756268524 -0.05960015623250477 0.03463559705084312 -0.13013215942845122 0.0655202849625813 -0.38522415721293535 0.38998428600975016 -0.13197419779178152 </vector>
              <vector>0.4332119066260182 0.18248465998100338 0.2696586663493588 0.16396009374651216 -0.20320581557303857 0.20270779332315306 -0.18153596596295973 0.13320801264463894 -0.3730208917509833 0.05794460904884613 -0.301713876805227 -0.07489496326770047 -0.07672736138471833 -0.08070206706835151 -0.0037026650895663205 -0.14124759867296302 0.0543981871933355 -0.3470887178030587 0.38263781639778066 -0.0963718219320806 </vector>
              <vector>0.43257631574869165 0.1826629841031995 0.27034055465593126 0.16403832157400566 -0.2033006571046047 0.20190683066380566 -0.18140658321532516 0.1334718597259792 -0.37267403756488626 0.05831037827778282 -0.30203977719893993 -0.07452543346661529 -0.07691317309432007 -0.08132098718326478 -0.00341102086475277 -0.141371665823484 0.05371898617188825 -0.3473508190407151 0.3831093924663176 -0.09582146883069301 </vector>
              <vector>0.4095358512077346 0.20522141582024622 0.25259270848678544 0.1843244727240119 -0.19225032515583315 0.22722990073565683 -0.17635399791160683 0.1468618239712605 -0.3630966214487714 0.03252815225565592 -0.3239185560123128 -0.07334810897593808 -0.04154002810100048 -0.09858554937972068 0.03063427547465069 -0.13423943651704598 0.030632583138526515 -0.346033360996286 0.3737641103218262 -0.14395930963783907 </vector>
              <vector>0.408840696099551 0.20540269444726333 0.25331440030425806 0.18433445117036817 -0.19179840511589086 0.22706618810662083 -0.17676515070481816 0.1468393243836134 -0.3628372469758132 0.032196698110581456 -0.32422863055684725 -0.07340627201637664 -0.04162937187528955 -0.09799608426724277 0.03006717973077594 -0.13401857146527096 0.030746303933315927 -0.34597034384669334 0.3742902251607578 -0.1444480846228633 </vector>
              <vector>0.4161944693345131 0.18413318594820927 0.23078549808035287 0.16541057645890767 -0.20549063440271068 0.21794233742692515 -0.17638658776308716 0.1302145477704423 -0.3847745830209532 0.0640453214079032 -0.29288153380799015 -0.057727728039790746 -0.06919710629291356 -0.07799904013280576 0.02227514896681563 -0.13511152741281013 0.06725557770067936 -0.363628359305839 0.39221975120529406 -0.1272793141211418 </vector>
              <vector>0.41403166985448225 0.1843359667058765 0.23253434972998693 0.16612771113868255 -0.20572171004172393 0.2181950968159344 -0.17651394343799837 0.13156275801000203 -0.38516476251777854 0.06504239089607988 -0.2923578685195849 -0.05740418400806992 -0.06881830735331462 -0.07927733625791122 0.02286990665753281 -0.13637725755863467 0.06876604849880327 -0.36459050806000115 0.3903746171295947 -0.12761463768195885 </vector>
              <vector>0.4390245092984771 0.18273597749726453 0.22929524538326237 0.18209179922847799 -0.20247848897245377 0.21406530272517016 -0.18769571056269863 0.12789868220322542 -0.38968317562672844 0.05046410275676291 -0.28994378980260993 -0.07769333427117214 -0.05248141478317502 -0.07133186463184324 0.02876379157966403 -0.12133690514021808 0.04588909471151323 -0.3409543165020348 0.37930993877474917 -0.1459394438656327 </vector>
              <vector>0.43766188239852644 0.1827943642298218 0.22958200668030565 0.17996178309959163 -0.2026066287606102 0.21556880179884919 -0.18778666523237353 0.1292294298442218 -0.3894544261018431 0.05035700864557677 -0.2901315799980883 -0.07840911611938724 -0.052551894032797204 -0.07138048069647984 0.0285881964274576 -0.12247074327610055 0.046312171725179235 -0.34054360099991643 0.38038693689424297 -0.14510744652617752 </vector>
              <vector>0.43288781118167247 0.1958810283883668 0.2389060454981694 0.17441498841868988 -0.20868423510505538 0.22371888212924776 -0.18814488080599054 0.12511068575363327 -0.3567228367051491 0.04083423928861013 -0.30561055256111436 -0.05746139925605888 -0.07332723604059305 -0.064365933062955 0.04470642729386227 -0.1383159019304105 0.050057994257114685 -0.364948681037654 0.36593146298708246 -0.13486790869147053 </vector>
              <vector>0.43078207806624547 0.1954869688949329 0.24209535431010978 0.17469916714129274 -0.21103662207743892 0.22245376906985878 -0.18685966579671273 0.12573661272728837 -0.35743759176100753 0.040357956092363895 -0.3034569868510554 -0.05884822948636799 -0.07471976714231231 -0.0631541039793695 0.04345589999018027 -0.13719393390362083 0.048309065614766805 -0.3631888822836416 0.36886823564722576 -0.13634932427273652 </vector>
              <vector>0.4327621502618279 0.16536219911495845 0.22202315540080225 0.18376908180998408 -0.1977647295907111 0.22124932159961072 -0.1746385646625428 0.13473218287703528 -0.37655917487410095 0.05487637214131971 -0.2990835983573891 -0.09906139217213257 -0.06617590422811234 -0.05607082868955577 0.02460048409905482 -0.11070781754201342 0.04870341773650283 -0.3713625098822333 0.38613276421466813 -0.12278660925697313 </vector>
              <vector>0.43336848555339247 0.16506672629556354 0.2221429118146641 0.18444910332779224 -0.19750756460974012 0.22049531793336155 -0.17514872888783803 0.1343548822700424 -0.3775020013615512 0.054782673207460886 -0.29870700009253714 -0.0985381961026106 -0.06592994058896542 -0.056046510026435695 0.02458511709484449 -0.11071121943442871 0.04897924340553547 -0.3705711791022508 0.3857194776721956 -0.12328159836849512 </vector>
              <vector>0.42768656123611165 0.17500557591957694 0.2598002643720588 0.1660631711162263 -0.19522146103398022 0.20367263498928764 -0.189079825557627 0.1301941805539385 -0.39371392314199205 0.06431239471698072 -0.32397259446749327 -0.09092875707803985 -0.05311322787564089 -0.07794111141522296 0.048000160968726426 -0.12389328125547805 0.04675004957133469 -0.3309554833621289 0.3728639959285009 -0.11552932418514003 </vector>
              <vector>0.43024093639698446 0.17566843265699464 0.2591118723708261 0.1659486663878123 -0.19747249023567667 0.20317851626435107 -0.18874027365836518 0.12965734438407445 -0.3915437043111436 0.06418574036553498 -0.3235147258288002 -0.09045259845856417 -0.0544003559294141 -0.07910344812686779 0.04934445073378435 -0.12247301987308043 0.04511429784757859 -0.3315403686299968 0.37185999261422625 -0.11506926497025752 </vector>
              <vector>0.4413278514353715 0.20126614373805468 0.2623350929731203 0.1697705437839283 -0.2217657318498795 0.20991097524389082 -0.18615482446915074 0.1251336385358694 -0.3624841469953735 0.04741560489003516 -0.30114567703422374 -0.06236731809802072 -0.061745686459542204 -0.06406445223217451 0.029929978287462647 -0.15695375823234697 0.042493656026770465 -0.34635148248796344 0.35720948808544556 -0.12375989514127385 </vector>
              <vector>0.4402831161341187 0.2026979714458294 0.2631460736281195 0.1674017147731745 -0.22225019509543048 0.20947650292510112 -0.18588092449899948 0.12285615030541866 -0.3620857828141157 0.0478965834866914 -0.3003770747457365 -0.06029360235446675 -0.06233367853237361 -0.063698104175971 0.02931952913709948 -0.15604086938238582 0.04020365325235803 -0.34856472927297394 0.35997528353496017 -0.12173161775041785 </vector>
              <vector>0.43493337675560906 0.18245094839923318 0.2303518902909616 0.18290405743164181 -0.20158503298303476 0.22496554486374132 -0.18107565821258326 0.1393732566279559 -0.37578424045490627 0.04283419934597468 -0.2796345057278118 -0.0874318225675322 -0.05503701983484297 -0.07094661492961775 0.02637452441314158 -0.12226047186821742 0.021108754704289107 -0.37120560516329304 0.38034791104917653 -0.12068349213988663 </vector>
              <vector>0.43510940560903977 0.18239053333058697 0.2295817998030802 0.18266694455200133 -0.2004131288721672 0.2247778764730308 -0.1805453765123133 0.1403028210320893 -0.37744893062991436 0.04314752376615569 -0.2784072393512238 -0.08837087876448689 -0.054429594110118516 -0.07116046609767876 0.024771393732901374 -0.12088181879234826 0.021695626938663448 -0.37241727574518235 0.3800860433920535 -0.12045525975416499 </vector>
              <vector>0.4411148585973338 0.18332381801464115 0.2405460917982321 0.194329360094937 -0.20060147265332628 0.21939306123578217 -0.17864746408295584 0.13268448124877777 -0.3750012307930283 0.028085661360138875 -0.29103943056343695 -0.07650525621620594 -0.07331006756608217 -0.05433173016966725 0.03093017573447615 -0.12771968826768929 0.04309809351548896 -0.3597837164339601 0.36291044601329825 -0.1394759908667541 </vector>
              <vector>0.4409792811945237 0.18399454434747345 0.24121926067673374 0.19138690505075306 -0.1993154243844205 0.21693448979893065 -0.18054001592990954 0.13198227848869143 -0.37683845762836726 0.027612582416873477 -0.290939418859065 -0.07337169368542672 -0.0738608291831222 -0.053164281338504 0.030705384968062757 -0.12697934085475013 0.04360572007053526 -0.3595918037227177 0.36498449907502845 -0.13880368050132358 </vector>
              <vector>0.43649130484953474 0.18938571651767297 0.21139744647465986 0.1722521662073845 -0.20403283844079045 0.21510616002442384 -0.20318887497789678 0.11762572355786519 -0.36067904459252553 0.08064368964139465 -0.2803179475263634 -0.06554948162288707 -0.06876074316015848 -0.07598851813245802 0.024234333375142136 -0.14484785544013215 0.045130799074839606 -0.36399327219234423 0.3997255649235587 -0.12463432856091786 </vector>
              <vector>0.43817978586222567 0.19132932467086897 0.21156677569459456 0.1715314193695057 -0.20094478829819257 0.21593975782726602 -0.20229719852370628 0.11762906248776309 -0.35886988798415254 0.08116081177489592 -0.28308153477155745 -0.06920860202293434 -0.06976276342905154 -0.07451353102169944 0.023989735721453923 -0.14561090354004547 0.04507706224975694 -0.3659744661011409 0.3961428134786291 -0.122282873444481 </vector>
              <vector>0.41391144407193314 0.1883075889567137 0.2243814880602539 0.18279293236601613 -0.2035734657966555 0.24214180874660182 -0.17093481706146985 0.145344370842079 -0.3706434690041329 0.059736891877213844 -0.28569750407233274 -0.09340957954087858 -0.04916129208540561 -0.07421277007880636 0.029841079451696548 -0.15094217757933678 0.03474600402317696 -0.37538800950862394 0.37713053241293526 -0.12437105608097909 </vector>
              <vector>0.41590297416151845 0.18628037960480365 0.2203414140240386 0.18263401448935124 -0.20418939621378424 0.24493171666994268 -0.16983235000506294 0.14530054928887884 -0.3698571210146465 0.05996797924010039 -0.2829598388116492 -0.09714806398360212 -0.05091796526769654 -0.07324347633615562 0.028316377795791305 -0.15116288804639072 0.03254823785251368 -0.3748113486201091 0.380647667478978 -0.12274886230681945 </vector>
              <vector>0.44425031872060006 0.19494367058959064 0.25896243417713705 0.17729061372420496 -0.2255839550466581 0.21475334612939956 -0.20341788498420404 0.15854772304781856 -0.3914047474150705 0.08309130584990548 -0.2377752636861313 -0.13495161193252028 -0.050273996371228556 -0.08508197842715905 0.038430965731882545 -0.13740974483935997 0.01988408967662081 -0.33128632971139804 0.346928039197052 -0.13989699443048112 </vector>
              <vector>0.44431213720869756 0.19591097809152558 0.2580273375465751 0.17733788624644237 -0.224767731236891 0.21518660609434254 -0.20304234001819924 0.1576492812333702 -0.3923260396744513 0.0833761098873998 -0.2370625351308903 -0.13488560046301606 -0.050209499756689424 -0.08455988814434123 0.038334034028672144 -0.1373133682364213 0.020118334765920093 -0.3317443933116264 0.34661630226725626 -0.14095761139767615 </vector>
              <vector>0.40785745886230357 0.17368288129667991 0.21676159140595508 0.1903130506727475 -0.20708335473582692 0.22825179551874136 -0.19155033794407608 0.15808381669178453 -0.37464045397656387 0.0776573385479234 -0.2804850584766614 -0.0816728589631203 -0.059572518188691845 -0.08715130004581245 0.03568186339275958 -0.16186741512610014 0.0679907930365535 -0.35455061952393074 0.38504001662424703 -0.14274668906891363 </vector>
              <vector>0.4053762169610535 0.17404054787328704 0.21910393635716788 0.19021862647581175 -0.2042369136094196 0.22935103244622645 -0.19195818036631282 0.15855336911199838 -0.37394729983387953 0.07565271619007388 -0.28089002440157634 -0.08221768164683095 -0.061177531693666645 -0.08537493429054693 0.034059727123333244 -0.16032838768895308 0.06847466001532607 -0.35773539189629777 0.38519540944797404 -0.14215989657476874 </vector>
              <vector>0.4372608351192705 0.166356702457402 0.22649760293275567 0.1818227015913591 -0.21916876028177315 0.21881398902873805 -0.2047166084625178 0.14341402540282877 -0.3759008210673056 0.10410921650529684 -0.26966844680650703 -0.11794066205030626 -0.06593697629361243 -0.0868504104195528 0.021731981126985933 -0.14162159413431508 0.07210846693287148 -0.3296729557507807 0.3777927267998336 -0.13843101263067248 </vector>
              <vector>0.4359061481595009 0.16588214795857004 0.22774717222237711 0.18185309912682918 -0.2180233670387129 0.22089109111340616 -0.20455911701818077 0.14315411931655275 -0.3765342447682157 0.10320654316340724 -0.269857299969837 -0.11863132933769098 -0.06619918139152313 -0.08713362301602272 0.021575061145676956 -0.14172797911735152 0.0723275747022937 -0.3296679505712561 0.37761725395662094 -0.13782611863644678 </vector>
              <vector>0.427373092420831 0.1805351602061906 0.24590988754598214 0.16755440543675465 -0.1973759445577806 0.22309113629104127 -0.17404443222649596 0.13635082479780317 -0.3692169767538499 0.027438270657223457 -0.31510726008928364 -0.05409199451124147 -0.06540124217017433 -0.07477055460517999 0.008171985397156634 -0.1419265043766274 0.05189342984636591 -0.35862212259678716 0.3877974605872466 -0.10555862129917765 </vector>
              <vector>0.42590430727595974 0.17849876655027974 0.24327893008326684 0.16774265521989798 -0.1984079000288519 0.22416480496860036 -0.17231134108144958 0.13705376231488733 -0.3684459275498787 0.026376037857574336 -0.3144281613606229 -0.051441809970649455 -0.0666268724997816 -0.07298183877598081 0.007967349066153553 -0.14249178939107127 0.05310682890757032 -0.3629163828612961 0.3899627871876347 -0.10400420591224022 </vector>
              <vector>0.41915236668203537 0.18812584932934376 0.2483939199212602 0.16585880201337472 -0.20413250180169396 0.23495081829718073 -0.19183003334146895 0.14415792934433166 -0.3661481593766771 0.06534948235208976 -0.2942567810350741 -0.0885373664889173 -0.0665485006457974 -0.08383264034248764 0.020802897920056143 -0.1492471405743256 0.06568668276994075 -0.35344372928410694 0.36888010890741857 -0.12338200464648295 </vector>
              <vector>0.4196715687155015 0.18879928389290102 0.2478731542580003 0.16618034724258218 -0.20351974001334902 0.2343181134563504 -0.19163174221181914 0.14474725576192976 -0.36624417867247194 0.06545515343282018 -0.2942987602928098 -0.08850799465820668 -0.06668014099171073 -0.08420284927027986 0.02167637254366063 -0.1493220002890398 0.06533628936693325 -0.3540515261294811 0.3678171772980647 -0.12341578343957725 </vector>
              <vector>0.4198182698389058 0.17644560782178742 0.2411958636983943 0.1662603812758298 -0.21665463498835053 0.20906909655693104 -0.1832930402395415 0.12727718461692744 -0.3754981748650468 0.06548906630243381 -0.3036827025409199 -0.06702121646200355 -0.07935783523589968 -0.049564154232796906 0.027838923949333724 -0.1370332233828854 0.08237505450689475 -0.3525510682541162 0.38725827587622896 -0.13837167424210678 </vector>
              <vector>0.417096311384637 0.17777990748874034 0.24272477423224542 0.1641577858143351 -0.21762978288831908 0.20814279743454095 -0.1829551694207202 0.12817743777495058 -0.3756947498562204 0.06652254935758128 -0.3039097691111931 -0.0663999746903899 -0.0790370261232443 -0.04923671597205103 0.028275312030046407 -0.13705766089326385 0.08261014217646764 -0.3531561478456522 0.3885199575763005 -0.13892997846879182 </vector>
              <vector>0.4502004453636264 0.1703761355124977 0.24990368134172286 0.1740599814942637 -0.20592190101795999 0.20600970967789925 -0.20789127169352323 0.1298176375207023 -0.36914900787525495 0.05592368981723578 -0.3014879710362085 -0.07343643776423248 -0.06837392193294 -0.07917751930999481 0.019629625358780198 -0.13356792628825906 0.059800817483077806 -0.3351090953652551 0.3732895040086792 -0.11489617529485768 </vector>
              <vector>0.44910717642274495 0.17073500715121115 0.2508538973195384 0.1736748945406593 -0.20599378427711273 0.2057644752368716 -0.20811935023299435 0.1298193849212188 -0.3691826709054383 0.05678164899299459 -0.30152521744238847 -0.07340887222587937 -0.06796366142771654 -0.07906610848659144 0.019769593934811376 -0.13438068224162852 0.05964637208666587 -0.33546970483457694 0.37340764452189 -0.11445004305427967 </vector>
              <vector>0.4408612346948496 0.18574498643190304 0.2673546737656532 0.16104372885231902 -0.19903247844729366 0.19576694433224962 -0.19785245793771933 0.1264874934386725 -0.367371886630968 0.06238889882775331 -0.3037754915873895 -0.07575614613558312 -0.07828552230469024 -0.0754071315040264 0.013319006786446264 -0.1421251965547734 0.04121212523996631 -0.3439426894404521 0.3835707964211451 -0.09420088824806222 </vector>
              <vector>0.4408732326714311 0.1864172207177802 0.26780946961453983 0.1615584384235883 -0.19877863244292573 0.19613168275626464 -0.1977806157768392 0.12576154484475643 -0.3671113574216873 0.062079569850017474 -0.3033661546279969 -0.07562839079948114 -0.07902040609560204 -0.07508806085136695 0.01323494959656342 -0.14251262044414714 0.041003001859910404 -0.3440094843651211 0.38313651262260673 -0.09470990013229066 </vector>
              <vector>0.4241380363949858 0.19203194972031928 0.24360145898411786 0.19021039440129656 -0.21608686605736258 0.20994136191450516 -0.1768563550664149 0.15201817365359083 -0.3662272779963077 0.038355066658007475 -0.3040146796659321 -0.0873507292690234 -0.028095873943025693 -0.06884168796254717 0.04951098473842356 -0.11580162391956217 0.009083800650467044 -0.3710364152526947 0.3649467719610485 -0.13952648994389144 </vector>
              <vector>0.4245316705892793 0.19224432896149407 0.24282292679290504 0.18966269950214626 -0.21720729992607973 0.21042695322414426 -0.17667774457994873 0.15287951647609097 -0.3659823872133953 0.03912311170080973 -0.30335748424274894 -0.08781480560692548 -0.02809221793779885 -0.069340535306612 0.049621571635079756 -0.11657576757211024 0.010010509213637109 -0.3706066783962162 0.36433045566907074 -0.13999882298282107 </vector>
              <vector>0.42237937919866775 0.17770552138808476 0.23878504244544735 0.2004289872065748 -0.20130767037445532 0.20964146369785322 -0.175658427899952 0.14948507739239894 -0.3662534351745808 0.06509252722918207 -0.2899502292755132 -0.10749895972847916 -0.06151126391216938 -0.08599961753981067 0.021353280233600336 -0.11398861719648752 0.02666380574999025 -0.36599735809681777 0.38549951900896495 -0.12886902435249903 </vector>
              <vector>0.42272806596415136 0.17778750292527135 0.23822983203413273 0.20025117138322157 -0.20132987626506568 0.20970808840103866 -0.17542485708827033 0.14964051816403146 -0.36627044907695994 0.06561614454062661 -0.29007325687331365 -0.1077803996837674 -0.0618181047323099 -0.08654005603749869 0.021909291490940418 -0.11420901104286539 0.026812908999782725 -0.36575013173568727 0.38523644554691255 -0.12872382691437192 </vector>
              <vector>0.41010809737430365 0.1605686759945361 0.2263134682392825 0.18254093452886486 -0.19311436081467348 0.21467171718009204 -0.17441721710864058 0.1658305158942052 -0.38760475619053636 0.0621832673769806 -0.28961621710158714 -0.10764300759158478 -0.047852582163130444 -0.07518564989570045 0.027144388053684958 -0.1211776789433859 0.026909893328785656 -0.3750604108170998 0.40212928638251133 -0.10672836372690855 </vector>
              <vector>0.4104354948696041 0.1613667733101577 0.22603964265532486 0.1820911581773548 -0.19364436444946803 0.2144782177064069 -0.17418082085566555 0.1660365993473675 -0.38734277519528226 0.06248531493668419 -0.28969513758059234 -0.10745700070953991 -0.04773220334998785 -0.07560715802354419 0.027488348915435182 -0.12147938719112086 0.026912663546851845 -0.37476771234358486 0.4017191514437801 -0.10714680521018075 </vector>
              <vector>0.41577307623666676 0.17867607808040298 0.23960510283824205 0.1933661061875342 -0.21291298400652967 0.22260579889601953 -0.18276488960398934 0.1596642366877336 -0.35803860599272186 0.06361810124499098 -0.2688798327870649 -0.09856590318149817 -0.07756255566325992 -0.0646669471941575 0.011776697744017864 -0.14137276021026507 0.056567416867606385 -0.3790170137276142 0.3764365743670335 -0.13430769678314686 </vector>
              <vector>0.41598105208016445 0.17959896817785684 0.24012453643387366 0.19267125142690533 -0.21300524486660047 0.22244346877195087 -0.18260553278069108 0.15888645615868568 -0.3585434772206614 0.06436307637689462 -0.26931136978025283 -0.09889279680147561 -0.07675968644696987 -0.06449966245266583 0.012404877337401074 -0.14165856833475415 0.05619260060423578 -0.37868407645122903 0.375522244639501 -0.13422811687216923 </vector>
              <vector>0.4289562762640607 0.17564710635069763 0.2538734739429507 0.17680830169834538 -0.2246605956583927 0.24360090865730974 -0.22233156490089018 0.14195747787390695 -0.35108323554435666 0.06747123518472009 -0.238311732530702 -0.11971502723256089 -0.07002044875981911 -0.0731398442256027 -0.004979834803773814 -0.12217552405242466 0.040619876980186875 -0.35555702095729075 0.38793778501073595 -0.13489761329710115 </vector>
              <vector>0.4286777482029177 0.17552397647473844 0.25522640546625547 0.1767673711264287 -0.22539216285132702 0.2439946697229506 -0.222215888701548 0.14202757226441523 -0.3510079259568146 0.067505598749659 -0.23792929897224152 -0.1202783460127143 -0.06984924288144528 -0.07311589394855675 -0.005630179352267541 -0.12256056689325062 0.040715320499703306 -0.3553168293566763 0.38740522454676657 -0.13454755212699332 </vector>
              <vector>0.42590850403817926 0.1971687061481154 0.2889007478241774 0.16030142076177822 -0.223820588853642 0.2065811218256716 -0.18969212990974443 0.11007794113737104 -0.3671782067500061 0.05015279901673156 -0.3139664898890332 -0.06728315160009109 -0.04088151881881788 -0.08176333772843178 0.035134783416710474 -0.13315385581739286 0.005245026288623833 -0.33825622026393964 0.38034987265355225 -0.10382542347981216 </vector>
              <vector>0.42490190844657094 0.197370449956666 0.2891464648693897 0.15973848679725666 -0.22458645877861194 0.2064716260507508 -0.18934218464648184 0.1099206484075474 -0.3667410899477024 0.05006365502910573 -0.31445581043381143 -0.06706639751987174 -0.04087007181612864 -0.08012667985620167 0.035153968537839246 -0.13293964448450385 0.0057082469434050764 -0.33876507481563717 0.3810850268255305 -0.1046670695651129 </vector>
              <vector>0.41726132626121104 0.19901285795338688 0.2710395760308896 0.1702521443966739 -0.23153618027676784 0.2272167223733603 -0.1878199719424053 0.12502794466323164 -0.3579096430932086 0.0641594854730003 -0.30467855785494663 -0.08818325576657421 -0.05540995537327292 -0.07829200529651305 0.048550232642672934 -0.15133232086901163 0.03259514806533176 -0.33102341506162325 0.36790802554049545 -0.13683815786592946 </vector>
              <vector>0.41735092129606166 0.1996411465848824 0.2708438442099521 0.1690584449052666 -0.2317476768965564 0.2274929515874499 -0.18780940848153205 0.12484867173346326 -0.3577790145744746 0.0640424330495204 -0.30486867611623236 -0.08832360339277202 -0.05539628200937709 -0.07727052884003847 0.048882818063283394 -0.15172436995479813 0.03238948714018511 -0.33088613157986924 0.3681339873686902 -0.1368790140931048 </vector>
              <vector>0.427626090421834 0.21667273038820106 0.26592080082239977 0.16955743549810842 -0.19799128058118995 0.21668744554456607 -0.18108812738173452 0.13268148540489375 -0.37149231770314617 0.04364408749912377 -0.30795914232769583 -0.09074140747408856 -0.0535474134921948 -0.06775387794653277 0.040604049855825386 -0.12019244813799781 0.029840447937713954 -0.35804746847591273 0.34808689244818813 -0.14250798230036155 </vector>
              <vector>0.4280679625738265 0.21655769196180652 0.2661477580098665 0.17004788295588352 -0.19740398700320277 0.2158139216079758 -0.1818430582284008 0.13292554217335636 -0.37140688787098014 0.043301878621089945 -0.3079342696289405 -0.09101013193361156 -0.053709485062257895 -0.06737345837889477 0.04022159126019569 -0.11951926234290448 0.029735046045689495 -0.3577747352602472 0.3481253299042037 -0.14296932940445478 </vector>
              <vector>0.4369552557124081 0.20271419823749903 0.25203888958376186 0.17663909555164087 -0.1826398818757815 0.18714002490630496 -0.16549989828597644 0.12804517456274375 -0.372389852394194 0.057096522834901214 -0.3148991093388305 -0.09359510151132065 -0.06315944339481688 -0.07551469462210249 0.0291211968575852 -0.13772242329191528 -0.01632191114674053 -0.35246320187738045 0.3967947542825852 -0.09233959479037174 </vector>
              <vector>0.43665136074627375 0.20294972227071226 0.2521128098556838 0.1758005678907679 -0.18255864891513288 0.1867986668358975 -0.16571895675462275 0.1282515778418828 -0.3728095562244424 0.05742199627968822 -0.3143634557553707 -0.09332605926564581 -0.06317105059311609 -0.0754023745986608 0.02851876219058174 -0.13799260690753182 -0.01622151533533886 -0.35244917866284176 0.39756025078548474 -0.09205231168426994 </vector>
              <vector>0.42420802090286946 0.1930799604829612 0.24979926971001348 0.160060067579848 -0.19622853599262952 0.2273116837471868 -0.17041064780523169 0.13317494427956847 -0.37560166146115703 0.0418171477610329 -0.30073916323092453 -0.09230466680450383 -0.07017735856323036 -0.07025832057569088 0.025186615744452828 -0.09987347257643345 0.03507476673662335 -0.37345555933374397 0.3788886939592135 -0.11955178456022397 </vector>
              <vector>0.4236988054052808 0.19274919888387948 0.25009036592037404 0.16026385516251504 -0.19629773284079302 0.2272126499997019 -0.1699889707778034 0.13334993628457967 -0.375777050347776 0.04182508042027047 -0.3009937746454516 -0.09233930174683953 -0.07014719054964942 -0.07028491872945207 0.025745187668902277 -0.09966954313214196 0.034798389204446 -0.37395653991656874 0.37887197096247127 -0.11915041722594488 </vector>
              <vector>0.4256941154967038 0.2089359698348145 0.253160721552952 0.1902559048860498 -0.20192543441810606 0.22128865875930054 -0.1659126173795582 0.13484379814223343 -0.35140848291594756 0.04434093323359739 -0.30604870362578923 -0.09075566573060599 -0.07650022941179845 -0.08634252939492658 0.026843134426013847 -0.13634980899594168 0.02003137452016923 -0.3471996604254197 0.3760661217553609 -0.1390176003091019 </vector>
              <vector>0.4259830747915353 0.20870171350840533 0.2529548136774447 0.19006439504621983 -0.20206194082722165 0.22159857791715204 -0.16655234160176588 0.13490068310309578 -0.3516159005533657 0.044730829022796015 -0.305610208011685 -0.0908881441697392 -0.07622462344673082 -0.08641823542320731 0.027217157898123893 -0.13637897771776766 0.020553368496286195 -0.3473574599139315 0.375356599577379 -0.13895338137302338 </vector>
              <vector>0.4194063483981344 0.20023014004428275 0.24920514873843153 0.1769726633470417 -0.21694678739676457 0.214294162402888 -0.17452533257928216 0.1346033232297616 -0.35926849141756256 0.04840964324018435 -0.3081714747079401 -0.07523091921349068 -0.05553969694183941 -0.08376438284038284 0.035269403132335286 -0.130641624094142 0.021847717190671162 -0.34601879628720367 0.38872316558381614 -0.1388542098289393 </vector>
              <vector>0.41951073713079495 0.20019124580050013 0.2497506085743143 0.1770434957830666 -0.21756999073121308 0.21471527544899327 -0.1743277162963476 0.13368355782828556 -0.3593356731438091 0.04862619594787043 -0.3083638293454381 -0.07458966837270353 -0.055599984953662744 -0.0838452457334497 0.035664253683330926 -0.13095483194541468 0.02263601245024094 -0.34613476048922137 0.3876355826317897 -0.13873526426792773 </vector>
              <vector>0.4124281261157545 0.18940261822144186 0.23263472652303863 0.17763770433490034 -0.2001772579987116 0.22099629042119143 -0.179416237344224 0.15988270939974866 -0.40067016998616006 0.04813552850929162 -0.2865096456669123 -0.08605675878147578 -0.04432131937895396 -0.06541315081776808 0.07893391847456646 -0.12234884416681503 0.03528454441267875 -0.37826932810088754 0.3518133148489244 -0.14396676901962918 </vector>
              <vector>0.41124124180392785 0.18977128352047484 0.23127183719101893 0.17851591697177746 -0.20013950428413615 0.21982960117149558 -0.17976096726362314 0.16009902962412254 -0.40048746254264656 0.04782756325361831 -0.28587438270598 -0.08532883866190508 -0.044491052051059896 -0.06472622166530717 0.07767081972749329 -0.12164216652665209 0.035158153558719096 -0.3768110122022204 0.3554113165662863 -0.14753515548540352 </vector>
              <vector>0.41234581953185157 0.19121472797624933 0.23559397300162394 0.16836573622386578 -0.23130708701937838 0.22559280554828623 -0.204284147998081 0.14775853616340623 -0.34458190133361166 0.06539677504718336 -0.2759461841317986 -0.09263509435615606 -0.048886588567658366 -0.06858536799178909 0.025009503550519695 -0.12887319516275006 0.028753000259786332 -0.3608593111403105 0.40330361270674575 -0.1473756123079847 </vector>
              <vector>0.4122647320804874 0.19170338583804095 0.2358310689902369 0.16855440357120383 -0.23082329169268798 0.2251911290144173 -0.20415426608408288 0.1479924155236958 -0.3444348040598003 0.06521155985068916 -0.2759972831018096 -0.09239904479878615 -0.048948245304858404 -0.06860949585078753 0.024789261553553432 -0.12929422375492192 0.028288378149787408 -0.36127045920675993 0.4031844494691741 -0.14707967018679155 </vector>
              <vector>0.4226379670148705 0.18418558584590133 0.23520053368080646 0.16501250404168724 -0.20985299721992282 0.21943905033748648 -0.1715788625140029 0.13471958987070584 -0.38295195583665165 0.057137056926428176 -0.3423260141485489 -0.08233455944676912 -0.011176312593879106 -0.08205305885081901 0.06945356213154469 -0.11121988824030504 0.03320853168855975 -0.36329801728879907 0.3573855477972251 -0.12158826319551684 </vector>
              <vector>0.422743904002609 0.18457723675439802 0.23530983775276265 0.16539256937438532 -0.20974214041293024 0.2197923049723057 -0.17146239322558043 0.13507580670542385 -0.38238947827641745 0.057363885077097526 -0.342432954689292 -0.0828666652526159 -0.011282118648249496 -0.08256521005356776 0.06918682166488432 -0.11144651452794874 0.03367416029595857 -0.36348257758260283 0.35639436153625575 -0.12184083546687519 </vector>
              <vector>0.43033715837358966 0.19498568258522941 0.2503789459876139 0.17844978516940022 -0.19536649994111016 0.20904521489359534 -0.1824343532198982 0.12469823619581757 -0.3714912715183152 0.045301808542450556 -0.3199682974430321 -0.0787585342921712 -0.05199355455184611 -0.07091760192629759 0.05234384476337079 -0.11403413697163237 0.021870002438912628 -0.36274837611876265 0.36632402511071444 -0.12602207807762938 </vector>
              <vector>0.42955401244131886 0.19489443808828089 0.2509495858286507 0.17855498305928807 -0.19547723755891835 0.20908388482890264 -0.18150746515906152 0.12474392369028797 -0.3717950830037201 0.04569841262337948 -0.32008226802340534 -0.07903072930501459 -0.05218386971207998 -0.07096521479114049 0.05237825718115152 -0.11475868492702967 0.021587405593515352 -0.36285914210042114 0.3665766624125498 -0.12536187116653402 </vector>
              <vector>0.4362986912062352 0.2157603213292526 0.27928922575883475 0.183227967587073 -0.20566585769815257 0.21020558853714805 -0.180002143196865 0.12791185148061976 -0.36490472189583895 0.03680041838338258 -0.28206691897489755 -0.08240877448464641 -0.0605462205790969 -0.08204076717258135 0.007955995047590515 -0.12725397195599464 0.0071833501127024635 -0.35471487815233316 0.3624586002194886 -0.1274877555519199 </vector>
              <vector>0.4362280817532274 0.21542272681185187 0.2790168497177943 0.18251901381853136 -0.20553485107611236 0.2099238928208294 -0.18015318607903577 0.12814888542177177 -0.3654082151692161 0.03762098573301095 -0.2820516815216502 -0.08275883284989333 -0.06059368891030213 -0.08218525103883324 0.00805788632809968 -0.12702489542704082 0.00761927489526773 -0.3547035446176824 0.36281953006192835 -0.12696298067254524 </vector>
              <vector>0.4301210622715326 0.2033724320811217 0.26461705347334946 0.17478095809897354 -0.212304003831861 0.21619430637695694 -0.1731198297920185 0.1301451783089747 -0.3665970577627832 0.03941888046267386 -0.3248305617669094 -0.07735629018364669 -0.053992776175037616 -0.07076720735897386 0.04317060957105521 -0.13653466395490865 0.04020742882613357 -0.33981154484895626 0.35272807518653915 -0.13944204898221507 </vector>
              <vector>0.42985645291310487 0.2038167509765753 0.26399327782654664 0.17400641857263693 -0.21153945457304252 0.216906462174654 -0.17298128817424482 0.12986777303509897 -0.3677071781112252 0.03969279950788329 -0.3241347040495942 -0.07717950316787968 -0.05428293130471795 -0.07114491729821638 0.04309504213977846 -0.13677767125602006 0.040621739631031245 -0.3396649711714384 0.3530790437023636 -0.13952314137329386 </vector>
              <vector>0.43209455004761077 0.21182518895017116 0.24760975865986093 0.18552326735499966 -0.20984480669104072 0.19720908843281013 -0.18381654795928082 0.1396595221571361 -0.37090443175834314 0.058355195278882915 -0.2768430450507441 -0.07517049809435976 -0.07651055214847077 -0.06731614673903896 0.027127733499549805 -0.13478782574315484 0.04690015627899252 -0.35506842995304055 0.36418718512186543 -0.1602293616444067 </vector>
              <vector>0.4324584685234029 0.2120902272591434 0.24754119092944066 0.18527529463554565 -0.20921679482179584 0.19723874896790647 -0.18438305637023253 0.1392207581203213 -0.37060443284280126 0.057599272085575665 -0.2770554306683928 -0.07472099960896449 -0.07688733891639705 -0.06659036039909845 0.026960957025270224 -0.13464764580470975 0.04682908882479975 -0.35517591146487426 0.3643573483167054 -0.1602893837908462 </vector>
              <vector>0.423620117372301 0.20548886136240113 0.2521421797890197 0.2090014724381156 -0.20590319194543025 0.22078179141487653 -0.18727123433954923 0.12569783802933 -0.3582545254664195 0.05589276358057749 -0.2856901402446297 -0.09241515538075684 -0.044742071295053254 -0.0549737297610988 0.0505811025485513 -0.11996276689590081 0.0223797066596447 -0.39947782360160244 0.33313805692156523 -0.15003325118594274 </vector>
              <vector>0.4233742701871389 0.20576930726807352 0.25175046396429196 0.2084667591348959 -0.2063298625507886 0.22149029006323837 -0.18667889780149388 0.12568156123653432 -0.35842803906249754 0.0558432148437886 -0.285143580331755 -0.09225795169252693 -0.045120965222926 -0.05576066104320333 0.050426824148771 -0.1192630000895748 0.022580057248178492 -0.39952595962207393 0.3335697294210809 -0.1504435600991527 </vector>
              <vector>0.44596002431272247 0.1927561347393653 0.2595402478620867 0.17996649453338945 -0.21389051501138714 0.22183481134594887 -0.19025407566121005 0.134190410934245 -0.3787629176890659 0.0383363283782516 -0.31474850290138245 -0.0908470446609602 -0.06714354314820938 -0.07049325804816745 0.05498070575753693 -0.12357241513644587 0.0713844825632582 -0.31089229643765665 0.33293409391565143 -0.17127916564797047 </vector>
              <vector>0.4329564109154546 0.18535289194534985 0.26446560978939887 0.1850774698809066 -0.21468556392787858 0.22317553893249423 -0.19100908730003519 0.13530291048866583 -0.3793890205682393 0.039162816802955386 -0.31682053559212703 -0.08995054409286982 -0.06632519147300989 -0.06972650109070642 0.0568287484002493 -0.12254476159917804 0.07396377019758797 -0.3124662442546724 0.34001485955859956 -0.1733835770129455 </vector>
              <vector>0.4580303499255643 0.23036498998611937 0.281872500078151 0.20484242712082462 -0.1942584591344476 0.21105700845959854 -0.16529659454180248 0.12456111697968511 -0.3803637573584848 0.03856343844562635 -0.33813678878421705 -0.103996381089933 -0.045885466623807186 -0.08889669836881417 0.0649683310770019 -0.14142272533168193 0.034813915647588956 -0.3069644822849863 0.28425596971445255 -0.16810869391643773 </vector>
              <vector>0.4591332169162546 0.2300411512273552 0.2824264807422656 0.2055578752858097 -0.1928508420216219 0.20995317833752303 -0.16629958586629373 0.12496928895722532 -0.38132870008303255 0.03925789446189426 -0.33763430978828646 -0.10518901351867352 -0.046119157603687524 -0.08871078444716603 0.06583889596401862 -0.14124815889410638 0.03470307933511446 -0.3075018345142834 0.2821309224052687 -0.16712959689557794 </vector>
              <vector>0.432860688546393 0.18255968736943828 0.24721465008802368 0.1900499027185738 -0.18740896639763344 0.2171979195012586 -0.17318367987932828 0.14421460693505567 -0.37220608984205583 0.05014998697116818 -0.3092607937283017 -0.1114288371515601 -0.06166269381559306 -0.0793620162766336 0.004009630674139848 -0.12358409458334077 0.042388894024793844 -0.3406005941494223 0.377248360329562 -0.1291965613345381 </vector>
              <vector>0.4326714053484315 0.18363496506379276 0.24655923631486656 0.18935297049589403 -0.18691482868764547 0.21710276753846103 -0.17203669225414153 0.14452018485531704 -0.37235276382692534 0.049511504633655806 -0.30959584352738945 -0.11156995758795427 -0.06275617110458394 -0.07959713450866207 0.0037514103067403173 -0.12193932541616179 0.04255012195786792 -0.3403744051652812 0.3781241254727787 -0.13064156990906098 </vector>
              <vector>0.4510162694451238 0.190503573716554 0.27512549510158796 0.19656695438992178 -0.19381924310403922 0.20800600471544595 -0.1806025179023477 0.1344250162216752 -0.37478649766390587 0.03904827791838755 -0.32429644717528017 -0.1016548631825758 -0.05872078868601515 -0.09110003703451261 0.0032566884120581313 -0.1299976736506048 0.055597594684230395 -0.30081367844600043 0.3472294468885884 -0.14498357464829045 </vector>
              <vector>0.4488998814704419 0.18849912022595136 0.27557219230899843 0.19661007462555308 -0.19373672004668904 0.20835093435738158 -0.1805622159687747 0.13470793862335442 -0.3747057336176779 0.0409169055756565 -0.3245344655831306 -0.10146689851410332 -0.058092230491319244 -0.09197018665937279 0.004144616328485576 -0.12939520693638942 0.055665761468985886 -0.3049522963954612 0.3473489141306794 -0.1413003849025711 </vector>
              <vector>0.4627927530389216 0.18019889017874538 0.2458771753794051 0.17902787715280538 -0.1928381578869706 0.20141947494047663 -0.18120639689075158 0.11426895734079304 -0.393444028891024 0.029184229639333703 -0.3654164765568032 -0.07232966687823603 -0.04834001507397246 -0.07404044126787361 0.03970169152598377 -0.12383222059269738 0.07618839071820271 -0.2730600644503154 0.35668506463700933 -0.1608370360630324 </vector>
              <vector>0.4625914765016629 0.1792405898947372 0.2445080023034811 0.17925782272464408 -0.19670506155370107 0.20133394132294466 -0.17748393175271565 0.11547375643177353 -0.3932723807568451 0.02944214907153675 -0.3653855457631289 -0.07237573536020989 -0.0488281019727681 -0.07327202469109292 0.03932397821137222 -0.12336733805125787 0.07835210510025624 -0.2732340731753805 0.3568994596823868 -0.16249908816769584 </vector>
              <vector>0.43601409728977175 0.18510057221689116 0.2590127642107248 0.17337755464102658 -0.1914642965496672 0.23245160500061054 -0.1925375001944508 0.14511138188183095 -0.36985124193972096 0.03644677725089221 -0.32761316199070367 -0.08182547299137682 -0.07450820284732325 -0.08584004078887195 0.027625179905470434 -0.15696628269402207 0.08320868035054282 -0.3111328122479051 0.3501136817653569 -0.13672328226907682 </vector>
              <vector>0.43723462150603093 0.18341716934905317 0.25883710442130664 0.17309270401271043 -0.1926760435288985 0.2300007019302254 -0.19287016271587312 0.14563571572313713 -0.3716062431075996 0.03803808877445364 -0.3270728193897595 -0.08125241069388181 -0.07449709539458883 -0.08613524510584329 0.030149328272380913 -0.1581351704303744 0.08251828350617746 -0.31014665758966253 0.349983026430824 -0.1345148959698179 </vector>
              <vector>0.4601573557946469 0.18360257885686165 0.22719393973273572 0.17147917953718847 -0.17743436902926776 0.22908434519404172 -0.15396068981737757 0.1509074190192456 -0.38535511916213994 0.014170463086358831 -0.34189432576155565 -0.0961047759093 -0.05884000747453905 -0.07525092712464043 0.02815505839957408 -0.13938969222139283 0.04689974288378787 -0.32412298754443347 0.35507841443413596 -0.11437560289392933 </vector>
              <vector>0.4591678905547829 0.18418827663117357 0.2278368879231872 0.17111824259144834 -0.17697965555396095 0.2295202702070573 -0.15392962282833056 0.1505763995831063 -0.3852376369685139 0.0137994832874056 -0.34184367052330167 -0.09613012890777817 -0.059556726957294887 -0.07506528048613541 0.027832706762733722 -0.13938650173531478 0.04653887065941412 -0.32376409580254917 0.35617095693128353 -0.11485666536841374 </vector>
              <vector>0.4628131799682305 0.17858746225602806 0.24197738867353286 0.19517969711502894 -0.1730151704965515 0.20614608354820885 -0.1876876855588734 0.15705383073183235 -0.39797856292362155 0.05277981527354078 -0.3071735635532147 -0.11353184208311179 -0.054850091025589465 -0.09316333488661255 0.024023662126911628 -0.13787224552509947 0.05773612289593197 -0.3189440672821582 0.3341547198932435 -0.12623539914765758 </vector>
              <vector>0.4625372879372853 0.17900340188431443 0.241956749355174 0.19434975504092442 -0.17261637669787214 0.2068102469599005 -0.18787846068649988 0.1574568115586708 -0.3980836902295841 0.05243725903594376 -0.3071514314682179 -0.11397668711511735 -0.0546347697292866 -0.09350848138624268 0.02469104900043388 -0.13741519693595738 0.057006777670857545 -0.3191633964791689 0.3341728648477094 -0.1259937125632681 </vector>
              <vector>0.46146030966190577 0.18649374473740823 0.24450861153572673 0.18719865844618966 -0.19119905627134456 0.22686145166919264 -0.17424209910988941 0.1460812965926571 -0.3688458507999826 0.02185869293462539 -0.33307677623816195 -0.09709616373260004 -0.069210618276085 -0.07587478181566937 0.04914606076375433 -0.1269109853436094 0.057331727023219314 -0.3335340167366978 0.32412769171085704 -0.13507789675149717 </vector>
              <vector>0.46094255560967157 0.18636651716944547 0.24410105013302352 0.18666467818971896 -0.1907596247913191 0.22803752199373736 -0.17475757770970413 0.14599268390861012 -0.36928522192545554 0.02169876380378502 -0.33284462812733695 -0.09705442034760378 -0.06870531209674806 -0.07563358002812835 0.04943504901039674 -0.12701052335842372 0.0577963842179329 -0.3339186877301819 0.32407732567953784 -0.13514295360096007 </vector>
              <vector>0.43848492250621973 0.17242234081157215 0.23595765790323725 0.1682544071184624 -0.20761841528143604 0.22056150293641438 -0.20279550208250188 0.13173329888964047 -0.39082255090455253 0.06125749190015342 -0.3136048693484176 -0.08296442867782429 -0.0430362146614946 -0.07781870302301781 0.050143072089533836 -0.13690465427263793 0.06735039868659506 -0.3147911747539257 0.365941501092817 -0.14175008092883712 </vector>
              <vector>0.4388340055184021 0.17328008669479317 0.23633083431810317 0.16755732399946133 -0.20743673117211722 0.2200284390771792 -0.20290296832077157 0.13169864128129316 -0.3910403558968244 0.06124815233936645 -0.31396486417783487 -0.08279454615729785 -0.04326989736972859 -0.07773211929674159 0.05060750478739579 -0.13688119108533314 0.06750248292152357 -0.3143181208438536 0.36533998939185175 -0.1420866660088662 </vector>
              <vector>0.4604674885548368 0.21495091675519415 0.24379486373143347 0.18103245347958086 -0.18721635420552887 0.2021887200857384 -0.1892244220749838 0.12680014404354195 -0.35602812064813744 0.04827253104732149 -0.3132636804711846 -0.08417663200901866 -0.08060923263084933 -0.08559048954934023 0.031804928659391905 -0.15032906991197187 0.024019997092979417 -0.3188198671951997 0.36625453199204216 -0.13432870674584613 </vector>
              <vector>0.4608874129233109 0.21416576604217274 0.24356438393193466 0.18146057883967553 -0.18771786888347683 0.20209549735347404 -0.1891307980670866 0.12682627770592855 -0.3561303966578202 0.04823723153661805 -0.313643978360993 -0.08446619081599663 -0.07981828625171504 -0.0856133350869258 0.031899256129947325 -0.15003385848000367 0.023978405387509588 -0.3184038406969729 0.36611186984838917 -0.13426812639796892 </vector>
              <vector>0.44791050861061477 0.18698922957586525 0.23775698550544655 0.1622284164895824 -0.1877155631428833 0.18025495569336747 -0.18430994659808875 0.12996096555225614 -0.3884102091143372 0.07098154871037599 -0.3337886136057252 -0.06816223877112335 -0.0803410419848494 -0.06862510357633135 0.04307201330831312 -0.1384012732309029 0.07957097402442384 -0.3306431903234719 0.3662548929970851 -0.12458331011961664 </vector>
              <vector>0.4479988039243755 0.18657714082915305 0.23777599606993718 0.16280754447535006 -0.18748919171571982 0.17975873119844127 -0.1847186222433143 0.13033951528589963 -0.38785823588851326 0.07034052267875893 -0.33385176718878384 -0.06710992143595679 -0.08131344820868104 -0.06885618096858266 0.042861153171163395 -0.13825572897484506 0.08021101768819328 -0.3309901650483452 0.36638429439134335 -0.12461145803987318 </vector>
              <vector>0.4562501138701536 0.18404222333993683 0.23695337876304523 0.2012236183177289 -0.196511956163691 0.23910018252777576 -0.18340579371582202 0.15866777877589916 -0.3751710833737162 0.030201176341507152 -0.2683557751789619 -0.1113222087755462 -0.0828365146784414 -0.09042424633327188 0.012734288959965812 -0.13681370013591337 0.05025014923250551 -0.3248761548931186 0.3500931922849631 -0.1497986691649979 </vector>
              <vector>0.45617499533598105 0.1849610137933451 0.236848763871286 0.20055524191572488 -0.1968936707917262 0.23870894459629732 -0.18278107315335576 0.1592473568447833 -0.37492146622263045 0.02991262377707893 -0.2687287144602639 -0.1117553620109097 -0.08279527618661506 -0.08940059092729898 0.013127967566734802 -0.13649815423886605 0.05002898116748694 -0.3250596568123475 0.3499394928731027 -0.15067141693780856 </vector>
              <vector>0.4426738301025587 0.17289236092599797 0.21785843081117628 0.17160975107701884 -0.21742659666713518 0.22602087656735378 -0.19964289221611528 0.14716622284943237 -0.37260553918783634 0.052407738532635 -0.300979083912497 -0.0835022720152653 -0.03902740074121369 -0.07457701009652129 0.05834282491088316 -0.11890345478763292 0.05155210541310923 -0.35638544346706114 0.35925432148706987 -0.1367287695859571 </vector>
              <vector>0.44244028188833306 0.17293904035860233 0.21725999847266933 0.17163246174904623 -0.2171060985295878 0.22617080584399066 -0.200124034747525 0.14746625984077288 -0.3727673680466421 0.052354263844400006 -0.30073073658501637 -0.08325383121658927 -0.03905060764859362 -0.07456622194574274 0.058782409751992795 -0.11871125772532201 0.05201456198650997 -0.3565390926267283 0.35928159345786015 -0.13749242812243032 </vector>
              <vector>0.46021688616274864 0.1896466486776354 0.24709380527414543 0.1680505677852533 -0.19010068772356756 0.18398280158759356 -0.18755836514781757 0.11833859921962958 -0.3815055343695548 0.039982904308416 -0.3370556424465003 -0.045536207891945846 -0.07998005154970664 -0.06982810286115049 0.03470271473031896 -0.1538069227446695 0.06140761259479674 -0.3090828113454378 0.3727792624751388 -0.12174747673532584 </vector>
              <vector>0.4592018240285226 0.1889446369823387 0.24829773335374114 0.1689335826313495 -0.190807412780502 0.18339816029975645 -0.18789122436133265 0.11944539982853403 -0.3801909929803019 0.03988766300687491 -0.3381538133690677 -0.04466129373534028 -0.07952989815329287 -0.0710096192237797 0.03441179975815292 -0.15572962848667132 0.06127103678387036 -0.3082302082141246 0.37339094772021036 -0.12097869308893672 </vector>
            </data>
          </datamatrix>
        </datavector>
        <classifiernames>population	individual	digitization	side</classifiernames>
        <classifiermat>
          <vector>H	H16	a	l</vector>
          <vector>H	H16	b	l</vector>
          <vector>H	H17	a	l</vector>
          <vector>H	H17	b	l</vector>
          <vector>H	H18	a	l</vector>
          <vector>H	H18	b	l</vector>
          <vector>H	H19	a	l</vector>
          <vector>H	H19	b	l</vector>
          <vector>H	H01	a	l</vector>
          <vector>H	H01	b	l</vector>
          <vector>H	H20	a	l</vector>
          <vector>H	H20	b	l</vector>
          <vector>H	H21	a	l</vector>
          <vector>H	H21	b	l</vector>
          <vector>H	H22	a	l</vector>
          <vector>H	H22	b	l</vector>
          <vector>H	H23	a	l</vector>
          <vector>H	H23	b	l</vector>
          <vector>H	H25	a	l</vector>
          <vector>H	H25	b	l</vector>
          <vector>H	H26	a	l</vector>
          <vector>H	H26	b	l</vector>
          <vector>H	H27	a	l</vector>
          <vector>H	H27	b	l</vector>
          <vector>H	H28	a	l</vector>
          <vector>H	H28	b	l</vector>
          <vector>H	H29	a	l</vector>
          <vector>H	H29	b	l</vector>
          <vector>H	H02	a	l</vector>
          <vector>H	H02	b	l</vector>
          <vector>H	H30	a	l</vector>
          <vector>H	H30	b	l</vector>
          <vector>H	H03	a	l</vector>
          <vector>H	H03	b	l</vector>
          <vector>H	H04	a	l</vector>
          <vector>H	H04	b	l</vector>
          <vector>H	H05	a	l</vector>
          <vector>H	H05	b	l</vector>
          <vector>H	H06	a	l</vector>
          <vector>H	H06	b	l</vector>
          <vector>H	H07	a	l</vector>
          <vector>H	H07	b	l</vector>
          <vector>I	I10	a	l</vector>
          <vector>I	I10	b	l</vector>
          <vector>I	I11	a	l</vector>
          <vector>I	I11	b	l</vector>
          <vector>I	I12	a	l</vector>
          <vector>I	I12	b	l</vector>
          <vector>I	I13	a	l</vector>
          <vector>I	I13	b	l</vector>
          <vector>I	I14	a	l</vector>
          <vector>I	I14	b	l</vector>
          <vector>I	I15	a	l</vector>
          <vector>I	I15	b	l</vector>
          <vector>I	I16	a	l</vector>
          <vector>I	I16	b	l</vector>
          <vector>I	I17	a	l</vector>
          <vector>I	I17	b	l</vector>
          <vector>I	I18	a	l</vector>
          <vector>I	I18	b	l</vector>
          <vector>I	I19	a	l</vector>
          <vector>I	I19	b	l</vector>
          <vector>I	I01	a	l</vector>
          <vector>I	I01	b	l</vector>
          <vector>I	I20	a	l</vector>
          <vector>I	I20	b	l</vector>
          <vector>I	I21	a	l</vector>
          <vector>I	I21	b	l</vector>
          <vector>I	I22	a	l</vector>
          <vector>I	I22	b	l</vector>
          <vector>I	I23	a	l</vector>
          <vector>I	I23	b	l</vector>
          <vector>I	I24	a	l</vector>
          <vector>I	I24	b	l</vector>
          <vector>I	I25	a	l</vector>
          <vector>I	I25	b	l</vector>
          <vector>I	I02	a	l</vector>
          <vector>I	I02	b	l</vector>
          <vector>I	I03	a	l</vector>
          <vector>I	I03	b	l</vector>
          <vector>I	I07	a	l</vector>
          <vector>I	I07	b	l</vector>
          <vector>I	I08	a	l</vector>
          <vector>I	I08	b	l</vector>
          <vector>I	I09	a	l</vector>
          <vector>I	I09	b	l</vector>
          <vector>S	S12	a	l</vector>
          <vector>S	S12	b	l</vector>
          <vector>S	S13	a	l</vector>
          <vector>S	S13	b	l</vector>
          <vector>S	S14	a	l</vector>
          <vector>S	S14	b	l</vector>
          <vector>S	S15	a	l</vector>
          <vector>S	S15	b	l</vector>
          <vector>S	S16	a	l</vector>
          <vector>S	S16	b	l</vector>
          <vector>S	S17	a	l</vector>
          <vector>S	S17	b	l</vector>
          <vector>S	S18	a	l</vector>
          <vector>S	S18	b	l</vector>
          <vector>S	S19	a	l</vector>
          <vector>S	S19	b	l</vector>
          <vector>S	S20	a	l</vector>
          <vector>S	S20	b	l</vector>
          <vector>S	S21	a	l</vector>
          <vector>S	S21	b	l</vector>
          <vector>S	S22	a	l</vector>
          <vector>S	S22	b	l</vector>
          <vector>S	S23	a	l</vector>
          <vector>S	S23	b	l</vector>
          <vector>S	S02	a	l</vector>
          <vector>S	S02	b	l</vector>
          <vector>S	S03	a	l</vector>
          <vector>S	S03	b	l</vector>
          <vector>S	S04	a	l</vector>
          <vector>S	S04	b	l</vector>
          <vector>S	S05	a	l</vector>
          <vector>S	S05	b	l</vector>
          <vector>S	S06	a	l</vector>
          <vector>S	S06	b	l</vector>
          <vector>S	S07	a	l</vector>
          <vector>S	S07	b	l</vector>
          <vector>S	S08	a	l</vector>
          <vector>S	S08	b	l</vector>
          <vector>S	S09	a	l</vector>
          <vector>S	S09	b	l</vector>
          <vector>T	T10	a	l</vector>
          <vector>T	T10	b	l</vector>
          <vector>T	T11	a	l</vector>
          <vector>T	T11	b	l</vector>
          <vector>T	T12	a	l</vector>
          <vector>T	T12	b	l</vector>
          <vector>T	T13	a	l</vector>
          <vector>T	T13	b	l</vector>
          <vector>T	T14	a	l</vector>
          <vector>T	T14	b	l</vector>
          <vector>T	T15	a	l</vector>
          <vector>T	T15	b	l</vector>
          <vector>T	T01	a	l</vector>
          <vector>T	T01	b	l</vector>
          <vector>T	T02	a	l</vector>
          <vector>T	T02	b	l</vector>
          <vector>T	T03	a	l</vector>
          <vector>T	T03	b	l</vector>
          <vector>T	T04	a	l</vector>
          <vector>T	T04	b	l</vector>
          <vector>T	T05	a	l</vector>
          <vector>T	T05	b	l</vector>
          <vector>T	T06	a	l</vector>
          <vector>T	T06	b	l</vector>
          <vector>T	T07	a	l</vector>
          <vector>T	T07	b	l</vector>
          <vector>T	T08	a	l</vector>
          <vector>T	T08	b	l</vector>
          <vector>T	T09	a	l</vector>
          <vector>T	T09	b	l</vector>
          <vector>H	H16	a	r</vector>
          <vector>H	H16	b	r</vector>
          <vector>H	H17	a	r</vector>
          <vector>H	H17	b	r</vector>
          <vector>H	H18	a	r</vector>
          <vector>H	H18	b	r</vector>
          <vector>H	H01	a	r</vector>
          <vector>H	H01	b	r</vector>
          <vector>H	H20	a	r</vector>
          <vector>H	H20	b	r</vector>
          <vector>H	H21	a	r</vector>
          <vector>H	H21	b	r</vector>
          <vector>H	H22	a	r</vector>
          <vector>H	H22	b	r</vector>
          <vector>H	H23	a	r</vector>
          <vector>H	H23	b	r</vector>
          <vector>H	H25	a	r</vector>
          <vector>H	H25	b	r</vector>
          <vector>H	H26	a	r</vector>
          <vector>H	H26	b	r</vector>
          <vector>H	H27	a	r</vector>
          <vector>H	H27	b	r</vector>
          <vector>H	H28	a	r</vector>
          <vector>H	H28	b	r</vector>
          <vector>H	H29	a	r</vector>
          <vector>H	H29	b	r</vector>
          <vector>H	H02	a	r</vector>
          <vector>H	H02	b	r</vector>
          <vector>H	H30	a	r</vector>
          <vector>H	H30	b	r</vector>
          <vector>H	H03	a	r</vector>
          <vector>H	H03	b	r</vector>
          <vector>H	H04	a	r</vector>
          <vector>H	H04	b	r</vector>
          <vector>H	H05	a	r</vector>
          <vector>H	H05	b	r</vector>
          <vector>H	H06	a	r</vector>
          <vector>H	H06	b	r</vector>
          <vector>I	I10	a	r</vector>
          <vector>I	I10	b	r</vector>
          <vector>I	I11	a	r</vector>
          <vector>I	I11	b	r</vector>
          <vector>I	I12	a	r</vector>
          <vector>I	I12	b	r</vector>
          <vector>I	I13	a	r</vector>
          <vector>I	I13	b	r</vector>
          <vector>I	I14	a	r</vector>
          <vector>I	I14	b	r</vector>
          <vector>I	I15	a	r</vector>
          <vector>I	I15	b	r</vector>
          <vector>I	I16	a	r</vector>
          <vector>I	I16	b	r</vector>
          <vector>I	I17	a	r</vector>
          <vector>I	I17	b	r</vector>
          <vector>I	I18	a	r</vector>
          <vector>I	I18	b	r</vector>
          <vector>I	I19	a	r</vector>
          <vector>I	I19	b	r</vector>
          <vector>I	I01	a	r</vector>
          <vector>I	I01	b	r</vector>
          <vector>I	I20	a	r</vector>
          <vector>I	I20	b	r</vector>
          <vector>I	I21	a	r</vector>
          <vector>I	I21	b	r</vector>
          <vector>I	I22	a	r</vector>
          <vector>I	I22	b	r</vector>
          <vector>I	I23	a	r</vector>
          <vector>I	I23	b	r</vector>
          <vector>I	I24	a	r</vector>
          <vector>I	I24	a	r</vector>
          <vector>I	I02	a	r</vector>
          <vector>I	I02	b	r</vector>
          <vector>I	I04	a	r</vector>
          <vector>I	I04	b	r</vector>
          <vector>I	I05	a	r</vector>
          <vector>I	I05	b	r</vector>
          <vector>I	I06	a	r</vector>
          <vector>I	I06	b	r</vector>
          <vector>I	I07	a	r</vector>
          <vector>I	I07	b	r</vector>
          <vector>I	I08	a	r</vector>
          <vector>I	I08	b	r</vector>
          <vector>I	I09	a	r</vector>
          <vector>I	I09	b	r</vector>
          <vector>S	S10	a	r</vector>
          <vector>S	S10	b	r</vector>
          <vector>S	S11	a	r</vector>
          <vector>S	S11	b	r</vector>
          <vector>S	S12	a	r</vector>
          <vector>S	S12	b	r</vector>
          <vector>S	S13	a	r</vector>
          <vector>S	S13	b	r</vector>
          <vector>S	S14	a	r</vector>
          <vector>S	S14	b	r</vector>
          <vector>S	S16	a	r</vector>
          <vector>S	S16	b	r</vector>
          <vector>S	S17	a	r</vector>
          <vector>S	S17	b	r</vector>
          <vector>S	S01	a	r</vector>
          <vector>S	S01	b	r</vector>
          <vector>S	S20	a	r</vector>
          <vector>S	S20	b	r</vector>
          <vector>S	S21	a	r</vector>
          <vector>S	S21	b	r</vector>
          <vector>S	S02	a	r</vector>
          <vector>S	S02	b	r</vector>
          <vector>S	S06	a	r</vector>
          <vector>S	S06	b	r</vector>
          <vector>S	S07	a	r</vector>
          <vector>S	S07	b	r</vector>
          <vector>S	S08	a	r</vector>
          <vector>S	S08	b	r</vector>
          <vector>S	S09	a	r</vector>
          <vector>S	S09	b	r</vector>
          <vector>T	T10	a	r</vector>
          <vector>T	T10	b	r</vector>
          <vector>T	T11	a	r</vector>
          <vector>T	T11	b	r</vector>
          <vector>T	T12	a	r</vector>
          <vector>T	T12	b	r</vector>
          <vector>T	T13	a	r</vector>
          <vector>T	T13	b	r</vector>
          <vector>T	T14	a	r</vector>
          <vector>T	T14	b	r</vector>
          <vector>T	T15	a	r</vector>
          <vector>T	T15	b	r</vector>
          <vector>T	T01	a	r</vector>
          <vector>T	T01	b	r</vector>
          <vector>T	T02	a	r</vector>
          <vector>T	T02	b	r</vector>
          <vector>T	T03	a	r</vector>
          <vector>T	T03	b	r</vector>
          <vector>T	T04	a	r</vector>
          <vector>T	T04	b	r</vector>
          <vector>T	T05	a	r</vector>
          <vector>T	T05	b	r</vector>
          <vector>T	T06	a	r</vector>
          <vector>T	T06	b	r</vector>
          <vector>T	T07	a	r</vector>
          <vector>T	T07	b	r</vector>
          <vector>T	T08	a	r</vector>
          <vector>T	T08	b	r</vector>
          <vector>T	T09	a	r</vector>
          <vector>T	T09	b	r</vector>
        </classifiermat>
        <idvec>H16al	H16bl	H17al	H17bl	H18al	H18bl	H19al	H19bl	H01al	H01bl	H20al	H20bl	H21al	H21bl	H22al	H22bl	H23al	H23bl	H25al	H25bl	H26al	H26bl	H27al	H27bl	H28al	H28bl	H29al	H29bl	H02al	H02bl	H30al	H30bl	H03al	H03bl	H04al	H04bl	H05al	H05bl	H06al	H06bl	H07al	H07bl	I10al	I10bl	I11al	I11bl	I12al	I12bl	I13al	I13bl	I14al	I14bl	I15al	I15bl	I16al	I16bl	I17al	I17bl	I18al	I18bl	I19al	I19bl	I01al	I01bl	I20al	I20bl	I21al	I21bl	I22al	I22bl	I23al	I23bl	I24al	I24bl	I25al	I25bl	I02al	I02bl	I03al	I03bl	I07al	I07bl	I08al	I08bl	I09al	I09bl	S12al	S12bl	S13al	S13bl	S14al	S14bl	S15al	S15bl	S16al	S16bl	S17al	S17bl	S18al	S18bl	S19al	S19bl	S20al	S20bl	S21al	S21bl	S22al	S22bl	S23al	S23bl	S02al	S02bl	S03al	S03bl	S04al	S04bl	S05al	S05bl	S06al	S06bl	S07al	S07bl	S08al	S08bl	S09al	S09bl	T10al	T10bl	T11al	T11bl	T12al	T12bl	T13al	T13bl	T14al	T14bl	T15al	T15bl	T01al	T01bl	T02al	T02bl	T03al	T03bl	T04al	T04bl	T05al	T05bl	T06al	T06bl	T07al	T07bl	T08al	T08bl	T09al	T09bl	H16ar	H16br	H17ar	H17br	H18ar	H18br	H01ar	H01br	H20ar	H20br	H21ar	H21br	H22ar	H22br	H23ar	H23br	H25ar	H25br	H26ar	H26br	H27ar	H27br	H28ar	H28br	H29ar	H29br	H02ar	H02br	H30ar	H30br	H03ar	H03br	H04ar	H04br	H05ar	H05br	H06ar	H06br	I10ar	I10br	I11ar	I11br	I12ar	I12br	I13ar	I13br	I14ar	I14br	I15ar	I15br	I16ar	I16br	I17ar	I17br	I18ar	I18br	I19ar	I19br	I01ar	I01br	I20ar	I20br	I21ar	I21br	I22ar	I22br	I23ar	I23br	I24ar	I24ar	I02ar	I02br	I04ar	I04br	I05ar	I05br	I06ar	I06br	I07ar	I07br	I08ar	I08br	I09ar	I09br	S10ar	S10br	S11ar	S11br	S12ar	S12br	S13ar	S13br	S14ar	S14br	S16ar	S16br	S17ar	S17br	S01ar	S01br	S20ar	S20br	S21ar	S21br	S02ar	S02br	S06ar	S06br	S07ar	S07br	S08ar	S08br	S09ar	S09br	T10ar	T10br	T11ar	T11br	T12ar	T12br	T13ar	T13br	T14ar	T14br	T15ar	T15br	T01ar	T01br	T02ar	T02br	T03ar	T03br	T04ar	T04br	T05ar	T05br	T06ar	T06br	T07ar	T07br	T08ar	T08br	T09ar	T09br</idvec>
        <meanconfig>0.433834842583807 0.19082741493967809 0.24318206566200345 0.17973064072584516 -0.20249951460965257 0.21705730737578666 -0.18195064915453069 0.1383345723360399 -0.3685643415398524 0.04860236435771367 -0.3013523212307429 -0.08205556869969166 -0.06653898977681548 -0.07713769175814328 0.028113186628620897 -0.13103808189904703 0.046251673403336246 -0.3505840910872312 0.3695240480338261 -0.1337368662909502 </meanconfig>
        <omitflag>false	false	false	false	false	false	false	false	false	false	false	false	false	false	false	false	false	false	false	false	false	false	false	false	false	false	false	false	false	false	false	false	false	false	false	false	false	false	false	false	false	false	false	false	false	false	false	false	false	false	false	false	false	false	false	false	false	false	false	false	false	false	false	false	false	false	false	false	false	false	false	false	false	false	false	false	false	false	false	false	false	false	false	false	false	false	false	false	false	false	false	false	false	false	false	false	false	false	false	false	false	false	false	false	false	false	false	false	false	false	false	false	false	false	false	false	false	false	false	false	false	false	false	false	false	false	false	false	false	false	false	false	false	false	false	false	false	false	false	false	false	false	false	false	false	false	false	false	false	false	false	false	false	false	false	false	false	false	false	false	false	false	false	false	false	false	false	false	false	false	false	false	false	false	false	false	false	false	false	false	false	false	false	false	false	false	false	false	false	false	false	false	false	false	false	false	false	false	false	false	false	false	false	false	false	false	false	false	false	false	false	false	false	false	false	false	false	false	false	false	false	false	false	false	false	false	false	false	false	false	false	false	false	false	false	false	false	false	false	false	false	false	false	false	false	false	false	false	false	false	false	false	false	false	false	false	false	false	false	false	false	false	false	false	false	false	false	false	false	false	false	false	false	false	false	false	false	false	false	false	false	false	false	false	false	false	false	false	false	false	false	false	false	false	false	false	false	false	false	false</omitflag>
        <uniquenumvec>2 3 4 5 6 7 8 9 10 11 12 13 14 15 16 17 18 19 20 21 22 23 24 25 26 27 28 29 30 31 32 33 34 35 36 37 38 39 40 41 42 43 44 45 46 47 48 49 50 51 52 53 54 55 56 57 58 59 60 61 62 63 64 65 66 67 68 69 70 71 72 73 74 75 76 77 78 79 80 81 82 83 84 85 86 87 88 89 90 91 92 93 94 95 96 97 98 99 100 101 102 103 104 105 106 107 108 109 110 111 112 113 114 115 116 117 118 119 120 121 122 123 124 125 126 127 128 129 130 131 132 133 134 135 136 137 138 139 140 141 142 143 144 145 146 147 148 149 150 151 152 153 154 155 156 157 158 159 160 161 162 163 164 165 166 167 168 169 170 171 172 173 174 175 176 177 178 179 180 181 182 183 184 185 186 187 188 189 190 191 192 193 194 195 196 197 198 199 200 201 202 203 204 205 206 207 208 209 210 211 212 213 214 215 216 217 218 219 220 221 222 223 224 225 226 227 228 229 230 231 232 233 234 235 236 237 238 239 240 241 242 243 244 245 246 247 248 249 250 251 252 253 254 255 256 257 258 259 260 261 262 263 264 265 266 267 268 269 270 271 272 273 274 275 276 277 278 279 280 281 282 283 284 285 286 287 288 289 290 291 292 293 294 295 296 297 298 299 300 301 </uniquenumvec>
      </morphojset_contents>
      <procrustes_anova>
        <procanova_contents visiblename="Procrustes ANOVA ..." sideexplstring="r minus l" individualclassifier="1" sideclassifier="3" error1classifier="2" error2classifier="-1" dim="2" asymshapedim="0" shapedim="16" objsymm="false" sideincluded="true" error1included="true" error2included="false" extraeffectsincluded="true" nextramains="1" inddf="62" sidedf="1" indbysidedf="65" residdf="1" error1df="131" error2df="0" csindss="146.84651090170155" csindms="2.368492111317767" csindf="3.5805302263700653" csindpval="4.141097079690681E-7" csresidss="9.958563258294362E-5" csresidms="9.958563258294362E-5" indss="0.7859494854839297" indms="7.922877877862195E-4" indf="3.532664485337794" indpvalprocpar="1.1102230246251565E-16" indpilltr="11.397781304230131" indpvalman="1.1102230246251565E-16" nlmk="10" residss="1.1475885933877848E-5" residms="7.172428708673655E-7" uniqueid="302" cssidess="1.139178137626665" cssidems="1.139178137626665" cssidef="1.7221344058954289" cssidepval="0.19403384445342586" csindbysidess="42.996980196346804" csindbysidems="0.6614920030207201" csindbysidef="852.2352057188465" csindbysidepval="1.1102230246251565E-16" sidess="0.02271774958969582" sidems="0.0014198593493559887" sidef="6.330889829388799" sidepvalprocpar="1.1057821325266559E-13" sidepilltr="0.6708074542095676" sidepvalman="2.0390518395974055E-7" indbysidess="0.23324584112574712" indbysidems="2.242748472362953E-4" indbysidef="398.53448219305034" indbysidepvalprocpar="1.1102230246251565E-16" indbysidepilltr="15.804756071957284" indbysidepvalman="1.1102230246251565E-16" cserror1ss="0.10168020731157412" cserror1ms="7.761847886379704E-4" cserror1f="7.794144280717361" cserror1pval="0.279223767107905" error1ss="0.0011795217247464371" error1ms="5.62748914478262E-7" error1f="0.7846002202820459" error1pvalprocpar="0.7956285253442433" error1pilltr="NaN" error1pvalman="NaN" error1asympilltr="0.0" error1asympvalman="0.0">
          <grandmean>0.4344987348114378 0.19090932718609668 0.24376452847886584 0.18000292777755647 -0.20122165604714207 0.21763113771127446 -0.1820635579972784 0.1388081983431974 -0.36845950123957916 0.047804412991586075 -0.30102679234547086 -0.0827284831694804 -0.06760503808574299 -0.07754781246522996 0.026674868857924 -0.1312330691091317 0.04684730701852507 -0.35055601853944623 0.36859110654846083 -0.13309062072642294 </grandmean>
          <grandmeanasym>-0.0075762765543659905 0.0025328927675025426 0.002554161829966206 -0.0032859515882731893 -0.0017939845698525803 1.3240145393936253E-4 -0.003489985073769325 -0.003997837852381669 -0.002066529380180815 0.007713840698567009 -3.724257936623676E-4 0.0023861625832632405 0.009617734830757924 -0.0013561926083982406 0.00262673462705491 -0.005582734562098152 -0.0035227418678667397 7.052652762403744E-4 0.004023311951918962 7.521538316385412E-4 </grandmeanasym>
          <sidenames>l	r</sidenames>
          <extramaineffectclassifiers>0 </extramaineffectclassifiers>
          <originalextramaineffectclassifiers>0 </originalextramaineffectclassifiers>
          <csextramainss>14.863275975758027 </csextramainss>
          <csextramainms>4.954425325252676 </csextramainms>
          <extramainlevels>4 </extramainlevels>
          <csextramainf>2.0918057111434347 </csextramainf>
          <csextramainpval>0.1103880355785406 </csextramainpval>
          <extramainss>0.3131188931623433 </extramainss>
          <extramainms>0.0065233102742154854 </extramainms>
          <extramainf>8.233511073599495 </extramainf>
          <extramainpvalprocpar>1.1102230246251565E-16 </extramainpvalprocpar>
          <extramainpilltr>1.9578191568321675 </extramainpilltr>
          <extramainpvalman>1.1102230246251565E-16 </extramainpvalman>
        </procanova_contents>
        <morphojset>
          <morphojset_contents visiblename="Tergum, individual values" uniqueid="303" alignmentmethod="-1" dimension="2" hasprocrustesfit="false" hasrawdata="false" linkedoutlinenumber="0" linkedwireframenumber="0" nincl="66" nlmk="10" nobs="66" objsymmetry="false" procsumsquare="0.0" procrustesfitfromparentset="false">
            <alignmentvectors>
              <vector>0.0 </vector>
              <vector>0.0 </vector>
              <vector>0.0 </vector>
              <vector>0.0 </vector>
              <vector>0.0 </vector>
              <vector>0.0 </vector>
              <vector>0.0 </vector>
              <vector>0.0 </vector>
              <vector>0.0 </vector>
              <vector>0.0 </vector>
            </alignmentvectors>
            <datavector>
              <datamatrix visiblename="Individual means" covarfromorigin="false" matrixtype="5" iscoordinates="true" issymmetrycomponent="true" isasymmetrycomponent="false">
                <data>
                  <vector>0.412081204708453 0.1875694940734467 0.25995167346995374 0.16641238624308097 -0.20481749545319972 0.22578532127010054 -0.17804498818190523 0.14012789560564426 -0.3621684176191727 0.04461655030486033 -0.3104921502096252 -0.07069745880451082 -0.08792023765666221 -0.07163308798849438 0.02048149897189023 -0.1310821112366919 0.0757846238430876 -0.3601009122318976 0.3751442881271807 -0.13099807723553866 </vector>
                  <vector>0.4249407653083823 0.20253536855391052 0.259125445739269 0.16517648713218458 -0.1921760920210896 0.20495941784754051 -0.18674489008394377 0.12188229562622344 -0.3682053998802379 0.05282847289514051 -0.32038331970417616 -0.06232388646405877 -0.06964467432671881 -0.0802941427031101 0.04188008588716937 -0.13396032020568396 0.034741188485324995 -0.3544971103822704 0.376466890596021 -0.11630658229987664 </vector>
                  <vector>0.42465596137362555 0.1979182641913437 0.25369110897885006 0.19296883920705768 -0.2020454754154978 0.22040307283039465 -0.1803659214844837 0.1449690635068086 -0.3551680680958972 0.03460278275858657 -0.29321102322264925 -0.06585238301532768 -0.07268379126777608 -0.08899940519465738 0.014484673292591918 -0.13861409761983742 0.04184459872947672 -0.3626717295265596 0.3687979371117601 -0.13472440713780934 </vector>
                  <vector>0.40323259935756983 0.17918881873281398 0.24094121684580522 0.18786521072165174 -0.2154567383656596 0.22312109297963467 -0.18883313779783323 0.14632757586289552 -0.3447020438868468 0.039034656918694274 -0.3064598169503979 -0.05894395001847326 -0.05727508093894118 -0.06426443123885947 0.027959559277713097 -0.12705035016560312 0.05283187495189103 -0.38523733842555397 0.3877615675066998 -0.14004128536720062 </vector>
                  <vector>0.4334884085029692 0.1795678358969393 0.26503873448476134 0.1686889188486904 -0.20279983462876147 0.20199267178877484 -0.1789778740250318 0.13111095449210902 -0.3754671504751832 0.055748013885149425 -0.3048111960540455 -0.07534078607907851 -0.07579848992217553 -0.07567462546206678 1.232578100099288E-4 -0.13834810637179484 0.05508812620477879 -0.34482569214680925 0.38411601810267815 -0.10291918485191397 </vector>
                  <vector>0.411262136880599 0.20492224096044298 0.24179333079613072 0.1835977404419849 -0.18757553258491597 0.22001429226867675 -0.17378773049791085 0.14933953910060532 -0.3584692627350629 0.03577534104979212 -0.3240664223894919 -0.06655988303420055 -0.060028935079933884 -0.09192521139319487 0.029079196477880674 -0.13161330348444072 0.04481759834313076 -0.3588418162493042 0.3769756207895739 -0.14470893966036133 </vector>
                  <vector>0.43056378380804106 0.19815271593910305 0.2296330298202769 0.1629672005854965 -0.2134262836690514 0.22019334927692874 -0.19729099285600138 0.12304005634499823 -0.3402764302555494 0.06217852285207357 -0.28857969182290033 -0.051981547012463304 -0.06938386623928079 -0.09002476963197983 0.011572704995195894 -0.13882982198854307 0.03416682540684397 -0.3741071800315895 0.40302092081242546 -0.111588526334024 </vector>
                  <vector>0.4162296977521148 0.1950997637738874 0.23348528988889528 0.17503677287785252 -0.21917590695972222 0.2180631706588458 -0.19072904704909666 0.14550901036171832 -0.37594008642064064 0.06353407229586269 -0.2794961999360005 -0.07434964940822955 -0.05416064075459752 -0.07525140172756392 0.05017243082935653 -0.13362551995630573 0.04627550421432028 -0.3609208423328128 0.3733389584353707 -0.15309537654325475 </vector>
                  <vector>0.4081813027120996 0.1987289028820582 0.23158465127443228 0.17581018295156337 -0.19296147363854466 0.24816199524471066 -0.16788977178684106 0.1503350765545562 -0.34634853561916834 0.046289169161296925 -0.28962688579774504 -0.08080473158949178 -0.0752252045705509 -0.10404961986864059 -0.00234021682838325 -0.14831438202988642 0.031163232121959074 -0.37369154935897797 0.4034629021327425 -0.11246504394718805 </vector>
                  <vector>0.4177342201042006 0.18189297782832467 0.23457338437436892 0.1844670291206998 -0.21430746251366492 0.23504859570751066 -0.17929966869903935 0.15754208863924898 -0.36579176744093694 0.03758109354487381 -0.2743727577328178 -0.0963855789287636 -0.05711285348435109 -0.074223145595041 0.02068655447228912 -0.11776259783013024 0.029157844448818873 -0.3657008866786312 0.38873250647113283 -0.14245957580809152 </vector>
                  <vector>0.41854681462967713 0.19121454785770897 0.23209519953282323 0.17391328130247904 -0.20860898577478787 0.2401485788607316 -0.18833425229757939 0.15620022684835586 -0.362155552543672 0.06184422480444042 -0.25990432946573666 -0.0962580899039431 -0.07071061793269205 -0.07943449011328416 0.01595649014417696 -0.13989828827384454 0.04594555036459258 -0.37938699080279303 0.3771696833431981 -0.12834300057985093 </vector>
                  <vector>0.43580819078716465 0.18908777241127578 0.25005489941266423 0.1777111061535456 -0.2079599317379779 0.21960994239548046 -0.18823250041299666 0.14947112905426455 -0.3724130813092056 0.04237771288679699 -0.27572933620100704 -0.08218029359819973 -0.07345109771818442 -0.07223774964311397 0.013115205028784459 -0.12415083620239943 0.058968938030703855 -0.3625610364258828 0.3598387141200544 -0.13712774703176714 </vector>
                  <vector>0.42970615272728085 0.19020372881347694 0.2447849965256364 0.17355151175616776 -0.1891000775289583 0.21749851678664672 -0.17825623837715848 0.13341464460474037 -0.36526800709129803 0.04465593813006282 -0.31716442466865324 -0.06373913343125814 -0.06676414605805825 -0.08816959563939011 0.0023157850724636504 -0.13290983257308372 0.06062205377498201 -0.35732005739259637 0.3791239056237635 -0.11718572105476648 </vector>
                  <vector>0.43706599985724925 0.19882307265813418 0.25555691353245014 0.17020551058419311 -0.19372295438624104 0.22224248733495433 -0.195793084938118 0.14114998557312178 -0.3751417655804951 0.05717602765197501 -0.2845919293417017 -0.09969714110884856 -0.06934826918028192 -0.09612096973436321 0.01393123940520357 -0.1414768303348523 0.03645586331028734 -0.3236294280993075 0.3755879873216478 -0.12867271452500678 </vector>
                  <vector>0.418763308990653 0.20032294706440376 0.23378456348779092 0.20804249552271434 -0.20455694761518156 0.22662833220916173 -0.19927114873522683 0.1427787650904443 -0.34472305937341574 0.048855498946487504 -0.267387948207825 -0.0625213702218617 -0.05735753514779008 -0.08888725952252224 0.005562145204679262 -0.12315075989694416 0.04899365869231853 -0.395277819898627 0.36619296270399737 -0.15679082929325666 </vector>
                  <vector>0.430519499640326 0.21391687462210968 0.22475890290664227 0.18720649470517767 -0.1954601489357602 0.2202414340604981 -0.176395757860082 0.13267427339776985 -0.34629614828576916 0.04449724452790835 -0.2996973534657784 -0.052031609880390656 -0.07131679878926414 -0.0868579706736376 0.016375784260309778 -0.14323960502932603 0.04297249930628066 -0.3770385723063395 0.374539521223095 -0.1393685634237704 </vector>
                  <vector>0.43902656052761607 0.20337370903737262 0.24753616512358498 0.1836648018292788 -0.2035546784364096 0.21633643787176482 -0.1802296581349283 0.12410064882773665 -0.3546918639375263 0.051965456865465054 -0.3069589035507525 -0.08448990214087282 -0.05651118104053621 -0.0857543981174529 0.02636496176087684 -0.12722549555626123 0.01966579769987626 -0.3553392238974361 0.3693527999881988 -0.12663203471959475 </vector>
                  <vector>0.4442597936547137 0.2141260770919296 0.24533782728855158 0.1756727373979461 -0.2130382143969508 0.22122075208386344 -0.1850225108525987 0.13240038350982142 -0.33547661287080616 0.04321706518942414 -0.2839615577286585 -0.06420842108553942 -0.07731695658054535 -0.08865428087900945 0.0032592923144052037 -0.14849134009807652 0.026038528165183747 -0.36382489929493395 0.3759204110067052 -0.12145807391542557 </vector>
                  <vector>0.4318079524173593 0.21916968499994177 0.24000159407587668 0.18002087807792388 -0.17531021246634296 0.22333920936360313 -0.16151717502497737 0.14357566915664224 -0.3595702814354095 0.0441780576333772 -0.31257148189619094 -0.0935340734478402 -0.06902378686520305 -0.1019006585834724 0.026678959426087022 -0.13680416040394072 0.009719808232511853 -0.36062063570684544 0.36978462353628966 -0.11742397108938929 </vector>
                  <vector>0.4464716160928778 0.1958828097729941 0.2395356153279298 0.182035071990722 -0.22453440460543106 0.21418839331489065 -0.19954433871552843 0.1483897876756246 -0.3879025966660425 0.08222663302624758 -0.2610393045949981 -0.10609123403089374 -0.040865752531128445 -0.09647155257984125 0.05086623374602704 -0.13487737467121594 0.03612061110144496 -0.3367627535533242 0.3408923208448481 -0.1485197809452043 </vector>
                  <vector>0.44879137918421713 0.16902847806782167 0.24182676491177768 0.17965513768747005 -0.203961428440495 0.21225832828438881 -0.20355733877907595 0.1332001311962252 -0.37085352462279636 0.055912494800739905 -0.2980827580318124 -0.07350759235904898 -0.07417029602822131 -0.08475339894974362 0.015748691701710255 -0.13477414922607842 0.07156618529750615 -0.3325944048896522 0.3726923248071896 -0.12442502461212299 </vector>
                  <vector>0.4208644290100686 0.1687382660342705 0.22399242665950425 0.18793556431791403 -0.19367410428016868 0.21468464175873453 -0.16794386556577812 0.16736171596698546 -0.3892478275515189 0.055329728954413 -0.28371512364161744 -0.1083291368398705 -0.049633340769812545 -0.07663032129796996 0.0213779180075331 -0.11023278429895272 0.03341234209394257 -0.37940132885505284 0.38456714603784725 -0.11945634574047186 </vector>
                  <vector>0.4236951132839696 0.1762359596266484 0.2413824249135469 0.19427577263273899 -0.206731045157046 0.2133423950930386 -0.18151491139635595 0.16032367719708623 -0.36356382815627997 0.05390523535074929 -0.27820008954241027 -0.09505939191395987 -0.08018931267254756 -0.06218420114357941 0.009402234078593238 -0.1267292693244418 0.06458628990748622 -0.37547855207875713 0.3711331247410438 -0.13863162543952368 </vector>
                  <vector>0.43676054811551057 0.1760532786096231 0.25535373559911145 0.1823535333090241 -0.22644106277010198 0.23371355105629904 -0.22071417280993857 0.14192695262460076 -0.3572606191814363 0.06533143421108145 -0.24422383260385633 -0.1177658539224517 -0.06524171940375173 -0.07721919925541715 0.004609198927514492 -0.1166581111112974 0.03882276369004862 -0.34597245846753444 0.37833516043689974 -0.1417631270539276 </vector>
                  <vector>0.42081159617322633 0.18132748837900256 0.2412428584099977 0.16571461995735026 -0.20729695590913516 0.22028423371818995 -0.18259111380459797 0.13997930290607183 -0.3826664386674628 0.05953351712754676 -0.27925303221524966 -0.06703383425885083 -0.07357239695563694 -0.07689846967136466 0.013888900256038544 -0.1332234603673091 0.06750148876994888 -0.368932459564094 0.3819350939428715 -0.12075093822654337 </vector>
                  <vector>0.4449348035338829 0.1804137586358739 0.24025368964956895 0.18486087829176384 -0.20367150272710982 0.21403313164218726 -0.1828306848723297 0.1352369048503483 -0.3937364644550725 0.04407512257854368 -0.2839858713273288 -0.09290115554440032 -0.05317661488717351 -0.07361884330616159 0.03007511937864079 -0.11001133830294685 0.034656059131757115 -0.3431389848331712 0.3674814665751646 -0.1389494740120373 </vector>
                  <vector>0.44157969123598245 0.1935412987197943 0.23954582125477353 0.17572490178776357 -0.2174760345251412 0.22973020933866886 -0.18866379080500612 0.12894977340207406 -0.35075897482278795 0.03743561479089312 -0.2896181014927198 -0.06772664328634048 -0.07862114649455469 -0.0648507362519835 0.035786652202824884 -0.13263177651496616 0.04447932430160938 -0.3674297845342631 0.3637465591450205 -0.13274285745164133 </vector>
                  <vector>0.432342028181379 0.16842295140311564 0.22925481225437766 0.17676599134286297 -0.19708293489312564 0.2137172386916657 -0.1743890655224009 0.13280269859240426 -0.37892958483823314 0.05653782632227334 -0.3050467325946596 -0.08963253030583825 -0.07346551302167614 -0.060615548612919255 0.026298334725224824 -0.11606057186046548 0.05313309161951621 -0.36399110979736204 0.38788556408959773 -0.11794694577573739 </vector>
                  <vector>0.4326669845374628 0.18229647025379742 0.2518767611235414 0.1713162495484504 -0.19317008030077548 0.2097631552095896 -0.19143070062033324 0.1306001909552037 -0.38909282163733994 0.06371329986672519 -0.3166524246010993 -0.09311137665512273 -0.05137018895761315 -0.07972189836330193 0.0424334298302698 -0.12098694471342808 0.05109977719693434 -0.336480035944725 0.36363926342895264 -0.1273891101571884 </vector>
                  <vector>0.44196106452994793 0.1977983040239102 0.26811584570284475 0.16759158951327185 -0.22401606900352145 0.21655424194234565 -0.18842762655800482 0.12887274477823718 -0.3578011249588168 0.04520142912112406 -0.2981201349566425 -0.07525689903042626 -0.06386926205243945 -0.06702541946019117 0.028688319976310037 -0.14211286414744534 0.039492772151827234 -0.3508406820609178 0.353976215168496 -0.1207824446799089 </vector>
                  <vector>0.4397311664508391 0.17929387958537163 0.25084726479915587 0.18303154539509967 -0.20444635364868488 0.22242725242657366 -0.18166486336079682 0.1396806028676459 -0.37931347251490294 0.03030799443533906 -0.27897087882940214 -0.08939943925267413 -0.06452813897079554 -0.0674404419301365 0.025917815447776733 -0.11279043264832832 0.024051308724112014 -0.36553033374397614 0.3683761519026983 -0.11958062713491385 </vector>
                  <vector>0.4436798930522359 0.1766001089360123 0.2435846463718003 0.19113460678598565 -0.2037748376854529 0.21826255425213636 -0.1841542618254594 0.14072465738163462 -0.37321363932364404 0.02306297656347254 -0.2908143533423662 -0.0782379792380796 -0.06931963972051473 -0.058373871673029536 0.029035234968575664 -0.1171129021659488 0.04273857419078847 -0.3616858777931151 0.362238383314037 -0.1343742730490684 </vector>
                  <vector>0.4360146598526158 0.19018863235166267 0.22951538354651532 0.17197491835560985 -0.2081921951780612 0.2162008392218448 -0.2012441249073871 0.12217863135726083 -0.35568163342489556 0.06780813159131173 -0.2889729411895673 -0.06671362768902092 -0.06826507469968435 -0.07517910927584565 0.02184239313073937 -0.14017287513627993 0.04735426064642452 -0.361959956846872 0.3876292722233007 -0.12432558392967133 </vector>
                  <vector>0.41861877153726024 0.1765334127696766 0.2271782997864402 0.1800547335778237 -0.2037589671797686 0.24362424003796854 -0.1761917512594307 0.14861517755023912 -0.3734189531033193 0.05628309721776767 -0.28580314393539075 -0.09879890433419164 -0.05615979566175215 -0.06868379958840715 0.02955024974773697 -0.14135871867224314 0.04779735710265891 -0.3746200265386377 0.37218793296556535 -0.12164921201999579 </vector>
                  <vector>0.41295329464360997 0.17981162957298985 0.2245557269708939 0.1856066922125943 -0.2100941151228353 0.23158459887216332 -0.19598574579535463 0.1507834849445256 -0.37085082100376554 0.07992892842899291 -0.279632810145826 -0.0846320476415598 -0.06277262281237621 -0.08435994521904513 0.03569587360926593 -0.15946271043695073 0.07296756688030255 -0.35433504380005243 0.3731636527760853 -0.14492558693365817 </vector>
                  <vector>0.43693982747943316 0.16352211717925336 0.23414818040709467 0.17819528705549564 -0.21337815696608922 0.22702061038214638 -0.20090992955384776 0.14887232473674605 -0.38251000275402863 0.08857286025947632 -0.2668529588137455 -0.11826089257200605 -0.06826245758549716 -0.08752278380419022 0.01503867465789402 -0.14145991920699336 0.07014883044532916 -0.32993628331225905 0.3756379926834578 -0.1290033207176709 </vector>
                  <vector>0.42466590520124314 0.1796295452327869 0.23738849554000319 0.17903016329996985 -0.1934521286951935 0.22694569520045044 -0.16807675500512814 0.1436754673292055 -0.3692809275861362 0.025374480986968324 -0.31440843682298414 -0.06320980910236056 -0.0670169587257751 -0.07451668186293174 0.014849963507614809 -0.13551137284117973 0.052788397833451274 -0.3636342664104192 0.38254244475290444 -0.11778322183248954 </vector>
                  <vector>0.421666341843825 0.18640844825663055 0.24429733274432125 0.17201382428279632 -0.20459549117232867 0.22796735603279944 -0.1911970915888964 0.14062348040724473 -0.36555264778602414 0.06425384946804912 -0.2952968218783395 -0.08035871462091276 -0.0761263703780932 -0.07451670753537462 0.023221026811999876 -0.14604247622569008 0.07741896522663926 -0.3574514691625354 0.3661647561768965 -0.13289759090300757 </vector>
                  <vector>0.4224257190498299 0.17712310944483223 0.2320236956412108 0.1672049516590659 -0.21540224982317172 0.22006859922871427 -0.18318441543013664 0.1307844961764867 -0.3697028908894893 0.06566820751855179 -0.29642683085501664 -0.07408139804430311 -0.07827039094566444 -0.055008342423504296 0.028573639817467023 -0.13255275567106756 0.07651029960724282 -0.3651110639445061 0.383453423827728 -0.13409580394427068 </vector>
                  <vector>0.4340582550629317 0.19310863425328723 0.2423051625505535 0.1821082736251953 -0.19606864932095136 0.20637431030481476 -0.18031108883725616 0.12299642589823981 -0.37093937028544943 0.04577087088371569 -0.3175138737101589 -0.07359632009200073 -0.06685389194585034 -0.07198731005183437 0.04650394420557394 -0.11842441426323574 0.032993070636251724 -0.35015077955290286 0.3758264416443552 -0.13619969100527907 </vector>
                  <vector>0.44699009129435174 0.21960341774886172 0.27354158132437245 0.18783600097987038 -0.20764736078778118 0.2056302417569603 -0.17773309050510033 0.13012114675797457 -0.3583351721971231 0.03528588658948219 -0.2842464637630493 -0.08240837750222495 -0.06468567233762396 -0.07930000312723082 0.0072913900634878365 -0.1261945794393492 0.013004351797312762 -0.35642528402729035 0.35182034511115334 -0.1341484497370541 </vector>
                  <vector>0.4341753771391669 0.20472366787311802 0.2592914340427668 0.17926948217858002 -0.20481981988607223 0.2212348801982981 -0.1633704682545458 0.1323825860033667 -0.3663855579500108 0.030067283039520498 -0.32003838344481594 -0.08491403899985135 -0.08340961894074884 -0.06525833075181353 0.04751260937311348 -0.124393934671646 0.04778573765085765 -0.3431709940310464 0.3492586902702891 -0.14994060083852595 </vector>
                  <vector>0.4334719954899724 0.21121235906076463 0.2489071818021749 0.1863879260671487 -0.20765753835740786 0.1958570148421636 -0.18366261935945055 0.13648217887960246 -0.36714855916233147 0.0534377559872708 -0.2894192988746624 -0.06703213119026137 -0.0842296465435074 -0.06721978317994329 0.03181437562129588 -0.13024413625992842 0.05938260617952429 -0.3538725833080926 0.3585415032043918 -0.1650086008987244 </vector>
                  <vector>0.4279521943795382 0.19781988088862518 0.24411761053667058 0.20005715590225148 -0.19781062205880054 0.21115067174598662 -0.16977295473177814 0.12137327304854853 -0.37356995322254005 0.04324998107971333 -0.3055351334642728 -0.08412938977722473 -0.05442329293009001 -0.05242558649542452 0.05517094354561103 -0.11115394021093282 0.019545001699428327 -0.3826683922259051 0.3543262062462333 -0.1432736539556382 </vector>
                  <vector>0.4319558967345202 0.21960782690130404 0.2600369329762066 0.17535769860080355 -0.2020172197899892 0.21249732819482137 -0.17832993661942848 0.1293679783265868 -0.3702982814030285 0.04631141467159976 -0.31207005842803426 -0.07881602242301311 -0.060677262440698515 -0.07333449588639465 0.0499587978165045 -0.1325164281600117 0.03735805045640502 -0.34735642007225476 0.34408308069754184 -0.15111888015344177 </vector>
                  <vector>0.43573030260788304 0.2067938100676217 0.2476507005422166 0.17619482219170998 -0.18292274474594417 0.18592745980782577 -0.16281806881047428 0.12874870928412638 -0.37429849632368456 0.05638357691891675 -0.3160604999442355 -0.08369449162638327 -0.0676669343773737 -0.07176199334446795 0.028665718447776982 -0.1308755712182004 0.005371123657663374 -0.3616027689130758 0.3863488989461725 -0.10611355316807414 </vector>
                  <vector>0.425259244284545 0.19684949357792503 0.23956178745964252 0.16534056538248193 -0.19318275028495363 0.2249892161039296 -0.16446645467411125 0.13600169379745602 -0.3728852454068573 0.04278475600348263 -0.3039986461777861 -0.085343451194579 -0.07444883622610662 -0.07141489273762541 0.022049861086918907 -0.11292306592779912 0.04228162818117313 -0.3716347595860306 0.3798294117575355 -0.12464955541924176 </vector>
                  <vector>0.43062930461568183 0.20956775749024792 0.24324074980394444 0.1915328244418023 -0.198480954375999 0.2092892183803495 -0.16415250383768837 0.1333365737923003 -0.3596574853809157 0.044685634574341875 -0.31618654464344886 -0.08284371046370721 -0.06813356093867026 -0.08214408500919652 0.03310936834665673 -0.1310658048738336 0.025618092525213798 -0.34427031361400123 0.3740135338852254 -0.14808809471830317 </vector>
                  <vector>0.4397824273556662 0.20787243347720763 0.24186868064934267 0.18584041065974885 -0.20624174586362853 0.2150279138812993 -0.16629681744035194 0.13914738868337917 -0.35787128860137496 0.04078336423345686 -0.2974991769602798 -0.08351834098998617 -0.06804770425157051 -0.08343301300883355 0.016793689338375193 -0.13218957134269518 0.025399560117887535 -0.35086851452915246 0.37211237565593414 -0.13866207106442457 </vector>
                  <vector>0.4183610318682877 0.1904184456063156 0.22609279743072702 0.1755210363847705 -0.2206812399671507 0.21828418726229276 -0.19776674238168723 0.14602929023239586 -0.3514951503085526 0.061198080625379715 -0.28773928787350794 -0.08868449490852785 -0.04786768419486382 -0.0639753304972446 0.029499167638121868 -0.12853597059811767 0.03241834873484555 -0.35893296820309906 0.3991787590537799 -0.1513222759041651 </vector>
                  <vector>0.42597415885608586 0.1829297720442607 0.23413882343588083 0.16940213202581253 -0.20667555167746915 0.2173153952671861 -0.1631915190330907 0.13025722810024065 -0.3827723438140671 0.052096176968506346 -0.3402790562777914 -0.08454864538236724 -0.03589560760720641 -0.07879229822507644 0.0777425300117312 -0.1077977744870632 0.02611619369534591 -0.3595559792320245 0.36484237241058104 -0.12130600707947489 </vector>
                  <vector>0.4571167815940214 0.17647599879814893 0.23432438627840194 0.17549136727571446 -0.170793690470651 0.22571122942093377 -0.1467174133774552 0.14248290352533505 -0.38942000913757613 0.013746488387983216 -0.350887245717148 -0.09649776282065366 -0.06874125869838385 -0.07564307867078557 0.03051759685436399 -0.13263809294204618 0.044436399836639134 -0.3249581789483521 0.36016445283778736 -0.10417087402627798 </vector>
                  <vector>0.4595591490923721 0.17741042719665603 0.23798362969471246 0.19147818584902365 -0.16846835719250192 0.2085680744561791 -0.1878235790994313 0.14889035405927842 -0.38503507704910633 0.04851550507297221 -0.3225167882300374 -0.09697636247017938 -0.0739479128568491 -0.09504672292439315 0.021289628939355106 -0.14086526174904548 0.07136337686428657 -0.3170305899849954 0.3475959298371995 -0.1249436095054962 </vector>
                  <vector>0.4536341564831151 0.1890474701394733 0.2405880988135696 0.18130493478132428 -0.1904746861610192 0.22295232551917588 -0.17224738770967338 0.13948424302670404 -0.37168947829457877 0.023093891177539717 -0.32360525279920016 -0.08389003634135508 -0.07761484829207341 -0.06922343941026214 0.041109163740478724 -0.12615185415113483 0.05628516403722151 -0.3424311910321367 0.3440150701821595 -0.13418634370932878 </vector>
                  <vector>0.44404511938914093 0.1771314910754193 0.2447251219314377 0.16981693173434836 -0.2030113013341161 0.21061882218410818 -0.19336482529496593 0.13052014273288087 -0.3945717845588763 0.05535248848586382 -0.3172752768344704 -0.08724919440336328 -0.06896374454488864 -0.07562651675221617 0.0462284256600919 -0.1307354462540985 0.07477157585514425 -0.2966689644538196 0.36741668973150277 -0.1531597543491229 </vector>
                  <vector>0.4627479599235623 0.20354009156110378 0.25112495432552834 0.18041371125051414 -0.191367739800512 0.19978854569530835 -0.18708317829501114 0.12808088220641803 -0.35857584972917433 0.04886729489113803 -0.31208862345056165 -0.08564151493186732 -0.09072084529966307 -0.08378345210075902 0.028358475427500588 -0.14590715839197846 0.03427802454984735 -0.3209767017882472 0.36332682234848357 -0.12438169839163016 </vector>
                  <vector>0.4499126009800153 0.18656702230455657 0.23742668252474344 0.16536583531304155 -0.18978351141733824 0.18567196352674653 -0.18019293592686067 0.13291710893727343 -0.38338863177728255 0.06462489162030247 -0.3349256817455392 -0.07502360605211508 -0.0787988153943256 -0.0745930126165478 0.039537539920956453 -0.1401814342299275 0.06825197118309095 -0.32129334943658167 0.3719607816525401 -0.124055419366748 </vector>
                  <vector>0.4552028327639229 0.18309506836896067 0.24170400943538267 0.195179734386044 -0.19397855245779091 0.22659610892571064 -0.1857415547233785 0.15600752277061453 -0.37163074642973704 0.025954691510222692 -0.2812050238502537 -0.10194566788856571 -0.09013901931314944 -0.07858074278339539 0.011508487764573938 -0.13411868152136458 0.05547998273165464 -0.32410811562095165 0.3587995840787753 -0.1480799181472755 </vector>
                  <vector>0.4389575293643778 0.18174642260459317 0.23857168692814043 0.17258468830138632 -0.20840473152055272 0.22265281361297376 -0.19302111225743993 0.1538819911538173 -0.3742166661402249 0.036960309377640506 -0.3036362890997434 -0.08330995158315474 -0.047927995405876264 -0.07672481086747729 0.048492320997320607 -0.12099600105567279 0.04706166200419129 -0.3522794585220597 0.3541235951298073 -0.1345160030220466 </vector>
                  <vector>0.46388494445083034 0.19073387934315378 0.25147206435107405 0.1659606750921865 -0.1928255392020713 0.18774598558564787 -0.1916164314631807 0.12119052013027243 -0.3684066920938588 0.04219516631893706 -0.3379909935494432 -0.0513175299300828 -0.08968601979366428 -0.07475018231671471 0.030135218118125025 -0.14924511222558862 0.06944322099284009 -0.31247243315278567 0.365590228189349 -0.12004096884502582 </vector>
                  <vector>0.4434613386666354 0.19255308604158214 0.2564432045968897 0.1895608527840213 -0.20552816582223293 0.2271365314010944 -0.1868807837420527 0.14748925183357486 -0.3748674516844561 0.029018905819106905 -0.3183663724931683 -0.08989234130178315 -0.06158022913570965 -0.0788875903011883 0.04880611678542078 -0.12905870536585073 0.07334881551678524 -0.3179661739355869 0.3251635273118888 -0.16995381697497058 </vector>
                  <vector>0.4620548387679876 0.2253803603108891 0.2711468250311742 0.20034749230803825 -0.1859311381212954 0.21334819832156926 -0.16485744854930434 0.1275301755494219 -0.3714455980274454 0.030877792108621613 -0.34209357161415976 -0.10313214211314752 -0.05796548189983178 -0.09065311996148423 0.053150690566691076 -0.13734775274070699 0.03283239013278222 -0.3080580078565984 0.3031084937134012 -0.1582929959266025 </vector>
                  <vector>0.43433659004384234 0.1780405964892957 0.2371403316222575 0.18838299337828826 -0.18918961669418094 0.21681616951545699 -0.17652359484128455 0.14911958813414977 -0.3706386958428669 0.05119054622918129 -0.3068957288167716 -0.1103065911125532 -0.06545793071512472 -0.07334267429480573 0.007683579304937951 -0.11977737033392957 0.05173407480960114 -0.34671428072165444 0.3778109911295895 -0.1334089772834294 </vector>
                  <vector>0.45653887204386545 0.18663916330807967 0.26226708253845527 0.19841329963216398 -0.191774876395775 0.2131113908289043 -0.1788703659701907 0.14497161860012345 -0.3691533145630806 0.03605594148999604 -0.3119108837801363 -0.10850236082575057 -0.07199597463911625 -0.08486605084258558 -0.001293182882601919 -0.1308714064798761 0.05839669323933681 -0.31344344153853043 0.34779595040924305 -0.1415081541725245 </vector>
                  <vector>0.45350146871708225 0.1831440066425501 0.24418421203999147 0.1866899053742343 -0.1942991788555985 0.20439205684203293 -0.1795918574814041 0.12891335057411674 -0.3831266726809571 0.03205588140542617 -0.3445269858948347 -0.07885374245518702 -0.0570583547043436 -0.0719708280175006 0.037194255265183926 -0.1260091219172547 0.06801327019777342 -0.30111942021924554 0.35570984339710726 -0.15724208822917285 </vector>
                  <vector>0.44217284885597213 0.18333826686367932 0.25895443776571064 0.17489867895476519 -0.18938745193723508 0.22358709881773164 -0.18055719733224188 0.14408547955927625 -0.3768911809467901 0.03310791705182846 -0.33467384360237984 -0.08600332059015528 -0.07906321340347887 -0.08346779261518256 0.03115112033296111 -0.1498534035905203 0.07705149569421113 -0.3057865617766463 0.3512429845732708 -0.1339063626747768 </vector>
                </data>
              </datamatrix>
              <datamatrix visiblename="Asymmetry" covarfromorigin="false" matrixtype="6" iscoordinates="false" issymmetrycomponent="false" isasymmetrycomponent="true">
                <data>
                  <vector>-0.01551171066186724 -0.008489713571466218 -0.020284756717650426 -0.011452131681279232 0.00209147244375385 0.014419645185290625 0.001989658598822275 -0.006985275377475592 0.011407314898537857 0.020291487343060757 -6.230677611849256E-4 -0.004726227857150794 -0.00795628219114293 -0.004643940262951743 -0.004191640724825859 -0.007087058592322643 -0.004872271718936033 -0.01045981788065753 0.03795128383449331 0.019133032694952354 </vector>
                  <vector>-0.009507920551321047 0.008493254928907845 0.019316025578508367 -0.0034522827902734587 -0.011799093525749038 0.005467694892637043 -0.004923130356049132 -0.004154336505787337 0.010680368861241352 0.004124892763037666 0.010291749506003867 -0.00409563678842037 -0.01870809765429083 0.006284976159228656 -4.6166365136031395E-4 0.01622535242457951 0.017636726150905113 -0.010878026080468395 -0.012524964357888857 -0.018015889003441823 </vector>
                  <vector>0.015152805741864062 0.007042343124422035 0.020940474462153053 -0.0032059081242161724 0.0091966248380278 -0.006990852532596736 -0.0035779243123928994 -0.008063289896890646 5.607060806623321E-4 -0.012441880369060854 0.010238708088946835 -0.03010020921013632 -0.00882821397069411 0.027309130331894083 -0.020741160677354046 0.03673020186834687 -0.015228084506001147 -0.008912278617033143 -0.007713935745211786 -0.0013672565747298582 </vector>
                  <vector>0.011464730063264206 -0.0158897793500285 -0.008144446264691324 -0.011384439331911106 -0.01332028048407996 -0.015245544188100202 -0.0027166481438297696 -0.02075461276404031 0.011110842939780374 -0.011010887954943732 -0.045556646460058525 0.05441269554420072 0.004990243723150635 0.009286157071010215 0.0129760544221133 -0.005982468293471016 0.02550165942640696 -5.0697953756673186E-5 0.003694490777943593 0.016619577221041126 </vector>
                  <vector>-0.0011885946312286122 0.006011972290324269 0.00992175203576734 -0.009379422376862956 -9.06803420120339E-4 6.292804094090165E-4 -0.004986801128221308 0.004457963386400116 0.005239371634496781 0.0047589595563301 0.0058687381039240205 0.001261175423841257 -0.0020435546346873473 -0.010673803327482717 -0.007360201574338948 -0.005923051752857317 -0.0020590790443338336 -0.004788152550155245 -0.0024848273412580446 0.013645078941054323 </vector>
                  <vector>-0.004147726453912426 7.796283466236231E-4 0.022320447198782067 0.001463443010410237 -0.008897665101892105 0.014267504304924183 -0.00554368762060331 -0.004977929846336715 -0.008995342954458807 -0.00682583173334686 -1.434179017617554E-5 -0.013634614923913616 0.03688847018357774 -0.012731210860573716 0.0025430622496652767 -0.005031401013435438 -0.02825630961441908 0.025679927655629042 -0.0058969060965638476 0.001010485060020272 </vector>
                  <vector>-0.006274341978255216 0.022633138433299727 0.0051820413323611925 -0.006682401544167715 6.837099454721218E-4 -0.0011696852525697465 0.002937437277262256 -0.012789911763735895 -1.3226731511728484E-4 0.01709278810255406 -0.014067485175931926 0.010033917359383013 0.012999759448096587 -0.008657239168196162 0.0063766993604696814 -0.008012069438737834 0.011552094187766454 -0.002903385371541445 -0.019257647082123464 -0.009545151356288833 </vector>
                  <vector>0.0022678072342367517 -0.0030109635038563787 -0.016168368444212516 0.0030144330088051896 -0.02981582896413193 -0.01029103414209459 -0.015371702241737312 -0.004273353042623967 -0.010959382646932636 0.010358487512291431 0.03915271417051763 0.040637177672569066 0.0015185550324194677 -0.003043339192809011 0.023557749940538115 -0.029301860676216554 -0.004625747452495138 0.005839712028208877 0.010444203371798189 -0.009929259664275103 </vector>
                  <vector>-0.012696850957285732 0.002133557087839355 -5.948982857480745E-4 -0.005246038693039384 0.009821189565517724 0.005786035929592509 0.004607053492610813 -0.012804152348148579 -0.0018893347559509333 -0.008542912378044193 -0.008399109362453472 0.011346542551336922 -0.011034610688950619 0.002688314532540148 0.002829605799703594 -0.0033503145494959696 -0.008726148104181278 0.0072022550479125536 0.02608310329673874 7.867128195074846E-4 </vector>
                  <vector>-0.025092716219582034 0.017465583985634192 0.025334836296070556 -0.007549223189527471 0.005895487796670651 -0.007022440763094384 0.00863026955101201 -0.010674217546622178 -7.848061338632251E-4 0.016265355363566047 0.0012897909103284366 -0.006191539250903377 -0.006627944336011542 -0.006420915439539529 -0.005410127984165607 0.010093297315766026 -0.017223923367641725 -0.01237148546902539 0.013989133487183003 0.006405584993747437 </vector>
                  <vector>-0.015259942484220579 0.010513895586248129 0.04220906907644745 0.011596441226458476 0.0014302963629810594 -0.018297149101033527 -0.003362242843664237 -0.010228215599688284 3.784590685406153E-4 0.010576274004281017 -0.00615096415814953 -9.997955552303872E-4 -0.004340568703569581 0.002890285676218282 -0.008090515279867854 0.0012268240046735546 0.00785337107795886 0.0026523159601940516 -0.014666962116456739 -0.009930876202120548 </vector>
                  <vector>-0.015247948388699029 0.006024083131478619 0.008922262061492992 0.0011815697694481098 -0.0013759554095613413 -0.0108346983764262 -0.0027747561416010535 -0.008103760813501115 -0.0011484885546482748 0.01180756385266317 -0.0026567231574881056 0.00970560159301355 -0.014229357320821964 0.005085275050649929 0.005228326863553873 5.788325057505539E-4 0.017078052157475737 0.004622923208933372 0.0062045878902976526 -0.020067389922010237 </vector>
                  <vector>-0.020169932724244555 0.003807645149806138 0.003966792552497961 -0.005194091659319222 0.0028183041457271463 -0.002289818395024956 0.0020452167231684026 0.0032734011621105563 -0.014734283907099632 0.0056488120975961426 -0.006814947530401516 0.020899702277775017 0.005636830782579136 -0.007692091593800146 6.531102154732557E-4 -0.005994204476993781 0.0288960681578128 0.0011073738596228955 -0.0022971584155134783 -0.013566728421772006 </vector>
                  <vector>-0.02599685244563421 0.01398125571874137 0.016206387804994227 0.013501372051088312 0.006197413879060615 -0.0061529198888111425 0.018538678296515287 -0.011938464707321905 -0.010646875491923669 0.0038546858193843764 -0.015377667893549885 0.010012317216983646 0.015921437671452224 -0.007409841530576097 0.008110274377657406 3.648405082763151E-4 -0.011503447274388928 -0.005260647714933675 -0.0014493489241821922 -0.010952597472831949 </vector>
                  <vector>-0.03197350534762722 0.034256652001577514 0.008167261975380119 -0.01811230596478164 0.03467765545003021 6.409600027793838E-4 -0.005974026515766839 -0.021361626956933888 -0.0013059964247394973 0.02030204575923948 -0.05715872016373236 0.0477570370361127 0.015697752432156195 -0.03563851818588516 0.00565499815238563 -0.04806827200072211 0.030963453432575783 0.02200548756179299 0.0012511270093373827 -0.0017814592531800455 </vector>
                  <vector>8.107883784282954E-4 0.003804593722399746 -0.05096080362578198 0.013505972005302846 0.0028332303368376888 0.002995571399135477 0.008213933328146239 0.011523219967392917 -0.01688446370149882 0.01912128856823611 0.004504546365873718 0.003595518088287959 0.03540957286361886 -0.014430837529388243 0.013739890672269453 -0.008198879997549091 0.009818937992665241 -0.0047847677315729364 -0.007485632610557957 -0.027131678492245875 </vector>
                  <vector>-0.007607546614342264 0.010521916048542801 0.007496703745100308 -0.012939130927487358 -0.00932665116928355 -0.010285226137045633 2.7990644207442905E-6 -0.00753573212263095 -0.016487714358680516 0.005303561151497327 4.738763103164789E-4 0.013834964496067095 0.014486555457103784 -0.0018308692769418433 0.0035690563734730486 0.004801006496208821 0.001959524287804451 0.013243196397731527 0.005433396904086341 -0.015113686125942494 </vector>
                  <vector>-0.035147557956026365 -0.002772906930835234 0.003470903209930931 -0.01725200131971616 0.010409766700432727 -0.017713477808822736 -0.00886706582179389 -0.012273454773842868 -0.027299003789628018 0.026800211046670325 -0.02315161589707415 0.022623825744327128 0.015518833317410871 0.0010572564850427346 0.02249063608112114 4.971376078700684E-4 0.019880591898985 0.0059995204147824666 0.022694512256642096 -0.006966110465475836 </vector>
                  <vector>-0.012433206847260347 0.01726217418222145 0.002688001430570658 -0.001988606006082083 0.013546258785675003 -0.012123030391132383 0.00834563867915697 -0.004462266287595662 0.001461864346348929 0.009649779610745132 -0.01131900719259138 0.015192682062933408 -0.013947400709974453 -0.008224541049569739 0.004620238742649909 -0.01355321902807391 -4.104149411503222E-4 -0.0036121449393760052 0.007448027706575933 0.0018591718459273626 </vector>
                  <vector>-0.004380776256457997 -9.10970864872046E-4 0.037918541067852585 -0.00944164401079664 -0.001282877072687011 0.0015631655939607747 -0.0073715475713464484 0.019417428929939556 -0.007925593757436844 0.0020141496848101043 0.04724081037297456 -0.0576547443337489 -0.018751991065661097 0.02330123858818224 -0.024967467731499403 -0.004968363733349357 -0.03223879776034902 0.010494784083623976 0.011759699774612109 0.016184956062251343 </vector>
                  <vector>0.0017248634179370947 0.0030541865280655223 0.017104048837705887 -0.011575399340017084 -0.003992828414082716 -0.01274247165400677 -0.008895944368365716 -0.006763239950529298 0.003375370464899441 8.80349208750561E-4 -0.006847672414972195 1.6987472798610237E-4 0.012003008695786063 0.011263170102901024 0.007901835890171068 0.0015996899222692762 -0.02368518102526862 -0.005389990420527735 0.0013124989161899525 0.01950383087510861 </vector>
                  <vector>-0.021185265776229534 -0.015541082763847247 0.004368257575598916 -0.011239035929608399 5.894832961958474E-4 -2.1934863097008983E-4 -0.012710306832749901 -0.0028563166923982475 0.003548123717219187 0.014009124404838785 -0.011881107398944657 0.001558265378616308 0.00368189602650678 0.0024678346766952575 0.011876900954053943 -0.022191497536601323 -0.013002127312247633 0.008974534549421043 0.03471414575059695 0.025037522543854412 </vector>
                  <vector>-0.015636098251107955 0.0058031270049629935 -0.003035210554978046 -0.002514187651038474 -0.012456138559038155 0.018364477481893154 -0.0023405995919685285 -0.002096661547753148 0.010545573099176753 0.020170706920387013 0.01820897651750286 -0.007339916155054027 0.006056383234865334 -0.004798207359664526 0.005377106924232461 -0.029572789896135585 -0.016412562343130266 -0.006743986021328918 0.009692569524446859 0.008727437223731288 </vector>
                  <vector>-0.01588707176404275 -9.354743938101429E-4 -0.0016075917890168157 -0.01113139379327413 0.0028293670304842533 0.020168476267662244 -0.0031191079825610424 1.311448891207212E-4 0.012430076861701278 0.004313965512216189 0.012206633704769154 -0.004461665400371795 -0.009386252833760947 0.008182660336674863 -0.01982841201107034 -0.011419868723080484 0.003689670099792944 -0.018928933378898283 0.018672688683702976 0.014081088683760734 </vector>
                  <vector>-0.011397053157457315 0.005814175896080631 -0.01916586900965564 1.0904768288966249E-4 0.003381567373835742 -0.0044310331935203395 0.012281696408110387 -0.01818130003169932 -0.004606468203806169 0.010020678048889564 -0.02673333789707577 0.018935756469840997 0.009129380265045686 -0.003479437047987685 0.01736725511227135 -0.005041864236826621 0.001018648659584856 0.009646051762347896 0.01872418044914581 -0.01339207535001391 </vector>
                  <vector>-0.013183215370762225 0.004702824455338539 -0.021630127235569896 -0.007668174255458043 0.002257887721155649 0.0015678412396448183 -0.00982100605041275 -0.013345697653249389 0.008335327181573371 0.012670866245252321 -0.01210362714604063 0.029699860698241265 0.0013199209583747984 0.004525341284000103 -0.00279825075015995 -0.023784971810424924 0.022889148173178234 0.004780052164391202 0.0247339425186629 -0.013147942367735588 </vector>
                  <vector>-0.019489493224046917 0.004285399843711041 0.0019097572987321065 -0.0023356480155445614 0.015231211867788086 -0.013287767478231183 0.002323035007308988 -0.007052248323226484 -0.012642478820580783 0.006320965799187783 -0.029831336426730026 0.019143657830254082 0.009195289806204016 0.0021814354616424836 0.016589022878392767 -0.010246282804099033 0.009408411268662736 0.006722005747230586 0.007306580344267122 -0.005731518060924423 </vector>
                  <vector>0.0014465794524622932 -0.006416977395709261 -0.014343557293288928 0.014686202452050406 -0.0011064244141998913 0.01431016214964087 -0.001009162505579031 0.003481667962269175 0.0037979934408141625 -0.0034166072957660804 0.012302866739392848 -0.018334527663066674 0.014825181226274534 0.00911375850984704 -0.0034110682565503397 0.010702106744488835 -0.008583522096994117 -0.013951469389759996 -0.003918886292331669 -0.010174316073993467 </vector>
                  <vector>-0.0074064714418293764 -0.013918931931023198 0.01515861449580208 -0.01062066159286218 -0.00635379066810593 -0.012675159165540517 0.00504130202467426 -0.0013488569723944244 -0.007071984178455726 0.001071535349065303 -0.014182471094094762 0.004841397773641454 -0.0047732058898286855 0.0023992371845131394 0.012477752041971171 -0.004392411701702334 -0.010335206974955408 0.010464219897324212 0.01744546168482186 0.024179631158979226 </vector>
                  <vector>-0.0023111614904056665 0.008367507136063712 -0.010750524804449713 0.0019890795305590736 0.004016211061732916 -0.013721005715699397 0.004819504147859394 -0.009755700715186291 -0.008967679891855651 0.004909330134478446 -0.005282481866675126 0.027852877608365065 0.0036591591129630993 0.006288282512236842 0.0018728674719420517 -0.02876889931984214 0.0037117649754740273 0.006765152360898308 0.009232341283413825 -0.003926623531873896 </vector>
                  <vector>-0.009419550537029309 0.0062537225590768575 -0.041760839504269925 -4.920888065562123E-4 0.0068945454421677765 0.004888916483624828 0.0017086919966970426 3.148719247534626E-4 0.005393773944985303 0.025365734241452248 -9.998742023131779E-5 0.0029961771733291592 0.01958966399662959 -0.007226197167023524 -6.897127495105113E-4 -0.01756142536390906 -0.005298235805271473 -0.01256221342052316 0.023681650635833384 -0.0019774976242239034 </vector>
                  <vector>-0.005265646312614336 0.01411814449008994 -0.0054039402686347215 0.0034470515737188012 0.007632778333158979 -1.9755746955993359E-4 0.009121043638053439 -0.016782555025800006 -0.005412409774107507 0.009572290650067275 -3.501427377695654E-4 0.006599008574526555 -0.008531617308174894 0.009251731837887814 0.0035650907653875796 -0.020473224790541797 0.0012266652044472803 0.003996235429552408 0.0034181784602527188 -0.009531125269940904 </vector>
                  <vector>0.002641771006528848 3.377764852165732E-4 -0.0360665449237762 -1.6625113432947036E-4 0.011406763617139354 -0.001355760591999683 -0.0029978236868288266 -0.009102476668893383 -0.008185665726886893 0.026188238233667116 0.014546400081213606 -0.0013308282677795824 -0.001993357189841352 -1.4383060246618562E-4 0.004539282835117321 -0.010113008707617721 -0.004500659968252496 -0.006047824599741125 0.02060983395558641 0.0017339658539438085 </vector>
                  <vector>-0.007423124841068829 0.021521143022164124 -0.009633697488587889 0.0053174796997199625 -2.4492765090255997E-4 -1.7495465939260102E-4 0.01161633545232868 -0.006585434969520382 0.006337316187859154 0.007138676681778894 0.0029489449867994844 0.0070401651439025575 0.012240333970402154 -0.01008864723814766 -9.430422479860881E-4 -0.019387628281241187 -0.02830047232962718 -9.593050514577484E-4 0.013402333960782609 -0.0038214943478069724 </vector>
                  <vector>-0.012672913463862845 -0.011899829976012744 -0.01324592617866488 0.00931829272337073 0.008867961900424104 -0.005566369779358787 0.008462973280320363 0.01507021591473176 -0.006886111802912265 -0.006547802119988552 -0.002109462586585731 0.005373554673168343 0.004795195742393926 -0.0038063438982691017 -0.0016501567024390304 -0.0032703819411517565 -0.00946968070872553 -0.003615923820123601 0.023908120520050424 0.004944588223633972 </vector>
                  <vector>-7.126716800949784E-4 0.0051946160574652955 -0.014051585659056592 0.007285226607197021 -0.010435813388307624 -0.014336140622148524 -0.0074558663730030506 -0.011176504754110583 0.012584939672536044 0.030170039149751443 -0.005819829148853095 -5.0206243985134735E-5 0.004388757485858763 0.0010615341728049399 0.013229692956874848 -4.297348376798571E-4 0.004138380744506884 5.316603024813071E-4 0.004133995389538847 -0.018250489831777433 </vector>
                  <vector>0.003945589294304441 -2.251637091034986E-4 0.014411826549242585 -0.02276326594328701 -0.008879587196245542 -0.006635449141259214 -0.010202263297689251 -0.013946347545720467 8.989508685436909E-4 0.003065346540861144 -7.185478039382076E-4 0.020885813722830188 0.0020058027815942486 0.0012809703447026755 -0.01356059255191943 -0.013395548085339215 -5.765369129663162E-4 0.005730027362755019 0.012675358269072345 0.026003616453561237 </vector>
                  <vector>-0.004508748290113163 0.004108236708983665 0.007672408690618027 -0.011988499309635747 0.0015387405296143353 0.013334219687932247 -0.0010675923754953076 0.007658224291771931 -0.0012870424771008193 0.0022969368488117148 0.0020381024287950966 -0.01632793190529848 0.01902409911867825 -0.019002074542018257 -0.003962783160282979 -0.0064841884119852256 -0.02381495831640451 0.007407682911482749 0.004367773851690293 0.018997393719954916 </vector>
                  <vector>-0.007936856876117004 -2.0703579136721606E-5 0.0198732466482181 -0.003991736227966919 -0.0034799182303261733 -0.022925304465956586 1.2062120001152254E-4 -0.006114369961095351 -0.011787142942288553 6.752006229115148E-4 -0.014738809942079767 0.01474160493621278 -0.0018540794678151007 0.011215814642160662 -0.0010330436555539176 -0.008985372934014135 0.011964597468876764 0.02451491178924381 0.008871385797073361 -0.009110044822357222 </vector>
                  <vector>-0.008225339310954871 0.0036628521669358483 0.016718206715157558 -0.00721177902170228 0.0012935611418741777 0.005380479112868486 -0.0033196407044474296 0.003449308089625916 -0.0014076139511363661 -5.415206016013419E-4 -0.005022818046119704 -0.010596623413184306 0.029530359627774602 0.0020918033862306618 0.011714213533374429 0.008056006627809462 -0.02252873324007547 -0.025305959113378074 -0.018752195765446178 0.021015432766394698 </vector>
                  <vector>-0.021453409629240916 -0.008023787356618989 0.01122291282788418 -0.00992502055413641 0.004094012801297425 0.00886899784405687 -0.004689148265700105 -0.004181556613557624 -0.013642592670808862 0.003849630937429155 0.004374327029550873 -3.508523300898292E-4 0.008231435185848887 -0.005626011956952948 0.0014311012487145218 -0.0018897085043370898 -0.01120607858665533 0.0034321452845651468 0.02163744005911028 0.013846163249643023 </vector>
                  <vector>-0.00837323909369636 -0.0022581526885390446 0.010027463214362597 -0.00975158768554954 -0.014203818632759074 -0.009368991844985242 -0.01936018145717172 -0.004752220662659734 -0.0015331199739866963 0.018977113891516156 -0.008888498926871713 0.015292284648176335 0.05854353040174212 -0.011395463153563198 -0.008759567035393295 -0.024524465867636666 -0.014742306844550482 0.006865472041698184 0.0072897383483245815 0.02091601132154297 </vector>
                  <vector>-0.002390972408931047 0.0014906980877853193 -0.00266341401504816 -0.0019772901437521417 -0.003746524798020845 0.002733807716389397 -8.74365610612271E-4 0.005915922518252459 -0.007211746276481412 0.009078955389916973 0.024940122030187917 -0.015827235322801503 0.015061402022146966 5.33059221749177E-4 -0.009540060717771727 -0.008947199028007752 -0.02503596725525631 -0.0024991748017295645 0.011461527029787255 0.009498456362195873 </vector>
                  <vector>-0.008910001199636475 0.015618406853224298 0.0156574226799705 0.01735391976850853 -0.016611810378617753 0.019970737986141684 -0.03440422267748683 0.008632853168767232 0.030457341916163116 0.025236016264939418 0.040236546352160896 -0.0164143275188343 0.01898354934220077 -0.005883217813453107 -0.00933396039389977 -0.016917886563609957 0.005869760508966537 -0.03366699877186624 -0.04194462614982053 -0.013929503373818986 </vector>
                  <vector>-0.00821774047337992 -0.005985231452600465 0.011994692879852997 -0.01111007874761516 0.008639171995585726 0.007506710762899077 -0.0062713123712783425 0.0068710709250764945 -0.0023026427680693518 -0.005676863222985801 0.008246704899432133 -0.024119494561673893 0.014097626326944335 0.011541655447361743 -0.01909195451698792 0.025321145839121068 -0.015140606929406594 -0.021109363591650387 0.008046060957308199 0.016760448602067185 </vector>
                  <vector>0.0021460112429157463 -0.0079236996270321 0.008850298355012526 5.001905898877057E-5 6.469587009740041E-4 0.00208377212655092 -0.005582717419650662 -0.001200666163626185 0.003397584028732692 0.0017513652767559285 0.0028584347942698374 -0.019532177524199917 0.00900337476681444 -0.007393082531827369 3.085221526129729E-4 -0.013963887763046301 -0.04328567379740614 0.018293157285929396 0.02165720717572478 0.027835199861506607 </vector>
                  <vector>-0.0026116622609396734 -0.007869827789009354 0.020766060711102458 -0.010357208022600789 -0.006160768263515276 0.0045459015390295066 -0.01146670923481255 -0.005478507030763913 -0.00560822099521846 -0.001927283825661888 0.006264354479196155 -0.013957066162185339 0.008573123339333452 0.0022865461701078726 0.006832081239517295 0.026303116147022826 -0.0146901004212769 -0.004142580078251523 -0.0018981585933861567 0.010596909052314668 </vector>
                  <vector>-0.009581418943124587 -0.001497831637275987 0.019634035622507845 -0.002745348951334964 -0.007025466493329691 0.024308799915753576 -0.004159951305947374 0.003071333660728648 0.01629058729251809 -2.995068922903438E-4 0.02071417764942357 -0.015956388972930752 -0.016457730981188745 -0.008472594799740857 -0.012158444369175715 -0.010597176966042177 -0.01065144203397217 -0.006016493111348775 0.003395653562289158 0.018205207754481034 </vector>
                  <vector>-0.04064776918240298 -0.015323481109632386 0.015218396014060498 -0.01766466218938939 -0.022033286400720553 -0.0010463899107173158 -0.016259413994925864 -0.010007896308711212 -0.0028615873586217977 0.015469110721141058 -0.021536950132818644 0.017216094393778122 0.024955726607638867 -7.436025561654708E-4 0.03734627813891583 0.002782686645833643 -0.0063153905948629685 0.009583472281879946 0.03213399690373758 -2.653319680178956E-4 </vector>
                  <vector>-0.012111512124236445 0.002081222601659105 0.019239447130406817 -0.014121932974471368 -0.02076789877776497 0.01421556003811797 -0.012904929318789365 0.003692371222310281 0.01397359522369318 0.008212173647113089 0.023535108513407677 -0.0076651493378865065 -0.002099465482789123 -0.009244202848087427 -0.009199570172170605 -0.0010954777214366163 -0.007795319060117364 -0.004263833940872208 0.008130544068360002 0.00818926931355396 </vector>
                  <vector>-0.006566446694692307 0.0029032785117779347 0.002232724561807453 -0.0083991906355525 -0.006244034277914728 0.00460056477541998 -0.01665821767340192 0.009280940375648417 2.0325351506511602E-4 0.01030858806651301 -0.004200856282258136 0.0038960660653494517 0.04933278397228423 -0.007033672454233905 -0.016844676227033395 -0.007070853794127391 0.014650304593826505 -0.007668636407352936 -0.01590483548768118 -8.170845034422697E-4 </vector>
                  <vector>0.005091683161386973 0.01483885789173739 -0.013617944900880918 -0.00838531242279214 -0.012826643641926705 0.007182156559231434 -0.014455485890797704 0.016518011551681783 0.00824726214449839 4.769695977979993E-4 0.018036495149438725 7.606208242291468E-4 0.019085782964933753 9.699497307952692E-4 -0.00504742854642018 -0.013500008072615255 0.004565813869923718 0.002029274549721627 -0.00907953431015518 -0.0208905202097871 </vector>
                  <vector>0.006232169720771563 0.0027700097470303997 0.007966878639281971 0.006573080457906083 -0.008694832809419767 -0.004179818404248831 8.101195348925172E-5 0.016729934171946348 -0.025992099054993 0.008186064163540119 0.030708581438642135 -0.033555804257870386 0.038410964958822125 0.0034216295759310483 0.006135453248635302 0.006443081037034115 -0.027983853161783617 -0.004046283791336314 -0.02686427493344612 -0.0023418926999332623 </vector>
                  <vector>0.01513455230534716 -0.005234678372092849 0.007433464041611049 0.011253467073260082 -0.0010093087406252421 0.00899432262457825 -0.004504901400246786 0.013105494447859134 0.0052478838637192715 -0.002630325616669024 -0.018710898767098527 -0.026370511397493634 0.017313766211313752 -0.013061483023273451 0.01636278229319362 -0.001617800399763475 0.002557783166709196 0.017409677597393758 -0.039825122973924154 -0.0018481629337996908 </vector>
                  <vector>-0.010771310753660002 -0.008560554644473278 -0.017161751641534995 -0.0038221323507730276 -0.009032543785321007 0.019352297645377214 -0.018968819813341586 0.002391654705171886 0.007280662316375641 0.011800667267792234 0.006980820142688304 0.00873941397160441 0.0516213770585541 -0.0042977888153270805 0.008293725556745811 -0.012314952849774102 -0.014690270102169861 -0.03577136669014014 -0.0035518889783368035 0.02248276176054248 </vector>
                  <vector>-0.004141018368976956 0.02203649967515936 -0.014890660987688542 0.0016656098182281365 0.007801256512018295 0.0047071260485957445 -0.004188863552048144 -0.0025353426633655807 0.004993182152390974 -0.0012248271983365255 -0.0027304119310542774 0.002640207038719339 0.021014171716761745 -0.0036369204347480033 0.006987233934338054 -0.00854861160801862 -0.0205576466192057 0.004729695684321855 0.005712757143464253 -0.019833436360554735 </vector>
                  <vector>-0.003915889425040231 4.3232579590513076E-4 6.796165258968201E-4 -0.0056957096611506275 0.004362267976073392 -0.011330240161684296 -0.00864269698768172 -0.005533737036391068 -0.009491181448285368 0.012072288148529994 0.0022109826965693857 0.014775051897150046 -0.004056859404879265 0.011704740688181586 0.006858086637563612 0.0037058662541070153 0.023278049346435223 -0.01904665649865378 -0.011282375916651821 -0.001083929425993821 </vector>
                  <vector>0.0020194436782887126 0.0028131003953605627 -0.009605876236434108 0.01141939146136578 -0.005448522039835368 0.02461690927265181 0.005296242577579241 0.005900090079453385 -0.0068310567368725095 0.008204417098140696 0.025325558061281506 -0.01918623500932448 0.014646247761242417 -0.022663351693780087 0.002845280997552737 -0.0050744913320502905 -0.010680835063316824 -0.001719580463562853 -0.017566482999484823 -0.004310249808255423 </vector>
                  <vector>0.007199053262136157 -0.017661443924586046 -0.042024944572435274 -0.0019271637767075966 -0.01772323215561758 0.006886055185396922 -0.013724702448760395 -0.013131499617429349 0.003060425045971371 0.030841383621753996 0.005562757701973398 -1.36200065545114E-4 0.017777982421945233 0.004306389692690538 0.020140592668234737 0.004377289598390635 0.00944334339123662 -0.008365619049670037 0.010288724685315387 -0.005189191664294157 </vector>
                  <vector>-0.008351178710389484 -0.002876473026333426 -0.0075525900742616225 0.005062800232229769 0.004742977900073053 -0.008111009283945703 0.0077832734172111895 -0.004597041212381248 -0.024883143162139187 -0.004519765322583205 7.725312833182785E-4 0.012437558232879481 0.019862089884329068 0.008662642548499244 0.008844078252221839 -0.011046326780163596 -0.016207792607013063 0.007631846746008919 0.01498975381665113 -0.0026442321342108888 </vector>
                  <vector>-0.008006242105093708 -0.006997145398449145 0.011119448457706183 -0.01407774115374652 -0.01751974729479988 -0.009262712523745692 -0.007501595477139883 -0.025485182244238902 -0.00841703488839296 0.019461333542993176 0.005163706492827047 -0.0010129061502636982 -0.010308276349799979 0.01755542146350275 0.01419722058694467 0.012000233996077539 -0.001349378272724286 0.01257380717884482 0.022621898850473388 -0.004755108710974759 </vector>
                  <vector>-0.006946110694156238 0.009645420591696374 0.02200533075806821 0.009705317790557833 -0.01524702491347868 -0.005686209846016976 -0.001881283309487558 -0.005529945161933336 -0.018801261386626522 0.01606574869027738 0.00841604465581608 -0.0029211103823114926 0.023926339572168838 0.0036987571069882486 0.024505845907638366 -0.007975378744374373 0.0038522147171389798 0.0016496989139272444 -0.03983009530708115 -0.018652298958810626 </vector>
                  <vector>-0.003141086192860132 0.010113459454639595 0.019493223158375206 0.002636886457891341 0.00405543830308297 6.683480088056637E-4 0.007826817549099307 -0.00950438447792687 -0.0032814619832473024 -0.0027196008535385896 -0.0050651796221480305 -0.0023856125144079837 0.006496996510072434 -0.012273802195684178 -0.0076061176289957365 -0.005968679331643412 -0.018529133636540518 0.012453562128605322 -2.494964568383051E-4 0.006979823323259693 </vector>
                  <vector>-0.013161593172165142 0.0057243673263460415 0.026163522333675915 -0.0036495702488531234 -0.004006210359178253 -0.009865842584981022 -0.0034240019307409386 -0.020810282355217258 -0.011185602155422525 0.007853300514051975 -0.025009145198138183 0.013882959954822027 0.0271789301008981 -0.013338122008714218 0.009987670505747545 0.0023499323727579624 -0.005530030325457333 0.0211209082355992 -0.0010135397992183104 -0.003267651205812544 </vector>
                  <vector>0.018381292106420033 -0.006848533211617602 0.002016753602903293 -0.015094110871019167 -9.448617294746942E-4 -0.0060306974206445485 4.933863193410104E-4 -0.02808398737566692 -0.0204630642859549 -0.005485384099981894 -0.04174805053026265 0.013002082671928122 0.01694859236194665 -0.0033708099239653233 0.00463715920698813 0.004818685190554117 0.018513955422912107 0.05594470281279518 0.0021648375251815954 -0.008851947772382518 </vector>
                  <vector>-0.011096978916141587 0.0018412078385856567 -5.900689938986847E-5 -0.0033270992557933587 -0.0053654362040955195 0.015278109295372655 -0.02429326824584016 0.0025761384864155523 0.012324876846259547 0.00826903192168893 0.014661705824296434 0.00892875749505194 0.009121128565045655 -0.005039700664350097 -0.004527732488070875 -0.015394645943355906 0.011623972468298008 -0.009706346284275025 -0.0023892609503607387 -0.003425452889341124 </vector>
                </data>
              </datamatrix>
              <datamatrix visiblename="Indiv. means of cent. size" covarfromorigin="false" matrixtype="18" iscoordinates="false" issymmetrycomponent="false" isasymmetrycomponent="false">
                <data>
                  <vector>7.459758756316372 2.009492464954053 </vector>
                  <vector>7.471492124974378 2.011094561515381 </vector>
                  <vector>7.8374663691752025 2.058914562234368 </vector>
                  <vector>7.658753771515817 2.035843799536231 </vector>
                  <vector>7.452977835299626 2.008547269204965 </vector>
                  <vector>7.392649525786072 2.0004642309283627 </vector>
                  <vector>7.907232349137322 2.0677724129982584 </vector>
                  <vector>7.952331632829106 2.0732789685728785 </vector>
                  <vector>7.429166504555607 2.0054118910252363 </vector>
                  <vector>8.070413958859959 2.088181117326434 </vector>
                  <vector>7.608542309309206 2.0292648288184223 </vector>
                  <vector>7.803647332656489 2.0545002329221385 </vector>
                  <vector>7.508110904908314 2.0159651597603685 </vector>
                  <vector>7.962997515073951 2.074742848609221 </vector>
                  <vector>8.179795128731968 2.1011572333210013 </vector>
                  <vector>7.404844857732282 2.0020857716870384 </vector>
                  <vector>6.987975316364113 1.9441064264743162 </vector>
                  <vector>7.901981384412742 2.067035784963013 </vector>
                  <vector>7.283862843801916 1.9856609159435326 </vector>
                  <vector>6.263536288706937 1.8290372787740532 </vector>
                  <vector>6.9311807513514285 1.935659528917745 </vector>
                  <vector>7.764600327339215 2.049323928768665 </vector>
                  <vector>7.426000703363203 2.0038831863354636 </vector>
                  <vector>7.360712829933488 1.9961414912606106 </vector>
                  <vector>8.439767924503034 2.1329222976745372 </vector>
                  <vector>9.714365090984948 2.2735494455665144 </vector>
                  <vector>6.8482083140865955 1.9239494655509213 </vector>
                  <vector>7.07908047811096 1.9569515130185473 </vector>
                  <vector>7.929918408571804 2.0706137509240525 </vector>
                  <vector>8.303120206127758 2.116630574889924 </vector>
                  <vector>6.052449836174375 1.8003473492919144 </vector>
                  <vector>6.7928691098742755 1.9158647220426568 </vector>
                  <vector>6.385005259454395 1.853951319452676 </vector>
                  <vector>6.8766588858242335 1.928130741144796 </vector>
                  <vector>7.017011553583815 1.9483328527344754 </vector>
                  <vector>7.728294772257447 2.0448426499147594 </vector>
                  <vector>5.76536933038412 1.7517757842657333 </vector>
                  <vector>6.978360564118633 1.9428053318164848 </vector>
                  <vector>6.42867035586419 1.8607600907902544 </vector>
                  <vector>7.078194669576439 1.9567304399108392 </vector>
                  <vector>7.426834857482557 2.0048795496892393 </vector>
                  <vector>7.2992364150324 1.987699400738057 </vector>
                  <vector>7.308164572741888 1.9889896979401231 </vector>
                  <vector>7.1852026340816 1.9718254876520718 </vector>
                  <vector>7.347651065787682 1.9943680106446888 </vector>
                  <vector>7.328392078183749 1.990986378260563 </vector>
                  <vector>7.388759238820692 1.9997505258372414 </vector>
                  <vector>7.340396967114961 1.993382218563288 </vector>
                  <vector>6.1505756749586515 1.8161424424659431 </vector>
                  <vector>7.0350566430661985 1.950863300792526 </vector>
                  <vector>6.898881488139784 1.9303887292962745 </vector>
                  <vector>7.226606666546853 1.9777624663199267 </vector>
                  <vector>7.489529886685854 2.013333455017443 </vector>
                  <vector>7.1999155682581835 1.9740657703367168 </vector>
                  <vector>7.295788643706697 1.985548778429902 </vector>
                  <vector>7.3962832745608225 2.000778507195255 </vector>
                  <vector>7.219232806753244 1.976694790340624 </vector>
                  <vector>7.272194294206047 1.9834467902363315 </vector>
                  <vector>7.3517043111130285 1.9947923276628765 </vector>
                  <vector>6.048489519085691 1.6498050812333842 </vector>
                  <vector>9.635142133244718 2.2653467930668034 </vector>
                  <vector>8.612294086466571 2.153086919120114 </vector>
                  <vector>9.94914649924938 2.29748565979283 </vector>
                  <vector>6.281487493099229 1.8368232419785264 </vector>
                  <vector>7.204927924121504 1.974746776844484 </vector>
                  <vector>8.864755809524524 2.1820693327341214 </vector>
                </data>
                <namesvector>Centroid Size	Log Centroid Size</namesvector>
              </datamatrix>
              <datamatrix visiblename="Asymmetry of cent. size" covarfromorigin="false" matrixtype="19" iscoordinates="false" issymmetrycomponent="false" isasymmetrycomponent="false">
                <data>
                  <vector>0.11666574232787141 0.01563970791496816 </vector>
                  <vector>0.008331146792913913 0.0011150417488998698 </vector>
                  <vector>0.022637580416642322 0.0028883624463005297 </vector>
                  <vector>0.050547639019543844 0.00659994536345998 </vector>
                  <vector>0.171679856142263 0.02303618994407053 </vector>
                  <vector>-0.09780756542917324 -0.013230626327058292 </vector>
                  <vector>0.04982012757511445 0.006301410693309251 </vector>
                  <vector>-0.30666527160675017 -0.038568099286171 </vector>
                  <vector>-0.013614922539552765 -0.0018306427078238485 </vector>
                  <vector>-0.11097661314201623 -0.013751305466691122 </vector>
                  <vector>0.055189077541249354 0.0072532331813142115 </vector>
                  <vector>0.21018876208877213 0.026936767803162898 </vector>
                  <vector>0.09093822562607201 0.012111398703054554 </vector>
                  <vector>-0.17821185193788125 -0.02238084917720773 </vector>
                  <vector>0.5220710330762142 0.06384697626037905 </vector>
                  <vector>-0.14598356568307835 -0.019715505770573793 </vector>
                  <vector>0.1807218911904851 0.025862505048559026 </vector>
                  <vector>0.19683922219289407 0.02491111885639352 </vector>
                  <vector>-0.010335320583366503 -0.001418730791667322 </vector>
                  <vector>1.3346016999715662 0.21388663707396982 </vector>
                  <vector>0.37734096438172315 0.054454497555067816 </vector>
                  <vector>0.34792162972811 0.04481621462033836 </vector>
                  <vector>-0.6975829809841603 -0.0940070811164726 </vector>
                  <vector>0.08139845592673645 0.01105861020701382 </vector>
                  <vector>-0.13577815442648777 -0.016088568109732915 </vector>
                  <vector>0.20557579942327742 0.021162370120757945 </vector>
                  <vector>0.11812953018947958 0.017250524582456128 </vector>
                  <vector>0.27777878217382224 0.039244429396416036 </vector>
                  <vector>0.12063935864580166 0.015213499789509921 </vector>
                  <vector>0.011721583531686619 0.0014107052822924793 </vector>
                  <vector>-0.1838910100795097 -0.030384655920970838 </vector>
                  <vector>-0.052495513876204214 -0.007729657038591631 </vector>
                  <vector>-0.010242189340963215 -0.0016029177194627486 </vector>
                  <vector>-0.027618818278737578 -0.0040161069387743 </vector>
                  <vector>0.04171022307442396 0.0059441271893105885 </vector>
                  <vector>-0.1475486979091567 -0.01909254321704701 </vector>
                  <vector>0.15753748033470583 0.027326304768890974 </vector>
                  <vector>-0.058087788574617605 -0.008324075853597401 </vector>
                  <vector>0.04866570610813259 0.007569895119774239 </vector>
                  <vector>-0.3399661477022651 -0.0480393029867745 </vector>
                  <vector>0.3116889764061552 0.04197409204707658 </vector>
                  <vector>-0.17311437064940094 -0.02371788583969714 </vector>
                  <vector>-0.03206960067648801 -0.004388102564101493 </vector>
                  <vector>-0.28609706065422014 -0.039822815845122594 </vector>
                  <vector>0.07389591672056017 0.0100571163514378 </vector>
                  <vector>-0.574843322266366 -0.07848085968045249 </vector>
                  <vector>0.3023018350960971 0.04091948065813078 </vector>
                  <vector>0.06784620904137029 0.009242869605167625 </vector>
                  <vector>-0.34925411331891 -0.05679921991850634 </vector>
                  <vector>-0.1295625674023464 -0.0184172910467566 </vector>
                  <vector>0.6076107397192558 0.08813080362384351 </vector>
                  <vector>0.054528180487977806 0.007545506680993075 </vector>
                  <vector>-0.2782152040839936 -0.037151541177394165 </vector>
                  <vector>-0.03815527023148313 -0.005299383625317677 </vector>
                  <vector>0.8621202586835723 0.11830462984802725 </vector>
                  <vector>-0.29509420360216243 -0.03990306396554644 </vector>
                  <vector>-0.14976900009307048 -0.02074675932178449 </vector>
                  <vector>-0.5083408687730975 -0.06993072574268622 </vector>
                  <vector>-0.2457933157817953 -0.03343674771880378 </vector>
                  <vector>6.158620853723692 1.1230391598087224 </vector>
                  <vector>0.21693274731901369 0.022501937329064248 </vector>
                  <vector>0.24791269474804167 0.028787957002107234 </vector>
                  <vector>-0.020076365792165873 -0.002019097831537753 </vector>
                  <vector>0.38809886799399607 0.06241629666103088 </vector>
                  <vector>0.08656388252182357 0.012014019916120722 </vector>
                  <vector>0.09139109111777977 0.010308178022173653 </vector>
                </data>
                <namesvector>Centroid Size	Log Centroid Size</namesvector>
              </datamatrix>
              <datamatrix visiblename="Shape FA scores" covarfromorigin="false" matrixtype="21" iscoordinates="false" issymmetrycomponent="false" isasymmetrycomponent="false">
                <data>
                  <vector>0.05835399328890637 3.583668404780481 </vector>
                  <vector>0.05775677363522338 3.5276904123865194 </vector>
                  <vector>0.08071157934232151 4.750515103493758 </vector>
                  <vector>0.09023397024267299 5.49301219287842 </vector>
                  <vector>0.029748614903189884 2.7996046560902035 </vector>
                  <vector>0.058370309599621716 3.813339776488282 </vector>
                  <vector>0.04314359682432246 3.2384076660089516 </vector>
                  <vector>0.07691873742578738 5.995648731392876 </vector>
                  <vector>0.041987867068558955 3.102711760848695 </vector>
                  <vector>0.05108577466244757 3.860448418245929 </vector>
                  <vector>0.057752879983267634 4.299977795323146 </vector>
                  <vector>0.04334318614313103 2.5582709083462225 </vector>
                  <vector>0.04670846170509915 3.4803677400937065 </vector>
                  <vector>0.04868424331822859 4.028876209267805 </vector>
                  <vector>0.11669120793052347 5.982592664846627 </vector>
                  <vector>0.07800537833160157 4.259834011994904 </vector>
                  <vector>0.03592495794773171 3.2051642887481515 </vector>
                  <vector>0.07024644647769031 4.371100770219879 </vector>
                  <vector>0.04218251023154951 3.205392488947636 </vector>
                  <vector>0.10586839030689517 5.434751497756456 </vector>
                  <vector>0.041771037938078 3.5220218553668503 </vector>
                  <vector>0.05455316437789039 3.728110157848319 </vector>
                  <vector>0.0473035278241244 3.7194977727016605 </vector>
                  <vector>0.05335770226450703 3.7106185188948717 </vector>
                  <vector>0.05220916626010548 2.77529101629116 </vector>
                  <vector>0.06002612129104209 3.2827983786288986 </vector>
                  <vector>0.04906573424906507 2.7844220232240993 </vector>
                  <vector>0.05141204264721495 3.4773601132716134 </vector>
                  <vector>0.0469490874298176 3.45469503199213 </vector>
                  <vector>0.04574744238228666 3.0413270251753417 </vector>
                  <vector>0.05798071734153571 3.344493141765829 </vector>
                  <vector>0.038679613536188824 3.5935494837148223 </vector>
                  <vector>0.05395862108969292 4.163686310298627 </vector>
                  <vector>0.04400250640262134 3.6221539630542043 </vector>
                  <vector>0.04531986700818249 4.488870619685733 </vector>
                  <vector>0.04625507294738033 4.27854490989947 </vector>
                  <vector>0.049066436505398485 3.6959673293949304 </vector>
                  <vector>0.04539518222771385 3.013314532076158 </vector>
                  <vector>0.05103285548402871 3.336165042598152 </vector>
                  <vector>0.056685035423011794 4.076386833219147 </vector>
                  <vector>0.036028776526812134 2.97021698454576 </vector>
                  <vector>0.06744055842727954 4.953478428180762 </vector>
                  <vector>0.044394462312988055 2.259851045599176 </vector>
                  <vector>0.09921928988843748 5.34285660763745 </vector>
                  <vector>0.06296898176015435 3.6440556129727666 </vector>
                  <vector>0.06229102978355268 3.934761688932703 </vector>
                  <vector>0.048626111767575995 3.3373692497938876 </vector>
                  <vector>0.05943218464977079 3.4582057179394163 </vector>
                  <vector>0.07421230172058702 5.359770023568071 </vector>
                  <vector>0.05027410095410462 3.4480641709717834 </vector>
                  <vector>0.056890835666084175 4.160196978235644 </vector>
                  <vector>0.05230861573084978 4.764964338334994 </vector>
                  <vector>0.07905501352741474 4.0466364091279905 </vector>
                  <vector>0.07179046172522663 5.448037617136247 </vector>
                  <vector>0.07251387915091093 4.343861670792122 </vector>
                  <vector>0.04321938401971211 4.519296312867366 </vector>
                  <vector>0.04761757923267095 3.6169576850800484 </vector>
                  <vector>0.058493008456067065 3.9971224487095207 </vector>
                  <vector>0.06734311633711135 4.301189918731639 </vector>
                  <vector>0.0427429264695431 3.450676215123264 </vector>
                  <vector>0.05508439187021351 3.8364115031148835 </vector>
                  <vector>0.06589944613012465 4.439483443855293 </vector>
                  <vector>0.0374328168222166 2.6799628821392405 </vector>
                  <vector>0.05329340747279854 3.219201832652359 </vector>
                  <vector>0.08761432754614665 5.361954336630692 </vector>
                  <vector>0.0420923987358243 3.1886483724119565 </vector>
                </data>
                <namesvector>Procrustes FA score	Mahalanobis FA score</namesvector>
              </datamatrix>
            </datavector>
            <classifiernames>population</classifiernames>
            <classifiermat>
              <vector>H</vector>
              <vector>H</vector>
              <vector>H</vector>
              <vector>H</vector>
              <vector>H</vector>
              <vector>H</vector>
              <vector>H</vector>
              <vector>H</vector>
              <vector>H</vector>
              <vector>H</vector>
              <vector>H</vector>
              <vector>H</vector>
              <vector>H</vector>
              <vector>H</vector>
              <vector>H</vector>
              <vector>H</vector>
              <vector>H</vector>
              <vector>H</vector>
              <vector>H</vector>
              <vector>I</vector>
              <vector>I</vector>
              <vector>I</vector>
              <vector>I</vector>
              <vector>I</vector>
              <vector>I</vector>
              <vector>I</vector>
              <vector>I</vector>
              <vector>I</vector>
              <vector>I</vector>
              <vector>I</vector>
              <vector>I</vector>
              <vector>I</vector>
              <vector>I</vector>
              <vector>I</vector>
              <vector>I</vector>
              <vector>I</vector>
              <vector>I</vector>
              <vector>I</vector>
              <vector>I</vector>
              <vector>S</vector>
              <vector>S</vector>
              <vector>S</vector>
              <vector>S</vector>
              <vector>S</vector>
              <vector>S</vector>
              <vector>S</vector>
              <vector>S</vector>
              <vector>S</vector>
              <vector>S</vector>
              <vector>S</vector>
              <vector>S</vector>
              <vector>T</vector>
              <vector>T</vector>
              <vector>T</vector>
              <vector>T</vector>
              <vector>T</vector>
              <vector>T</vector>
              <vector>T</vector>
              <vector>T</vector>
              <vector>T</vector>
              <vector>T</vector>
              <vector>T</vector>
              <vector>T</vector>
              <vector>T</vector>
              <vector>T</vector>
              <vector>T</vector>
            </classifiermat>
            <idvec>H01	H02	H03	H04	H05	H06	H16	H17	H18	H20	H21	H22	H23	H25	H26	H27	H28	H29	H30	I01	I02	I07	I08	I09	I10	I11	I12	I13	I14	I15	I16	I17	I18	I19	I20	I21	I22	I23	I24	S02	S06	S07	S08	S09	S12	S13	S14	S16	S17	S20	S21	T01	T02	T03	T04	T05	T06	T07	T08	T09	T10	T11	T12	T13	T14	T15</idvec>
            <meanconfig>0.4344987348114378 0.19090932718609668 0.24376452847886584 0.18000292777755647 -0.20122165604714207 0.21763113771127446 -0.1820635579972784 0.1388081983431974 -0.36845950123957916 0.047804412991586075 -0.30102679234547086 -0.0827284831694804 -0.06760503808574299 -0.07754781246522996 0.026674868857924 -0.1312330691091317 0.04684730701852507 -0.35055601853944623 0.36859110654846083 -0.13309062072642294 </meanconfig>
            <omitflag>false	false	false	false	false	false	false	false	false	false	false	false	false	false	false	false	false	false	false	false	false	false	false	false	false	false	false	false	false	false	false	false	false	false	false	false	false	false	false	false	false	false	false	false	false	false	false	false	false	false	false	false	false	false	false	false	false	false	false	false	false	false	false	false	false	false</omitflag>
            <uniquenumvec>304 305 306 307 308 309 310 311 312 313 314 315 316 317 318 319 320 321 322 323 324 325 326 327 328 329 330 331 332 333 334 335 336 337 338 339 340 341 342 343 344 345 346 347 348 349 350 351 352 353 354 355 356 357 358 359 360 361 362 363 364 365 366 367 368 369 </uniquenumvec>
          </morphojset_contents>
          <covariancematrix>
            <covariancematrix_contents visiblename="Procrustes ANOVA ...: Ind" covarfromorigin="false" df="62" dim="2" fromexternaldata="false" frommorphojset="false" hasobjectsymmetry="false" isasymmetrycomponent="false" issymmetrycomponent="true" linkedoutlinenumber="0" linkedwireframenumber="0" matrixtype="5000" pooledwithingroupcovariances="false" uniqueid="370">
              <covariancearray>
                <vector>4.803763237577579E-5 3.2385236587337316E-5 3.823320580220331E-5 -1.4453557961460294E-6 9.738885847033731E-6 -3.093938710521781E-5 -7.108327919421451E-6 -3.617780914566834E-5 1.0622038928914189E-6 -6.053585459651132E-6 -6.9751603006544415E-6 1.019557397016464E-5 -1.625324874753655E-5 -2.0101361333649687E-5 -9.472247890579898E-6 -9.614611179492307E-6 -3.428988126101055E-5 4.395278953869221E-5 -2.2973061798746688E-5 1.7798509923588277E-5 </vector>
                <vector>3.2385236587337316E-5 6.469537549670609E-5 2.7294678368017724E-5 6.925789506872424E-6 -2.4778656736906143E-6 -9.888231971480244E-6 2.0894711794547917E-6 -2.4184341254791905E-5 3.114655982318588E-5 -1.3104957009623704E-5 -4.484023400835253E-6 1.5353829277518796E-5 -6.828208396243171E-6 -1.9919721029786387E-5 1.4662728341722587E-5 -2.3745976094085506E-5 -4.8120491606691275E-5 1.281484354942937E-5 -4.5668085222237704E-5 -8.946610470743091E-6 </vector>
                <vector>3.823320580220331E-5 2.7294678368017724E-5 3.258482298618342E-5 5.202318100681982E-6 -3.326638522991488E-6 -1.568721226358695E-5 -3.920397412861316E-6 -2.412102380817188E-5 8.712349997599298E-7 -1.472218940764781E-5 -1.6140304567326235E-5 1.3129283858635332E-5 -8.43016786842852E-6 -4.030380626299863E-6 2.315816548393051E-6 -1.6154478586328856E-5 5.53487796211304E-6 4.535249393260702E-5 -4.772244992702865E-5 -1.626348956791302E-5 </vector>
                <vector>-1.4453557961460294E-6 6.925789506872424E-6 5.202318100681982E-6 5.358228780422354E-5 5.2323140958202115E-6 8.771405777504448E-6 1.3673709967695227E-6 1.9218852201038363E-5 1.4003824358825742E-5 -2.6516635291244068E-5 2.5571520253596706E-5 -1.9458629538524188E-5 1.1700619916649333E-5 -4.414881489034123E-6 -1.8204007330420204E-5 1.7348354457875947E-5 -1.8742218419112194E-5 -1.618978727166641E-5 -2.468638617662393E-5 -3.926675615706716E-5 </vector>
                <vector>9.738885847033731E-6 -2.4778656736906143E-6 -3.326638522991488E-6 5.2323140958202115E-6 5.588716862920008E-5 -1.0514415804488986E-5 4.215338709075544E-5 -1.3023000546407878E-6 -1.961116583833006E-5 -1.850779493906661E-5 -5.231580798127666E-5 -7.302754265684164E-6 -7.169136506474335E-6 -1.5046246457123081E-5 -8.858796968217749E-6 2.111253047346945E-6 -1.88158548112868E-5 -7.74512399528104E-7 2.3179590616094763E-6 4.858232245104073E-5 </vector>
                <vector>-3.093938710521781E-5 -9.888231971480244E-6 -1.568721226358695E-5 8.771405777504448E-6 -1.0514415804488986E-5 5.810346376932041E-5 1.2975739718596212E-5 2.8310010517234742E-5 6.267326707127907E-6 -2.3510937755793496E-5 2.2608898212214324E-5 -2.1034257765167205E-5 6.094654704482513E-6 9.820129977084288E-7 6.624850902853587E-7 4.0257866825841514E-6 8.903781270362787E-6 -2.0233556324550447E-5 -3.718705297803644E-7 -2.552569592739056E-5 </vector>
                <vector>-7.108327919421451E-6 2.0894711794547917E-6 -3.920397412861316E-6 1.3673709967695227E-6 4.215338709075544E-5 1.2975739718596212E-5 7.501244047347342E-5 9.948961504037607E-6 -1.2322543324280987E-5 -4.821419344840483E-5 -6.579607931797601E-5 -7.261183180402658E-6 3.4940659941965364E-6 5.16610402562088E-6 3.781994517584807E-6 9.641723847291092E-6 -2.6986488008788398E-5 -3.126383984522142E-5 -8.308052092690822E-6 4.554984520225758E-5 </vector>
                <vector>-3.617780914566834E-5 -2.4184341254791905E-5 -2.412102380817188E-5 1.9218852201038363E-5 -1.3023000546407878E-6 2.8310010517234742E-5 9.948961504037607E-6 5.3351490543261737E-5 -1.2385303466230082E-5 -5.945876335593631E-7 3.8261019447455316E-5 -3.425294808468794E-5 7.475037813771286E-6 -4.985642622110963E-6 -1.4556522183804226E-5 9.195396772468899E-6 1.8107075944095235E-5 -1.9394298551849205E-5 1.475086394915178E-5 -2.6663931887000114E-5 </vector>
                <vector>1.0622038928914189E-6 3.114655982318588E-5 8.712349997599298E-7 1.4003824358825742E-5 -1.961116583833006E-5 6.267326707127907E-6 -1.2322543324280987E-5 -1.2385303466230082E-5 6.430574578011754E-5 -1.6357763924184384E-5 1.8174659979785018E-5 3.9494444607658556E-5 -1.968987510795584E-5 7.116732047016354E-7 -3.195352081016512E-5 -2.3175479965365128E-5 -1.3532239977483821E-5 -2.5135927094594913E-5 1.2695500405559311E-5 -1.4569354251108381E-5 </vector>
                <vector>-6.053585459651132E-6 -1.3104957009623704E-5 -1.472218940764781E-5 -2.6516635291244068E-5 -1.850779493906661E-5 -2.3510937755793496E-5 -4.821419344840483E-5 -5.945876335593631E-7 -1.6357763924184384E-5 1.0061274201481903E-4 3.93779931002222E-5 -3.061830359679615E-5 7.0183707291525655E-6 -1.9215356081620453E-5 2.5524488761448293E-6 -2.3053442245843934E-5 2.4082203209231415E-5 3.331344418903662E-5 3.082451126420708E-5 2.688033410621992E-6 </vector>
                <vector>-6.9751603006544415E-6 -4.484023400835253E-6 -1.6140304567326235E-5 2.5571520253596706E-5 -5.231580798127666E-5 2.2608898212214324E-5 -6.579607931797601E-5 3.8261019447455316E-5 1.8174659979785018E-5 3.93779931002222E-5 1.5081557934690872E-4 -3.324979253399324E-5 2.221425133841993E-6 -1.4476678077308346E-5 -5.3165050323439124E-5 -5.328293655654405E-9 7.744028580585853E-6 -1.1847359164146429E-5 1.5436709449565703E-5 -6.175624954351005E-5 </vector>
                <vector>1.019557397016464E-5 1.5353829277518796E-5 1.3129283858635332E-5 -1.9458629538524188E-5 -7.302754265684164E-6 -2.1034257765167205E-5 -7.261183180402658E-6 -3.425294808468794E-5 3.9494444607658556E-5 -3.061830359679615E-5 -3.324979253399324E-5 8.178237708769921E-5 -3.369915766091008E-5 2.88917497919842E-5 8.494130262760679E-7 -7.458089977933424E-6 1.4624461654567224E-5 -3.478702451227231E-5 3.21971052368507E-6 2.1581297318167084E-5 </vector>
                <vector>-1.625324874753655E-5 -6.828208396243171E-6 -8.43016786842852E-6 1.1700619916649333E-5 -7.169136506474335E-6 6.094654704482513E-6 3.4940659941965364E-6 7.475037813771286E-6 -1.968987510795584E-5 7.0183707291525655E-6 2.221425133841993E-6 -3.369915766091008E-5 4.123734951886055E-5 1.7347147601260034E-7 4.5583718823542573E-5 3.6453073331945176E-5 -3.623371625585712E-5 -6.112566248116883E-6 -4.760414984202896E-6 -2.227529566673711E-5 </vector>
                <vector>-2.0101361333649687E-5 -1.9919721029786387E-5 -4.030380626299863E-6 -4.414881489034123E-6 -1.5046246457123081E-5 9.820129977084288E-7 5.16610402562088E-6 -4.985642622110963E-6 7.116732047016354E-7 -1.9215356081620453E-5 -1.4476678077308346E-5 2.88917497919842E-5 1.7347147601260034E-7 4.3548232495933676E-5 1.5968738126009536E-5 1.532172424224073E-5 2.308375436589761E-5 -3.31769178328824E-5 8.550925296149405E-6 -7.031200472449732E-6 </vector>
                <vector>-9.472247890579898E-6 1.4662728341722587E-5 2.315816548393051E-6 -1.8204007330420204E-5 -8.858796968217749E-6 6.624850902853587E-7 3.781994517584807E-6 -1.4556522183804226E-5 -3.195352081016512E-5 2.5524488761448293E-6 -5.3165050323439124E-5 8.494130262760679E-7 4.5583718823542573E-5 1.5968738126009536E-5 1.222608817129342E-4 1.736314650369741E-5 -1.5539444764558148E-5 7.0151687518203895E-6 -5.4953350845490464E-5 -2.6313599201727756E-5 </vector>
                <vector>-9.614611179492307E-6 -2.3745976094085506E-5 -1.6154478586328856E-5 1.7348354457875947E-5 2.111253047346945E-6 4.0257866825841514E-6 9.641723847291092E-6 9.195396772468899E-6 -2.3175479965365128E-5 -2.3053442245843934E-5 -5.328293655654405E-9 -7.458089977933424E-6 3.6453073331945176E-5 1.532172424224073E-5 1.736314650369741E-5 4.298338393800036E-5 -2.012706326941778E-5 -2.4307690720437728E-5 3.5077645639525982E-6 -1.0309447054870324E-5 </vector>
                <vector>-3.428988126101055E-5 -4.8120491606691275E-5 5.53487796211304E-6 -1.8742218419112194E-5 -1.88158548112868E-5 8.903781270362787E-6 -2.6986488008788398E-5 1.8107075944095235E-5 -1.3532239977483821E-5 2.4082203209231415E-5 7.744028580585853E-6 1.4624461654567224E-5 -3.623371625585712E-5 2.308375436589761E-5 -1.5539444764558148E-5 -2.012706326941778E-5 1.1605698427323692E-4 1.8800677418768283E-5 1.6061734263054585E-5 -2.0612180567700862E-5 </vector>
                <vector>4.395278953869221E-5 1.281484354942937E-5 4.535249393260702E-5 -1.618978727166641E-5 -7.74512399528104E-7 -2.0233556324550447E-5 -3.126383984522142E-5 -1.9394298551849205E-5 -2.5135927094594913E-5 3.331344418903662E-5 -1.1847359164146429E-5 -3.478702451227231E-5 -6.112566248116883E-6 -3.31769178328824E-5 7.0151687518203895E-6 -2.4307690720437728E-5 1.8800677418768283E-5 1.1306223315955801E-4 -3.998692489028707E-5 -1.1101245684413407E-5 </vector>
                <vector>-2.2973061798746688E-5 -4.5668085222237704E-5 -4.772244992702865E-5 -2.468638617662393E-5 2.3179590616094763E-6 -3.718705297803644E-7 -8.308052092690822E-6 1.475086394915178E-5 1.2695500405559311E-5 3.082451126420708E-5 1.5436709449565703E-5 3.21971052368507E-6 -4.760414984202896E-6 8.550925296149405E-6 -5.4953350845490464E-5 3.5077645639525982E-6 1.6061734263054585E-5 -3.998692489028707E-5 9.220542646844589E-5 4.9859491221806434E-5 </vector>
                <vector>1.7798509923588277E-5 -8.946610470743091E-6 -1.626348956791302E-5 -3.926675615706716E-5 4.858232245104073E-5 -2.552569592739056E-5 4.554984520225758E-5 -2.6663931887000114E-5 -1.4569354251108381E-5 2.688033410621992E-6 -6.175624954351005E-5 2.1581297318167084E-5 -2.227529566673711E-5 -7.031200472449732E-6 -2.6313599201727756E-5 -1.0309447054870324E-5 -2.0612180567700862E-5 -1.1101245684413407E-5 4.9859491221806434E-5 1.045755569251395E-4 </vector>
              </covariancearray>
            </covariancematrix_contents>
          </covariancematrix>
          <covariancematrix>
            <covariancematrix_contents visiblename="Procrustes ANOVA ...: Ind*Side" covarfromorigin="false" df="65" dim="2" fromexternaldata="false" frommorphojset="false" hasobjectsymmetry="false" isasymmetrycomponent="true" issymmetrycomponent="false" linkedoutlinenumber="0" linkedwireframenumber="0" matrixtype="5000" pooledwithingroupcovariances="false" uniqueid="371">
              <covariancearray>
                <vector>4.0407460829015045E-5 -5.7114701793384055E-6 -1.3381917801489525E-5 7.462603880242417E-6 -9.589313667296817E-6 1.2931291311528916E-6 -1.0442002309331005E-6 5.6329410541773864E-6 1.850648495841555E-6 -1.2547234913128197E-5 1.6464942259247807E-5 -1.9268512756566098E-5 3.598708401010382E-6 8.215341726380652E-6 -7.333227976453279E-6 1.028195396936322E-5 -7.799906496563488E-6 4.958667616129512E-6 -2.3173193812377856E-5 -3.1741952841573105E-7 </vector>
                <vector>-5.7114701793384055E-6 3.369801011043649E-5 6.9889444103292E-6 6.228764787358782E-6 1.3000431715548043E-5 -1.8966252840295185E-6 7.466303422169181E-6 -2.993594627540448E-6 3.4482429764122746E-6 4.877760789433586E-6 -2.6007507084482546E-6 6.531742096447292E-6 -1.8844627042395654E-6 -1.1289156413822605E-5 -7.37773314804834E-6 -1.2524692854275689E-5 6.4375610683914E-6 -1.7572693696586194E-6 -1.9767066852774136E-5 -2.0874939234349892E-5 </vector>
                <vector>-1.3381917801489525E-5 6.9889444103292E-6 1.0971662837161779E-4 -1.1709224002368243E-5 -5.185282950076936E-6 -1.0759854575875701E-5 -6.262927815940197E-6 -1.7324018013760716E-6 -3.1051229193175797E-6 -2.1420776238859416E-5 7.681176624667955E-8 -3.1472985168280456E-5 -1.8194634682134907E-5 7.310983352193747E-6 -1.806739453990704E-5 2.5273017213848287E-5 -1.8925204734581782E-5 1.5955578883603723E-5 -2.667095469441521E-5 2.1566717926783933E-5 </vector>
                <vector>7.462603880242417E-6 6.228764787358782E-6 -1.1709224002368243E-5 2.6660505609421903E-5 -3.9462784144783194E-8 3.352938301886874E-6 7.276453911772644E-6 8.833504835010546E-6 2.8123692482639055E-7 8.533799184777258E-7 1.6658389520587188E-5 -1.3699615165627536E-5 5.945176932279317E-6 -2.6910000317658533E-6 3.0761105824686122E-6 -1.554712225072924E-6 -6.024112121480142E-6 -8.577527951060376E-6 -2.2927172844183064E-5 -1.9406238078628877E-5 </vector>
                <vector>-9.589313667296817E-6 1.3000431715548043E-5 -5.185282950076936E-6 -3.9462784144783194E-8 3.542260594504888E-5 -4.84194491570692E-6 1.58512195467284E-5 -4.156055065847244E-6 -7.539255016146659E-6 -4.013749554990055E-6 -2.757136501112488E-5 5.964954875590084E-6 -9.595512654395784E-6 -5.1018934849746875E-6 -7.125972242736436E-6 -4.529358841471395E-6 5.054638090050172E-6 3.3770038458451562E-6 1.0278237959949107E-5 3.4007421015346974E-7 </vector>
                <vector>1.2931291311528916E-6 -1.8966252840295185E-6 -1.0759854575875701E-5 3.352938301886874E-6 -4.84194491570692E-6 4.1052105030603626E-5 -8.64612320624938E-6 1.6940485541173918E-5 2.0102885017814945E-5 -7.981470959006654E-7 3.193823022565531E-5 -3.1818361457070607E-5 8.249159398682615E-6 -1.2439263028050926E-5 -1.3637554718381096E-5 -4.1466514739490895E-6 -1.503241988270374E-5 -2.040767905275436E-5 -8.665506474387807E-6 1.0161198518091183E-5 </vector>
                <vector>-1.0442002309331005E-6 7.466303422169181E-6 -6.262927815940197E-6 7.276453911772644E-6 1.58512195467284E-5 -8.64612320624938E-6 2.826661141911978E-5 -5.577509147087272E-6 -1.373058385898547E-5 -7.818920734931256E-6 -1.5932708725531288E-5 2.9227977518731404E-6 -1.2431719326000022E-5 -2.283742030925302E-6 2.745607343118931E-6 2.830340955411282E-6 -6.151427754346361E-6 9.783305546222039E-6 8.69012940276756E-6 -5.952906468254507E-6 </vector>
                <vector>5.6329410541773864E-6 -2.993594627540448E-6 -1.7324018013760716E-6 8.833504835010546E-6 -4.156055065847244E-6 1.6940485541173918E-5 -5.577509147087272E-6 3.448899270025325E-5 5.0219895072156805E-6 -5.302779767973243E-6 3.971092905319643E-5 -3.730107649338303E-5 1.1133305261427525E-5 -2.100478676924802E-6 -1.4114626371222055E-5 9.071887014450955E-7 -1.848532288679394E-5 -1.9650705429330262E-5 -1.743324960369014E-5 6.1784632172686036E-6 </vector>
                <vector>1.850648495841555E-6 3.4482429764122746E-6 -3.1051229193175797E-6 2.8123692482639055E-7 -7.539255016146659E-6 2.0102885017814945E-5 -1.373058385898547E-5 5.0219895072156805E-6 3.9130093869249226E-5 3.7047501594882033E-6 1.2663228154321442E-5 -8.258257656285518E-6 -1.2037129906132904E-5 -3.1434312399962325E-6 -1.4753327006704036E-5 -7.899990431307425E-6 5.796821210015291E-8 -2.3235766696516025E-5 -2.5365200242260993E-6 9.978341438346794E-6 </vector>
                <vector>-1.2547234913128197E-5 4.877760789433586E-6 -2.1420776238859416E-5 8.533799184777258E-7 -4.013749554990055E-6 -7.981470959006654E-7 -7.818920734931256E-6 -5.302779767973243E-6 3.7047501594882033E-6 3.403693457482982E-5 4.1452682608813534E-6 9.629329785730292E-6 6.397128713166661E-6 -7.46858245078492E-6 1.1608787009357431E-5 -1.4955343983311904E-5 1.4999470666617608E-5 -1.0335060096546522E-5 4.945276632398064E-6 -1.0537491673954887E-5 </vector>
                <vector>1.6464942259247807E-5 -2.6007507084482546E-6 7.681176624667955E-8 1.6658389520587188E-5 -2.757136501112488E-5 3.193823022565531E-5 -1.5932708725531288E-5 3.971092905319643E-5 1.2663228154321442E-5 4.1452682608813534E-6 1.173920336623808E-4 -7.325906530087324E-5 -1.2004821806501787E-5 1.4158267760797852E-5 -2.886888947529972E-5 8.071891668193892E-6 -4.344988796060892E-5 -4.23306231912344E-5 -1.8769342863129665E-5 3.5074627112442744E-6 </vector>
                <vector>-1.9268512756566098E-5 6.531742096447292E-6 -3.1472985168280456E-5 -1.3699615165627536E-5 5.964954875590084E-6 -3.1818361457070607E-5 2.9227977518731404E-6 -3.730107649338303E-5 -8.258257656285518E-6 9.629329785730292E-6 -7.325906530087324E-5 1.1495863165035823E-4 3.962705934051761E-6 -1.229307200767941E-5 3.094657308273157E-5 -3.825057393629257E-5 6.0913033896300085E-5 2.0220207388174985E-5 2.7548755341457473E-5 -1.797721186065719E-5 </vector>
                <vector>3.598708401010382E-6 -1.8844627042395654E-6 -1.8194634682134907E-5 5.945176932279317E-6 -9.595512654395784E-6 8.249159398682615E-6 -1.2431719326000022E-5 1.1133305261427525E-5 -1.2037129906132904E-5 6.397128713166661E-6 -1.2004821806501787E-5 3.962705934051761E-6 8.96536845784963E-5 -2.134455668925812E-5 1.3622324404432996E-5 -8.44500040314131E-6 -1.2809791953269496E-5 -2.1960478113859753E-6 -2.9801107055504416E-5 -1.8174086315832237E-6 </vector>
                <vector>8.215341726380652E-6 -1.1289156413822605E-5 7.310983352193747E-6 -2.6910000317658533E-6 -5.1018934849746875E-6 -1.2439263028050926E-5 -2.283742030925302E-6 -2.100478676924802E-6 -3.1434312399962325E-6 -7.46858245078492E-6 1.4158267760797852E-5 -1.229307200767941E-5 -2.134455668925812E-5 3.478612804009523E-5 -4.1439421460686415E-6 2.104824197574841E-5 -1.3141351634547496E-6 -7.668164446571247E-6 7.6471079153052E-6 1.1534703975723506E-7 </vector>
                <vector>-7.333227976453279E-6 -7.37773314804834E-6 -1.806739453990704E-5 3.0761105824686122E-6 -7.125972242736436E-6 -1.3637554718381096E-5 2.745607343118931E-6 -1.4114626371222055E-5 -1.4753327006704036E-5 1.1608787009357431E-5 -2.886888947529972E-5 3.094657308273157E-5 1.3622324404432996E-5 -4.1439421460686415E-6 4.55217445609113E-5 -3.384608879889083E-6 1.1948360444650508E-5 1.2467094268540229E-5 2.310774487986801E-6 -1.5440099679489195E-5 </vector>
                <vector>1.028195396936322E-5 -1.2524692854275689E-5 2.5273017213848287E-5 -1.554712225072924E-6 -4.529358841471395E-6 -4.1466514739490895E-6 2.830340955411282E-6 9.071887014450955E-7 -7.899990431307425E-6 -1.4955343983311904E-5 8.071891668193892E-6 -3.825057393629257E-5 -8.44500040314131E-6 2.104824197574841E-5 -3.384608879889083E-6 6.112627163540163E-5 -9.973090322139627E-6 -9.830519701492658E-6 -1.222515492886796E-5 -1.8192081381997905E-6 </vector>
                <vector>-7.799906496563488E-6 6.4375610683914E-6 -1.8925204734581782E-5 -6.024112121480142E-6 5.054638090050172E-6 -1.503241988270374E-5 -6.151427754346361E-6 -1.848532288679394E-5 5.796821210015291E-8 1.4999470666617608E-5 -4.344988796060892E-5 6.0913033896300085E-5 -1.2809791953269496E-5 -1.3141351634547496E-6 1.1948360444650508E-5 -9.973090322139627E-6 8.509034627021733E-5 5.4256535088390885E-6 -1.3015094117648628E-5 -3.6946638763576404E-5 </vector>
                <vector>4.958667616129512E-6 -1.7572693696586194E-6 1.5955578883603723E-5 -8.577527951060376E-6 3.3770038458451562E-6 -2.040767905275436E-5 9.783305546222039E-6 -1.9650705429330262E-5 -2.3235766696516025E-5 -1.0335060096546522E-5 -4.23306231912344E-5 2.0220207388174985E-5 -2.1960478113859753E-6 -7.668164446571247E-6 1.2467094268540229E-5 -9.830519701492658E-6 5.4256535088390885E-6 6.644098496209998E-5 1.57951340299537E-5 -8.434266302858196E-6 </vector>
                <vector>-2.3173193812377856E-5 -1.9767066852774136E-5 -2.667095469441521E-5 -2.2927172844183064E-5 1.0278237959949107E-5 -8.665506474387807E-6 8.69012940276756E-6 -1.743324960369014E-5 -2.5365200242260993E-6 4.945276632398064E-6 -1.8769342863129665E-5 2.7548755341457473E-5 -2.9801107055504416E-5 7.6471079153052E-6 2.310774487986801E-6 -1.222515492886796E-5 -1.3015094117648628E-5 1.57951340299537E-5 9.268707071660168E-5 2.5081876784790427E-5 </vector>
                <vector>-3.1741952841573105E-7 -2.0874939234349892E-5 2.1566717926783933E-5 -1.9406238078628877E-5 3.4007421015346974E-7 1.0161198518091183E-5 -5.952906468254507E-6 6.1784632172686036E-6 9.978341438346794E-6 -1.0537491673954887E-5 3.5074627112442744E-6 -1.797721186065719E-5 -1.8174086315832237E-6 1.1534703975723506E-7 -1.5440099679489195E-5 -1.8192081381997905E-6 -3.6946638763576404E-5 -8.434266302858196E-6 2.5081876784790427E-5 6.259434651353278E-5 </vector>
              </covariancearray>
            </covariancematrix_contents>
          </covariancematrix>
          <covariancematrix>
            <covariancematrix_contents visiblename="Procrustes ANOVA ...: Error 1" covarfromorigin="false" df="131" dim="2" fromexternaldata="false" frommorphojset="false" hasobjectsymmetry="false" isasymmetrycomponent="false" issymmetrycomponent="false" linkedoutlinenumber="0" linkedwireframenumber="0" matrixtype="5000" pooledwithingroupcovariances="false" uniqueid="372">
              <covariancearray>
                <vector>-2.620854849699113E-6 2.1913789205241953E-6 1.6182405457943403E-6 -3.0545441354346078E-6 -1.3005625026525762E-6 -1.4116938675620462E-6 5.134928837139758E-7 1.1160747108099113E-6 -1.9116008003011197E-7 1.3313202303104011E-6 -1.7461793586692502E-7 7.595436096035048E-7 3.8713370708718314E-7 4.20606638630983E-7 4.25935908823194E-7 -1.24884274323259E-7 1.1942554583886738E-7 -6.417953463350606E-7 1.2229667769819161E-6 -5.860064861832317E-7 </vector>
                <vector>2.1913789205241953E-6 -2.3535628808338533E-7 -1.0777216300965793E-6 1.0984063854463738E-6 8.162865560666968E-7 5.615264667499404E-7 -2.2159173295746936E-7 -6.560066418602665E-7 2.0243738911460833E-7 -7.495419525521651E-7 1.6816930973543896E-7 -3.695464300926176E-7 -2.586551006244378E-7 -2.7403143874578556E-7 -3.5550707332469516E-7 -7.285041131271574E-8 -2.490326407218645E-7 4.599532163879661E-7 -1.2157639977527576E-6 2.374470940453169E-7 </vector>
                <vector>1.6182405457943403E-6 -1.0777216300965793E-6 -5.650747109561138E-7 1.6546507583225683E-6 6.866343844784387E-7 6.993004829011015E-7 -3.69090050201165E-7 -6.559796632516404E-7 1.2304657529115476E-7 -8.347813135917185E-7 1.1619472643021426E-7 -4.520616898502101E-7 -2.697242048521402E-7 -2.847394814744215E-7 -2.648465357577468E-7 6.85999392401236E-8 -1.411082853255086E-7 5.318859074091053E-7 -9.342724449283908E-7 3.508466904209205E-7 </vector>
                <vector>-3.0545441354346078E-6 1.0984063854463738E-6 1.6546507583225683E-6 -1.7206948372213989E-6 -1.072914805966668E-6 -9.77271230341024E-7 4.517530551871052E-7 9.608971371262669E-7 -1.8193094584032784E-7 1.0797824422280173E-6 -2.9090256441045674E-7 6.087946686065317E-7 4.0887231730338944E-7 3.385958506645669E-7 4.28317893034556E-7 3.622528420722132E-9 2.983193031124841E-7 -6.878425855156249E-7 1.358379124742998E-6 -7.042903594341151E-7 </vector>
                <vector>-1.3005625026525762E-6 8.162865560666968E-7 6.866343844784387E-7 -1.072914805966668E-6 -2.72386242044352E-8 -4.758666314241942E-7 1.788251654259559E-8 4.2324347357791694E-7 -1.3534870148390262E-7 4.87647242687954E-7 -2.2666921643021994E-7 2.776216096225229E-7 1.5504311739396987E-7 1.9727421364893277E-7 1.701980723982861E-7 1.9144754689270008E-8 1.4731137439570798E-7 -4.3683266255064177E-7 5.127495795882098E-7 -2.3560375035255342E-7 </vector>
                <vector>-1.4116938675620462E-6 5.615264667499404E-7 6.993004829011015E-7 -9.77271230341024E-7 -4.758666314241942E-7 -1.0794467555881606E-8 2.635357733887018E-7 3.8666822364177576E-7 -6.537803900704465E-8 4.400326818956832E-7 -7.372121588812876E-8 1.3564613360454118E-7 1.1521239261429715E-7 7.46921471423445E-8 1.9873201004210619E-7 -4.671247553278696E-8 1.875941262722091E-7 -2.979731447219443E-7 5.622849686679916E-7 -2.658143349016207E-7 </vector>
                <vector>5.134928837139758E-7 -2.2159173295746936E-7 -3.69090050201165E-7 4.517530551871052E-7 1.788251654259559E-8 2.635357733887018E-7 3.03864991840746E-7 -1.8483431733947208E-7 1.580730337840797E-8 -1.6367877477172136E-7 8.528277586288228E-8 -2.1169472129251267E-7 -1.0637775043170501E-7 -8.953724811003E-8 -1.1642187097904016E-7 2.149203474559716E-8 -7.964702661090691E-8 5.0290652190942453E-8 -2.647937730873583E-7 8.426527897806844E-8 </vector>
                <vector>1.1160747108099113E-6 -6.560066418602665E-7 -6.559796632516404E-7 9.608971371262669E-7 4.2324347357791694E-7 3.8666822364177576E-7 -1.8483431733947208E-7 -4.581192739506883E-8 1.4909051040865892E-7 -5.085499083292269E-7 9.07004919764087E-8 -3.5925615312834616E-7 -1.1913564545277979E-7 -1.9299470652160358E-7 -1.9187036696526897E-7 -2.277682602576605E-8 7.871101194866653E-9 2.19933294567068E-7 -6.351602949668423E-7 2.1789750794145176E-7 </vector>
                <vector>-1.9116008003011197E-7 2.0243738911460833E-7 1.2304657529115476E-7 -1.8193094584032784E-7 -1.3534870148390262E-7 -6.537803900704465E-8 1.580730337840797E-8 1.4909051040865892E-7 2.793886894684179E-7 2.0894139657013165E-8 -1.0110702846838932E-7 3.859110753672977E-8 -4.4382036428597995E-8 4.9681758945232E-8 -7.761721765479216E-9 -3.563836400183481E-8 -3.506285702172415E-8 -1.3537547898024552E-7 9.657985705756317E-8 -4.2372077837637875E-8 </vector>
                <vector>1.3313202303104011E-6 -7.495419525521651E-7 -8.347813135917185E-7 1.0797824422280173E-6 4.87647242687954E-7 4.400326818956832E-7 -1.6367877477172136E-7 -5.085499083292269E-7 2.0894139657013165E-8 -2.707671517317278E-7 1.5114682287011728E-7 -3.9288524818540094E-7 -1.6269363223952888E-7 -2.2889340272634225E-7 -1.0322859117188821E-7 2.9116002801887653E-9 -1.1010737107478824E-7 2.5798293975065553E-7 -6.165187526763377E-7 3.699279993712602E-7 </vector>
                <vector>-1.7461793586692502E-7 1.6816930973543896E-7 1.1619472643021426E-7 -2.9090256441045674E-7 -2.2666921643021994E-7 -7.372121588812876E-8 8.528277586288228E-8 9.07004919764087E-8 -1.0110702846838932E-7 1.5114682287011728E-7 2.5882024272165827E-7 2.538636984116526E-9 -4.410688647924162E-8 2.1266925687421437E-8 -4.0635909201670996E-8 -1.264440298868884E-8 -4.684402337069995E-8 -1.3702540315946543E-8 1.7368325482604167E-7 -4.2851463645697097E-8 </vector>
                <vector>7.595436096035048E-7 -3.695464300926176E-7 -4.520616898502101E-7 6.087946686065317E-7 2.776216096225229E-7 1.3564613360454118E-7 -2.1169472129251267E-7 -3.5925615312834616E-7 3.859110753672977E-8 -3.9288524818540094E-7 2.538636984116526E-9 2.339657428222312E-7 3.91450012165086E-9 -8.317636957349237E-8 -1.1048927017504335E-7 -3.454453431379748E-8 -1.4740510673648443E-8 1.4241242392119075E-7 -2.9322327189111893E-7 1.1858976634119518E-7 </vector>
                <vector>3.8713370708718314E-7 -2.586551006244378E-7 -2.697242048521402E-7 4.0887231730338944E-7 1.5504311739396987E-7 1.1521239261429715E-7 -1.0637775043170501E-7 -1.1913564545277979E-7 -4.4382036428597995E-8 -1.6269363223952888E-7 -4.410688647924162E-8 3.91450012165086E-9 2.7149280422045384E-7 -5.968093291196096E-8 -8.431126658871924E-8 -1.0385105382344728E-7 -1.1631336002384174E-8 1.1323565335049548E-7 -2.531361479015722E-7 6.278150166690018E-8 </vector>
                <vector>4.20606638630983E-7 -2.7403143874578556E-7 -2.847394814744215E-7 3.385958506645669E-7 1.9727421364893277E-7 7.46921471423445E-8 -8.953724811003E-8 -1.9299470652160358E-7 4.9681758945232E-8 -2.2889340272634225E-7 2.1266925687421437E-8 -8.317636957349237E-8 -5.968093291196096E-8 2.3212400626925297E-7 -1.6002213575444014E-7 2.1805884306935815E-8 -5.699005569451643E-8 2.65327031637911E-8 -3.7859682973847114E-8 8.534532601362622E-8 </vector>
                <vector>4.25935908823194E-7 -3.5550707332469516E-7 -2.648465357577468E-7 4.28317893034556E-7 1.701980723982861E-7 1.9873201004210619E-7 -1.1642187097904016E-7 -1.9187036696526897E-7 -7.761721765479216E-9 -1.0322859117188821E-7 -4.0635909201670996E-8 -1.1048927017504335E-7 -8.431126658871924E-8 -1.6002213575444014E-7 2.1911133549607753E-7 3.302530492217867E-8 -1.480851726501155E-8 1.398460905626739E-7 -2.8645949516493585E-7 1.2119613883079603E-7 </vector>
                <vector>-1.24884274323259E-7 -7.285041131271574E-8 6.85999392401236E-8 3.622528420722132E-9 1.9144754689270008E-8 -4.671247553278696E-8 2.149203474559716E-8 -2.277682602576605E-8 -3.563836400183481E-8 2.9116002801887653E-9 -1.264440298868884E-8 -3.454453431379748E-8 -1.0385105382344728E-7 2.1805884306935815E-8 3.302530492217867E-8 2.7502751099172244E-7 9.103572789787785E-9 -8.309034984111422E-8 1.256524887710567E-7 -4.3392926968434844E-8 </vector>
                <vector>1.1942554583886738E-7 -2.490326407218645E-7 -1.411082853255086E-7 2.983193031124841E-7 1.4731137439570798E-7 1.875941262722091E-7 -7.964702661090691E-8 7.871101194866653E-9 -3.506285702172415E-8 -1.1010737107478824E-7 -4.684402337069995E-8 -1.4740510673648443E-8 -1.1631336002384174E-8 -5.699005569451643E-8 -1.480851726501155E-8 9.103572789787785E-9 3.2952094623496344E-7 1.2311937316941524E-8 -2.6715582086428166E-7 -8.432946251770337E-8 </vector>
                <vector>-6.417953463350606E-7 4.599532163879661E-7 5.318859074091053E-7 -6.878425855156249E-7 -4.3683266255064177E-7 -2.979731447219443E-7 5.0290652190942453E-8 2.19933294567068E-7 -1.3537547898024552E-7 2.5798293975065553E-7 -1.3702540315946543E-8 1.4241242392119075E-7 1.1323565335049548E-7 2.65327031637911E-8 1.398460905626739E-7 -8.309034984111422E-8 1.2311937316941524E-8 3.0591050288543275E-7 3.801357874797995E-7 -3.438190005976842E-7 </vector>
                <vector>1.2229667769819161E-6 -1.2157639977527576E-6 -9.342724449283908E-7 1.358379124742998E-6 5.127495795882098E-7 5.622849686679916E-7 -2.647937730873583E-7 -6.351602949668423E-7 9.657985705756317E-8 -6.165187526763377E-7 1.7368325482604167E-7 -2.9322327189111893E-7 -2.531361479015722E-7 -3.7859682973847114E-8 -2.8645949516493585E-7 1.256524887710567E-7 -2.6715582086428166E-7 3.801357874797995E-7 -1.6178640429311857E-10 3.7207363062488125E-7 </vector>
                <vector>-5.860064861832317E-7 2.374470940453169E-7 3.508466904209205E-7 -7.042903594341151E-7 -2.3560375035255342E-7 -2.658143349016207E-7 8.426527897806844E-8 2.1789750794145176E-7 -4.2372077837637875E-8 3.699279993712602E-7 -4.2851463645697097E-8 1.1858976634119518E-7 6.278150166690018E-8 8.534532601362622E-8 1.2119613883079603E-7 -4.3392926968434844E-8 -8.432946251770337E-8 -3.438190005976842E-7 3.7207363062488125E-7 3.2810892818705475E-7 </vector>
              </covariancearray>
            </covariancematrix_contents>
          </covariancematrix>
          <covariancematrix>
            <covariancematrix_contents visiblename="Procrustes ANOVA ...: Residual" covarfromorigin="false" df="1" dim="2" fromexternaldata="false" frommorphojset="false" hasobjectsymmetry="false" isasymmetrycomponent="false" issymmetrycomponent="false" linkedoutlinenumber="0" linkedwireframenumber="0" matrixtype="5000" pooledwithingroupcovariances="false" uniqueid="373">
              <covariancearray>
                <vector>3.7045289134063353E-6 -1.8159541295137416E-6 -2.0808154767015807E-6 2.86158874615583E-6 1.3271560352634548E-6 1.2606738636899983E-6 -4.598351658613442E-7 -1.2252258472372768E-6 2.67534479569953E-7 -1.4065489696499234E-6 3.0903288533723483E-7 -8.454971461915872E-7 -4.366145382184161E-7 -4.4563667104396965E-7 -5.939151128189768E-7 3.3258943987757306E-8 -3.1994943484880967E-7 8.235007548096362E-7 -1.7171225851209115E-6 7.598404549585824E-7 </vector>
                <vector>-1.8159541295137416E-6 8.901778006248362E-7 1.0200124080650408E-6 -1.402746211992545E-6 -6.505697590780679E-7 -6.179803052619448E-7 2.2541046051927083E-7 6.006037444605816E-7 -1.3114497260380276E-7 6.894880481451982E-7 -1.5148742453507946E-7 4.144613444806433E-7 2.1402774608159092E-7 2.1845038113144088E-7 2.9113623537836697E-7 -1.6303480981916252E-8 1.5683869960744778E-7 -4.036787487338156E-7 8.417307361119342E-7 -3.724725718551314E-7 </vector>
                <vector>-2.0808154767015807E-6 1.0200124080650408E-6 1.1687837102591914E-6 -1.6073401747640492E-6 -7.454569481701867E-7 -7.081142428672083E-7 2.5828712699182965E-7 6.882032682065109E-7 -1.5027278735257887E-7 7.900515647842055E-7 -1.735822355575234E-7 4.7491154434725624E-7 2.452442158448753E-7 2.503119030175527E-7 3.3359916672484613E-7 -1.8681383523455608E-8 1.7971400718963526E-7 -4.62556280667048E-7 9.64499220795778E-7 -4.267986066230911E-7 </vector>
                <vector>2.86158874615583E-6 -1.402746211992545E-6 -1.6073401747640492E-6 2.210453837359072E-6 1.025170774368589E-6 9.738161653727317E-7 -3.5520282511136703E-7 -9.464341021239719E-7 2.0665884212234253E-7 -1.0864983906386239E-6 2.3871457005553154E-7 -6.53110064745277E-7 -3.3726589214466696E-7 -3.442351004835642E-7 -4.587737989780738E-7 2.5691099206359702E-8 -2.471471335467601E-7 6.36118801480845E-7 -1.3264031082094174E-6 5.869439665823206E-7 </vector>
                <vector>1.3271560352634548E-6 -6.505697590780679E-7 -7.454569481701867E-7 1.025170774368589E-6 4.7545671340298856E-7 4.5163932196889967E-7 -1.6473700972796657E-7 -4.389399882384626E-7 9.584484492175527E-8 -5.038994154403509E-7 1.1071174454979626E-7 -3.029013044796025E-7 -1.5641816624584193E-7 -1.59650366166747E-7 -2.1277146023887528E-7 1.1915093460490578E-8 -1.1462262364952958E-7 2.950210465091363E-7 -6.15163130129881E-7 2.7221459709264595E-7 </vector>
                <vector>1.2606738636899983E-6 -6.179803052619448E-7 -7.081142428672083E-7 9.738161653727317E-7 4.5163932196889967E-7 4.290150320551689E-7 -1.5648472147244963E-7 -4.169518551117024E-7 9.10436208922949E-8 -4.786572234960484E-7 1.0516578241581698E-7 -2.877278539176187E-7 -1.4858259975158994E-7 -1.5165288677967959E-7 -2.0211294809308056E-7 1.1318222213618778E-8 -1.0888075101245231E-7 2.802423473280413E-7 -5.843473257771681E-7 2.5857835761478043E-7 </vector>
                <vector>-4.598351658613442E-7 2.2541046051927083E-7 2.5828712699182965E-7 -3.5520282511136703E-7 -1.6473700972796657E-7 -1.5648472147244963E-7 5.707834509205423E-8 1.5208463582938592E-7 -3.320847663523807E-8 1.7459188304466688E-7 -3.835958402309547E-8 1.0494973302910271E-7 5.41960187908086E-8 5.531591663540669E-8 7.372139907910191E-8 -4.128360833743905E-9 3.971463170826528E-8 -1.0221936853904712E-7 2.1314271456129852E-7 -9.431735312204204E-8 </vector>
                <vector>-1.2252258472372768E-6 6.006037444605816E-7 6.882032682065109E-7 -9.464341021239719E-7 -4.389399882384626E-7 -4.169518551117024E-7 1.5208463582938592E-7 4.0522787425611995E-7 -8.848362828550727E-8 4.6519819207890833E-7 -1.0220869847699099E-7 2.7963743339659564E-7 1.444047083958011E-7 1.4738866414669427E-7 1.9642987389260902E-7 -1.0999972946401648E-8 1.0581920847213544E-7 -2.723624065725794E-7 5.679164674504689E-7 -2.5130757159985695E-7 </vector>
                <vector>2.67534479569953E-7 -1.3114497260380276E-7 -1.5027278735257887E-7 2.0665884212234253E-7 9.584484492175527E-8 9.10436208922949E-8 -3.320847663523807E-8 -8.848362828550727E-8 1.9320863575700287E-8 -1.0157846121877645E-7 2.2317804521110318E-8 -6.106029788732759E-8 -3.1531524238848085E-8 -3.218308659846958E-8 -4.289149155636829E-8 2.4019016914289537E-9 -2.3106178283216483E-8 5.947175768516999E-8 -1.2400753451879964E-7 5.4874324209586156E-8 </vector>
                <vector>-1.4065489696499234E-6 6.894880481451982E-7 7.900515647842055E-7 -1.0864983906386239E-6 -5.038994154403509E-7 -4.786572234960484E-7 1.7459188304466688E-7 4.6519819207890833E-7 -1.0157846121877645E-7 5.340436126386253E-7 -1.1733472637942555E-7 3.210214220561447E-7 1.6577539093190485E-7 1.6920094704324373E-7 2.2549984344220897E-7 -1.262787644590313E-8 1.2147956148823857E-7 -3.126697524363786E-7 6.519633289972515E-7 -2.884989789460335E-7 </vector>
                <vector>3.0903288533723483E-7 -1.5148742453507946E-7 -1.735822355575234E-7 2.3871457005553154E-7 1.1071174454979626E-7 1.0516578241581698E-7 -3.835958402309547E-8 -1.0220869847699099E-7 2.2317804521110318E-8 -1.1733472637942555E-7 2.5779613610499297E-8 -7.053161919096107E-8 -3.642251246438466E-8 -3.717514142353995E-8 -4.954457239608745E-8 2.774470819755237E-9 -2.6690275420349074E-8 6.869667376618871E-8 -1.4324286817801735E-7 6.338611294176566E-8 </vector>
                <vector>-8.454971461915872E-7 4.144613444806433E-7 4.7491154434725624E-7 -6.53110064745277E-7 -3.029013044796025E-7 -2.877278539176187E-7 1.0494973302910271E-7 2.7963743339659564E-7 -6.106029788732759E-8 3.210214220561447E-7 -7.053161919096107E-8 1.9297066939857888E-7 9.965001075001867E-8 1.0170916259905072E-7 1.3555125218632502E-7 -7.590801119616852E-9 7.302314016487121E-8 -1.8795035870711185E-7 3.919046872857823E-7 -1.734209534448583E-7 </vector>
                <vector>-4.366145382184161E-7 2.1402774608159092E-7 2.452442158448753E-7 -3.3726589214466696E-7 -1.5641816624584193E-7 -1.4858259975158994E-7 5.41960187908086E-8 1.444047083958011E-7 -3.1531524238848085E-8 1.6577539093190485E-7 -3.642251246438466E-8 9.965001075001867E-8 5.14592433838168E-8 5.252258893952144E-8 6.99986364722377E-8 -3.919888007936079E-9 3.7709133334992706E-8 -9.705752342104024E-8 2.0237949332341243E-7 -8.955454177880795E-8 </vector>
                <vector>-4.4563667104396965E-7 2.1845038113144088E-7 2.503119030175527E-7 -3.442351004835642E-7 -1.59650366166747E-7 -1.5165288677967959E-7 5.531591663540669E-8 1.4738866414669427E-7 -3.218308659846958E-8 1.6920094704324373E-7 -3.717514142353995E-8 1.0170916259905072E-7 5.252258893952144E-8 5.360790730248033E-8 7.144507707928377E-8 -4.0008879455960544E-9 3.848834882400065E-8 -9.9063104531949E-8 2.0656143074476718E-7 -9.140508247691692E-8 </vector>
                <vector>-5.939151128189768E-7 2.9113623537836697E-7 3.3359916672484613E-7 -4.587737989780738E-7 -2.1277146023887528E-7 -2.0211294809308056E-7 7.372139907910191E-8 1.9642987389260902E-7 -4.289149155636829E-8 2.2549984344220897E-7 -4.954457239608745E-8 1.3555125218632502E-7 6.99986364722377E-8 7.144507707928377E-8 9.521727849411132E-8 -5.3321191264416035E-9 5.129472846216593E-8 -1.3202476081483616E-7 2.7529142778218163E-7 -1.21818654967229E-7 </vector>
                <vector>3.3258943987757306E-8 -1.6303480981916252E-8 -1.8681383523455608E-8 2.5691099206359702E-8 1.1915093460490578E-8 1.1318222213618778E-8 -4.128360833743905E-9 -1.0999972946401648E-8 2.4019016914289537E-9 -1.262787644590313E-8 2.774470819755237E-9 -7.590801119616852E-9 -3.919888007936079E-9 -4.0008879455960544E-9 -5.3321191264416035E-9 2.985959535184435E-10 -2.8724786819978032E-9 7.393319401138854E-9 -1.5416179804939034E-8 6.821782659593989E-9 </vector>
                <vector>-3.1994943484880967E-7 1.5683869960744778E-7 1.7971400718963526E-7 -2.471471335467601E-7 -1.1462262364952958E-7 -1.0888075101245231E-7 3.971463170826528E-8 1.0581920847213544E-7 -2.3106178283216483E-8 1.2147956148823857E-7 -2.6690275420349074E-8 7.302314016487121E-8 3.7709133334992706E-8 3.848834882400065E-8 5.129472846216593E-8 -2.8724786819978032E-9 2.763310619387227E-8 -7.112337553627501E-8 1.4830290530343238E-7 -6.562521978267788E-8 </vector>
                <vector>8.235007548096362E-7 -4.036787487338156E-7 -4.62556280667048E-7 6.36118801480845E-7 2.950210465091363E-7 2.802423473280413E-7 -1.0221936853904712E-7 -2.723624065725794E-7 5.947175768516999E-8 -3.126697524363786E-7 6.869667376618871E-8 -1.8795035870711185E-7 -9.705752342104024E-8 -9.9063104531949E-8 -1.3202476081483616E-7 7.393319401138854E-9 -7.112337553627501E-8 1.8306065605044886E-7 -3.8170892391331535E-7 1.6890924671442153E-7 </vector>
                <vector>-1.7171225851209115E-6 8.417307361119342E-7 9.64499220795778E-7 -1.3264031082094174E-6 -6.15163130129881E-7 -5.843473257771681E-7 2.1314271456129852E-7 5.679164674504689E-7 -1.2400753451879964E-7 6.519633289972515E-7 -1.4324286817801735E-7 3.919046872857823E-7 2.0237949332341243E-7 2.0656143074476718E-7 2.7529142778218163E-7 -1.5416179804939034E-8 1.4830290530343238E-7 -3.8170892391331535E-7 7.959203560670147E-7 -3.5220111291311973E-7 </vector>
                <vector>7.598404549585824E-7 -3.724725718551314E-7 -4.267986066230911E-7 5.869439665823206E-7 2.7221459709264595E-7 2.5857835761478043E-7 -9.431735312204204E-8 -2.5130757159985695E-7 5.4874324209586156E-8 -2.884989789460335E-7 6.338611294176566E-8 -1.734209534448583E-7 -8.955454177880795E-8 -9.140508247691692E-8 -1.21818654967229E-7 6.821782659593989E-9 -6.562521978267788E-8 1.6890924671442153E-7 -3.5220111291311973E-7 1.558518047534152E-7 </vector>
              </covariancearray>
            </covariancematrix_contents>
          </covariancematrix>
        </morphojset>
      </procrustes_anova>
      <morphojset>
        <morphojset_contents visiblename="Digitization a" uniqueid="374" alignmentmethod="1" dimension="2" hasprocrustesfit="true" hasrawdata="true" linkedoutlinenumber="0" linkedwireframenumber="0" nincl="151" nlmk="10" nobs="151" objsymmetry="false" procsumsquare="0.7916726847336891" procrustesfitfromparentset="false">
          <alignmentvectors>
            <vector>0.0 </vector>
            <vector>0.0 </vector>
            <vector>0.0 </vector>
            <vector>0.0 </vector>
            <vector>0.0 </vector>
            <vector>0.0 </vector>
            <vector>0.0 </vector>
            <vector>0.0 </vector>
            <vector>0.0 </vector>
            <vector>0.0 </vector>
          </alignmentvectors>
          <datavector>
            <datamatrix visiblename="Digitization a, Raw coordinates" covarfromorigin="false" matrixtype="0" iscoordinates="true" issymmetrycomponent="false" isasymmetrycomponent="false">
              <data>
                <vector>8.377566 7.563378 7.334834 6.306386 4.549454 4.206638 5.135098 3.763834 4.756572 2.563978 5.699316 2.264014 7.006302 3.2210419999999997 7.74907 3.413876 9.17747 2.185452 9.877386 5.799304 </vector>
                <vector>5.67789 7.8062059999999995 5.470772 6.399232 4.10665 3.0353499999999998 4.735146 3.0353499999999998 5.020826 1.378406 6.377806 1.599808 6.74919 3.549574 7.306266 4.17807 9.24889 3.71384 8.24901 6.684912 </vector>
                <vector>7.142 7.884768 6.663486 6.613492 4.777998 3.992378 5.449346 3.878106 5.57076 2.364002 6.67777 2.292582 7.527668 3.649562 8.020466 3.96381 9.684552 3.442444 9.127476 6.684912 </vector>
                <vector>6.992018 8.241868 6.020706 7.013444 3.885248 4.592306 4.378046 4.456608 4.149502 3.24961 5.170808 3.171048 6.277818 4.263774 6.913456 4.563738 8.384708 4.028088 8.441844 6.7634739999999995 </vector>
                <vector>4.198131 6.265728 3.906756 5.1888060000000005 2.2284360000000003 2.07459 2.8158480000000004 2.046618 3.020976 0.44289 3.8881080000000003 0.545454 4.540788 2.083914 5.240088 2.643354 6.94638 2.372958 6.284376000000001 4.881114 </vector>
                <vector>6.4206579999999995 8.299004 5.3565 6.977734 3.006782 4.270916 3.67813 4.149502 3.7352659999999998 2.328292 4.977974 2.35686 5.835014 3.942384 6.53493 4.228064 8.184732 3.235326 8.334714 6.513504 </vector>
                <vector>5.663606 7.734786 5.28508 6.149262 3.720982 3.32103 4.406614 3.278178 4.74943 1.771216 6.0921259999999995 2.1711679999999998 6.4277999999999995 3.5638579999999997 7.063438 4.056656 8.841796 3.649562 7.791922 6.71348 </vector>
                <vector>6.64206 8.698955999999999 6.242108 7.220562 4.813708 4.028088 5.3850679999999995 3.99952 5.792162 2.371144 6.92774 2.78538 7.334834 4.3423359999999995 7.884768 4.777998 9.741688 4.492318 8.727524 7.313408 </vector>
                <vector>6.342096 8.548974 5.877866 7.142 4.370904 4.270916 4.9994 4.10665 5.127956 2.621114 6.056416 2.60683 6.806326 4.256632 7.32055 4.628016 9.020346 4.313768 8.241868 7.291982 </vector>
                <vector>6.992018 8.377566 6.4420839999999995 6.834894 4.363762 3.878106 4.913696 3.53529 4.956548 2.021186 6.4420839999999995 2.099748 7.084864 3.5638579999999997 7.756212 4.006662 9.156044 3.578142 8.970352 6.706338 </vector>
                <vector>6.792042 7.906194 6.027848 6.456368 4.835134 3.099628 5.442204 3.10677 5.942144 1.728364 7.1348579999999995 2.206878 7.449106 3.53529 7.8276319999999995 3.970952 10.205918 3.435302 9.148902 6.549214 </vector>
                <vector>6.21354 8.884648 5.627896 7.656224 3.449586 5.113672 4.078082 4.813708 3.956668 3.456728 4.656584 3.292462 5.7350259999999995 4.470892 6.527788 4.813708 8.07046 3.96381 8.041892 7.1134319999999995 </vector>
                <vector>6.21354 8.270436 5.542192 7.077722 3.720982 4.620874 4.3423359999999995 4.385188 4.185212 3.128196 5.14224 2.842516 6.006422 4.278058 6.592066 4.635158 7.920478 3.7424079999999997 7.791922 6.656344 </vector>
                <vector>6.506362 8.863222 5.835014 7.291982 3.649562 4.420898 4.413756 4.299484 4.563738 2.921078 5.46363 2.82109 6.313528 3.99952 7.020586 4.270916 8.563258 3.549574 8.32043 6.863462 </vector>
                <vector>3.438225 6.342651 3.1305330000000002 5.016312 1.6270380000000002 2.128203 2.1678300000000004 1.9137510000000002 2.12121 0.400932 3.027969 0.410256 3.9533760000000004 2.165499 4.6526760000000005 2.699298 6.027966 1.9883430000000002 5.400927 5.137524 </vector>
                <vector>7.020586 7.849058 6.334954 6.563498 4.228064 4.292342 4.792282 4.028088 4.57088 2.42828 5.635038 2.1426 6.663486 3.592426 7.227704 3.96381 8.49898 2.89251 8.634678 6.020706 </vector>
                <vector>3.5547750000000002 6.326334 3.109554 5.041953 1.741257 1.7948700000000002 2.3636340000000002 1.8135180000000002 2.708622 0.23076900000000003 3.526803 0.41724900000000004 4.505823 1.9813500000000002 5.146848 2.529135 6.6923010000000005 2.195802 5.869458000000001 5.15151 </vector>
                <vector>4.841487000000001 6.3799470000000005 4.363632 5.324004 2.8321650000000003 2.212119 3.4195770000000003 2.156175 3.757572 0.689976 4.869459 0.79254 5.372955 2.4289020000000003 5.990670000000001 2.848482 7.895097000000001 2.2494150000000004 7.186473 5.3613 </vector>
                <vector>4.3985970000000005 6.235425 3.8671290000000003 5.067594000000001 2.2144500000000003 2.081583 2.783214 2.025639 2.643354 0.44755200000000006 3.727269 0.503496 4.426569000000001 2.0722590000000003 5.107221 2.389275 6.6480120000000005 2.081583 6.144516 5.002326 </vector>
                <vector>3.839157 6.214446000000001 3.3752880000000003 4.927734 1.7995320000000001 2.2797180000000004 2.247084 2.158506 2.386944 0.564102 3.1421880000000004 0.433566 4.1305320000000005 1.9813500000000002 4.773888 2.5407900000000003 6.489504 1.9440540000000002 6.0512760000000005 4.82517 </vector>
                <vector>4.223772 6.606054 3.7016280000000004 5.123538000000001 2.0046600000000003 1.897434 2.573424 1.729602 2.8531440000000003 0.265734 4.186476000000001 0.53613 4.699296 1.8135180000000002 5.286708 2.298366 6.965028 1.916082 6.526800000000001 4.974354 </vector>
                <vector>7.170568 8.82037 6.484936 7.491958 4.03523 4.413756 4.656584 4.235206 4.492318 2.42828 5.949286 2.67825 6.7706159999999995 4.042372 7.541952 4.399472 9.577422 3.770976 9.048914 7.1348579999999995 </vector>
                <vector>7.720502 9.198896 6.82061 7.491958 4.742288 3.64242 5.477914 3.578142 5.477914 1.242708 7.227704 1.706938 7.870484 3.778118 8.413276 4.420898 10.520166 3.342456 10.020226 7.084864 </vector>
                <vector>7.556236 8.598968 7.099148 7.227704 5.527908 4.485176 6.270676 4.42804 6.484936 3.2138999999999998 7.363402 3.363882 7.78478 4.592306 8.456128 5.127956 10.013084 4.578022 9.327452 7.206278 </vector>
                <vector>4.953375 0.9277380000000001 5.522139 2.1538440000000003 7.053606 4.748247 6.515145 4.832163 6.682977 6.344982000000001 5.603724000000001 6.326334 5.0093190000000005 4.841487000000001 4.330998 4.328667 2.7715590000000003 4.850811 3.2983650000000004 2.0419560000000003 </vector>
                <vector>7.1062899999999996 8.656104 6.613492 7.220562 4.9994 4.199496 5.613612 3.9138159999999997 5.520766 2.306866 6.913456 2.385428 7.599088 4.328052 8.127596 4.82085 9.805966 4.299484 9.241748 7.07058 </vector>
                <vector>7.870484 9.198896 7.4705319999999995 7.8347739999999995 5.256512 4.292342 6.049274 4.24949 6.156404 2.706818 7.349118 2.663966 8.020466 4.442324 8.78466 4.949406 10.520166 4.206638 9.870244 7.377686 </vector>
                <vector>7.620514 8.670387999999999 6.949166 7.849058 5.020826 5.60647 5.49934 5.442204 5.3922099999999995 4.013804 6.292102 4.128076 6.913456 5.235086 7.4705319999999995 5.577902 8.727524 4.656584 8.74895 7.163426 </vector>
                <vector>6.870604 8.406134 6.10641 7.277698 4.42804 4.656584 4.920838 4.542312 5.099388 3.028208 5.956428 3.17819 6.584924 4.585164 7.149142 4.992258 8.720382 4.242348 8.384708 6.913456 </vector>
                <vector>7.227704 8.506122 6.7706159999999995 7.406254 5.120814 4.949406 5.663606 4.756572 5.599328 3.692414 6.456368 3.635278 7.199136 4.89227 7.7990639999999996 5.206518 9.14176 4.6851519999999995 8.82037 7.24913 </vector>
                <vector>7.877626 8.941784 7.006302 7.956188 4.842276 5.849298 5.42792 5.577902 5.156524 4.113792 6.377806 3.949526 7.099148 5.342216 7.8562 5.563618 9.327452 4.728004 9.198896 7.441964 </vector>
                <vector>4.603725000000001 1.9114200000000001 5.160834 3.0606030000000004 6.470856 5.167827 6.032628000000001 5.223771 6.24708 6.300693000000001 5.207454 6.235425 4.382280000000001 5.074587 4.009320000000001 4.675986 3.0163140000000004 5.289039000000001 3.17016 3.4102530000000004 </vector>
                <vector>6.627776 9.184612 5.99928 8.013324 4.156644 5.485056 4.770856 5.270796 4.549454 4.042372 5.906434 3.99952 6.599208 5.306506 7.406254 5.67789 8.727524 5.256512 8.448986 7.691934 </vector>
                <vector>6.920598 9.184612 6.14212 7.870484 4.163786 4.935122 4.763714 4.742288 4.663726 3.128196 6.4277999999999995 3.335314 6.899172 4.78514 7.541952 5.149382 9.056056 4.920838 8.64182 7.756212 </vector>
                <vector>6.99916 8.791802 6.477794 7.849058 5.220802 5.799304 5.699316 5.7350259999999995 5.835014 4.363762 6.477794 4.406614 7.092006 5.649322 7.584804 5.992138 8.877506 5.556476 8.477554 7.78478 </vector>
                <vector>4.892769 1.3752900000000001 5.533794 2.491839 7.440552 4.974354 6.883443000000001 5.198130000000001 7.095564 6.508152000000001 6.0372900000000005 6.601392000000001 5.300694 5.326335 4.426569000000001 4.955706 2.892771 5.3822790000000005 3.1748220000000003 2.9417220000000004 </vector>
                <vector>7.4991 7.877626 6.970592 6.684912 5.370784 4.35662 6.013564 4.256632 5.906434 3.028208 6.956308 3.0424919999999998 7.434822 4.313768 8.127596 4.720862 9.670268 4.256632 9.134618 6.720622 </vector>
                <vector>7.170568 9.077482 6.4206579999999995 7.756212 4.378046 4.78514 5.120814 4.656584 5.170808 2.992498 6.484936 3.07106 7.099148 4.813708 7.8562 5.263654 9.591706 4.906554 9.041772 7.370544 </vector>
                <vector>4.596732 0.88578 5.298363 2.156175 6.699294 4.736592 6.1864740000000005 4.94172 6.167826000000001 6.2307630000000005 5.1585030000000005 6.109551000000001 4.466196 4.839156 3.9347280000000002 4.3985970000000005 2.543121 4.491837 2.953377 2.1841470000000003 </vector>
                <vector>4.305357 0.44289 4.834494 2.2727250000000003 6.324003 5.172489000000001 5.6946330000000005 5.191137 5.75757 6.7365900000000005 4.545450000000001 6.636357 3.8601360000000002 4.969692 3.221442 4.561767000000001 1.5827490000000002 5.034960000000001 1.8997650000000001 2.5174800000000004 </vector>
                <vector>5.393934000000001 0.624708 6.102558 2.05128 7.410249 4.916079000000001 6.997662000000001 4.813515000000001 6.792534000000001 6.762231000000001 5.365962000000001 6.407919000000001 4.955706 4.729599 4.620042000000001 4.319343 2.5477830000000004 4.944051 3.4055910000000003 1.9393920000000002 </vector>
                <vector>4.365963000000001 0.6130530000000001 5.240088 1.7948700000000002 6.999993000000001 4.752909000000001 6.636357 4.780881 6.571089000000001 6.50349 5.342652 6.475518 4.773888 4.976685000000001 4.076919 4.56876 2.067597 5.125869000000001 2.487177 2.268063 </vector>
                <vector>4.2354270000000005 0.867132 4.8904380000000005 2.0792520000000003 6.610716000000001 5.17482 6.0372900000000005 5.368293 5.9626980000000005 6.561765 4.4289000000000005 6.358968000000001 4.076919 4.999995 3.652677 4.5920700000000005 2.090907 5.137524 2.314683 2.365965 </vector>
                <vector>3.7902060000000004 0.6783210000000001 4.219110000000001 1.972026 6.146847 4.729599 5.512815000000001 4.850811 5.773887 6.3496440000000005 4.853142 6.461532 3.8275020000000004 4.962699000000001 2.9347290000000004 4.421907 1.797201 5.242419000000001 1.7762220000000002 2.7342630000000003 </vector>
                <vector>5.15151 0.615384 5.675985000000001 1.997667 7.398594 4.743585 6.94638 4.808853 7.307685 6.50349 6.237756 6.631695000000001 5.317011000000001 5.0093190000000005 4.561767000000001 4.56876 2.9580390000000003 5.5454490000000005 3.2261040000000003 2.293704 </vector>
                <vector>4.601394 0.9347310000000001 5.0839110000000005 2.298366 6.8554710000000005 4.7855430000000005 6.214446000000001 4.8764520000000005 6.3356580000000005 6.545448 5.342652 6.564096 4.5920700000000005 5.090904 3.9160800000000004 4.655007 2.263401 5.293701 2.6526780000000003 2.3636340000000002 </vector>
                <vector>4.997664 1.116549 5.305356000000001 2.351979 6.487173 5.051277000000001 5.955705 4.9207410000000005 5.927733000000001 6.1864740000000005 5.146848 6.22377 4.543119 4.606056000000001 3.9463830000000004 3.9906720000000004 2.613051 4.589739000000001 2.9790180000000004 1.9440540000000002 </vector>
                <vector>4.769226000000001 0.864801 5.198130000000001 2.2797180000000004 6.389271000000001 5.167827 5.8578030000000005 5.121207 5.829831 6.750576000000001 4.909086 6.7971960000000005 4.163166 4.999995 3.5664300000000004 4.4592030000000005 2.1328650000000002 5.102559 2.449881 2.2890420000000002 </vector>
                <vector>4.326336 0.9463860000000001 4.668993 2.3333310000000003 5.682978 4.853142 5.181813 4.77855 4.930065000000001 6.191136 4.037292 6.034959000000001 3.6643320000000004 4.787874 3.200463 4.424238 1.8135180000000002 4.703958 2.4289020000000003 2.300697 </vector>
                <vector>4.363632 0.9603720000000001 4.897431 2.314683 6.372954000000001 4.913748 5.916078000000001 4.8764520000000005 5.869458000000001 6.212115000000001 4.6526760000000005 6.277383 4.093236 4.997664 3.279717 4.426569000000001 2.158506 5.109552000000001 2.412585 2.456874 </vector>
                <vector>5.193468 1.0209780000000002 5.648013000000001 2.275056 7.0489440000000005 4.958037 6.251742 4.930065000000001 6.482511000000001 6.296031 5.778549000000001 6.342651 4.857804000000001 4.724937000000001 4.170159 4.270392 2.834496 4.892769 3.1212090000000003 2.135196 </vector>
                <vector>4.948713000000001 0.836829 5.592069 2.1608370000000003 7.1841420000000005 4.7412540000000005 6.701625000000001 4.843818000000001 6.708618 6.179481000000001 5.6200410000000005 6.279714 4.948713000000001 4.610718 4.2494130000000006 4.330998 2.806524 5.076918 2.881116 2.1608370000000003 </vector>
                <vector>6.428898 0.9883440000000001 6.846147 2.209788 8.139852000000001 4.780881 7.475517000000001 4.6969650000000005 7.538454000000001 6.279714 6.615378000000001 6.326334 6.023304 4.596732 5.496498000000001 3.764565 4.1165460000000005 4.780881 4.708620000000001 2.05128 </vector>
                <vector>5.391603000000001 0.864801 5.997663 2.149182 7.337988 4.617711 6.8554710000000005 4.720275 6.818175 6.38694 5.764563000000001 6.256404000000001 4.899762 4.664331000000001 4.368294000000001 4.328667 2.888109 4.869459 3.251745 2.2424220000000004 </vector>
                <vector>4.440555000000001 1.354311 5.006988000000001 2.505825 6.289038000000001 4.8461490000000005 5.750577000000001 4.864797 5.6946330000000005 6.184143000000001 5.230764000000001 6.3053550000000005 4.543119 4.7715570000000005 3.883446 4.270392 2.65734 4.724937000000001 2.7878760000000002 2.468529 </vector>
                <vector>5.3519760000000005 0.88578 5.808852000000001 2.2960350000000003 6.9743520000000006 5.1888060000000005 6.368292 5.265729 6.321672 6.757569 5.407920000000001 6.655005 4.808853 5.076918 4.174821000000001 4.35897 2.699298 4.862466 3.1748220000000003 2.0722590000000003 </vector>
                <vector>3.7552410000000003 0.6596730000000001 4.212117 1.927737 6.039621 4.843818000000001 5.200461000000001 4.834494 5.573421000000001 6.2610660000000005 4.585077 6.428898 3.6806490000000003 4.77855 2.9277360000000003 4.1911380000000005 1.6876440000000001 4.648014000000001 1.67832 1.890441 </vector>
                <vector>4.216779000000001 0.9347310000000001 4.524471 2.200464 6.491835000000001 5.048946 5.762232 5.216778000000001 6.174819 6.566427000000001 5.163165 6.6037230000000005 4.039623000000001 4.925403 3.438225 4.664331000000001 2.128203 5.629365000000001 2.240091 2.5198110000000002 </vector>
                <vector>4.7715570000000005 0.596736 5.435892000000001 1.904427 6.993 4.480182 6.442884 4.489506 6.62004 6.421905000000001 5.3613 6.337989 4.883445 4.461534 4.128201000000001 3.8927700000000005 2.223774 5.076918 2.8671300000000004 1.7249400000000001 </vector>
                <vector>5.743584 0.8228430000000001 5.902092000000001 2.209788 6.913746000000001 5.52447 6.361299000000001 5.421906000000001 6.023304 6.846147 5.088573 6.622371 4.694634000000001 5.095566000000001 4.207455 4.664331000000001 2.559438 5.048946 3.431232 2.368296 </vector>
                <vector>5.468526000000001 0.400932 5.881113 1.7016300000000002 7.536123000000001 4.603725000000001 6.787872 4.585077 6.66666 6.354306 5.75757 6.363630000000001 5.363631000000001 4.904424000000001 4.512816 3.958038 2.930067 4.650345000000001 3.296034 2.142189 </vector>
                <vector>5.123538000000001 0.6969690000000001 5.4568710000000005 2.009322 6.724935 5.093235 6.249411 5.102559 6.1561710000000005 6.554772000000001 5.261067000000001 6.4242360000000005 4.63869 5.018643 3.9020940000000004 4.300695 2.263401 4.664331000000001 2.7575730000000003 2.270394 </vector>
                <vector>5.491836 0.587412 6.060600000000001 1.9020960000000002 7.337988 4.736592 6.66666 4.7272680000000005 6.759900000000001 6.564096 5.864796 6.442884 5.296032 4.606056000000001 4.587408 3.9254040000000003 2.9370600000000002 4.969692 3.459204 1.9020960000000002 </vector>
                <vector>5.956428 8.091886 5.056536 6.456368 2.735386 2.878226 3.3924499999999997 2.671108 3.720982 0.46423 4.849418 0.39281 6.042132 2.60683 6.870604 3.2067579999999998 8.591826 2.621114 8.377566 5.32079 </vector>
                <vector>5.549334 8.556116 5.477914 6.799184 4.6994359999999995 3.17819 5.42792 3.17819 6.056416 1.378406 7.1205739999999995 1.335554 7.420538 3.64242 7.913336 4.513744 9.35602 4.192354 8.42756 6.842036 </vector>
                <vector>5.135098 8.370424 4.456608 6.4135159999999996 3.078202 2.471132 3.706698 2.413996 4.185212 0.335674 5.906434 0.528508 6.120694 2.906794 6.806326 3.53529 9.206038 3.399592 7.96333 6.99916 </vector>
                <vector>7.192614 6.86598 6.619338 5.746092 5.53278 3.412992 5.906076 3.3396660000000002 6.146052 2.059794 7.092624 2.073126 7.372596 3.313002 7.8458820000000005 3.619638 9.025764 3.552978 8.685798 5.526114 </vector>
                <vector>6.96345 8.28472 6.363522 6.984876 5.092246 4.128076 5.556476 4.042372 5.74931 2.471132 6.67777 2.471132 7.277698 4.220922 7.934762 4.728004 9.327452 4.3423359999999995 8.96321 6.7777579999999995 </vector>
                <vector>6.720622 8.677529999999999 6.634918 7.013444 5.977854 3.14248 6.634918 3.24961 7.4705319999999995 1.28556 8.548974 1.556956 8.648962 3.828112 9.277458 4.813708 10.684432 5.0279679999999995 9.413156 7.613372 </vector>
                <vector>4.375287 0.55944 4.974354 1.972026 6.256404000000001 4.589739000000001 5.601393000000001 4.636359000000001 5.414913 6.645681000000001 4.5920700000000005 6.6923010000000005 4.039623000000001 4.748247 3.431232 4.121208 2.067597 4.552443 2.834496 1.8135180000000002 </vector>
                <vector>3.801861 0.522144 4.641021 1.997667 6.144516 4.620042000000001 5.752908000000001 5.020974000000001 5.7249360000000005 6.599061000000001 4.762233 6.794865000000001 3.8205090000000004 5.1888060000000005 3.118878 4.5920700000000005 1.7272710000000002 4.713282 2.0932380000000004 2.193471 </vector>
                <vector>4.417245 0.8041950000000001 4.9207410000000005 2.230767 6.447546000000001 4.918410000000001 5.825169000000001 5.037291000000001 5.706288000000001 6.701625000000001 4.902093000000001 6.582744000000001 4.28904 5.055939 3.5314650000000003 4.45221 1.9766880000000002 4.9650300000000005 2.515149 2.293704 </vector>
                <vector>4.806522 0.74592 5.179482 2.037294 6.377616000000001 4.888107000000001 5.881113 4.953375 5.8438170000000005 6.515145 4.759902 6.328665000000001 4.375287 4.832163 3.741255 4.0559400000000005 2.65734 4.139856 2.7505800000000002 2.037294 </vector>
                <vector>5.0839110000000005 0.41724900000000004 5.603724000000001 1.8811170000000002 7.067592 4.969692 6.566427000000001 5.100228 6.538455000000001 6.554772000000001 5.445216 6.610716000000001 4.8601350000000005 5.146848 4.0722570000000005 4.449879 2.7552420000000004 4.84848 3.265731 2.0489490000000004 </vector>
                <vector>4.627035 0.5850810000000001 5.26806 2.018646 6.925401000000001 4.668993 6.515145 4.762233 6.738921 6.326334 5.68764 6.55011 4.792536 4.892769 4.002327 4.391604 2.848482 4.855473 2.9137500000000003 2.149182 </vector>
                <vector>4.186476000000001 0.6596730000000001 5.004657000000001 1.9883430000000002 6.7808790000000005 4.759902 6.370623 4.9650300000000005 6.174819 6.629364000000001 5.153841000000001 6.564096 4.594401 5.1888060000000005 3.7762200000000004 4.722606000000001 2.335662 5.095566000000001 2.3636340000000002 2.4358950000000004 </vector>
                <vector>4.899762 0.689976 5.407920000000001 1.909089 7.326333000000001 4.769226000000001 6.892767 4.888107000000001 6.643350000000001 6.622371 5.71095 6.538455000000001 4.862466 4.878783 4.2354270000000005 4.407921 2.7412560000000004 5.17482 3.081582 2.396268 </vector>
                <vector>2.300697 2.806524 2.055942 2.219112 1.317015 1.109556 1.4895090000000002 1.006992 1.454544 0.48018600000000006 1.7389260000000002 0.37296 2.149182 0.9533790000000001 2.501163 1.174824 3.0186450000000002 1.0512810000000001 2.930067 2.062935 </vector>
                <vector>6.734906 8.370424 7.1348579999999995 6.827752 9.220322 3.956668 8.42756 3.685272 8.663246 2.506842 7.67765 2.385428 6.477794 3.82097 5.849298 4.17807 4.128076 3.478154 4.60659 6.920598 </vector>
                <vector>7.620514 8.734666 8.149022 7.334834 9.970232 4.242348 9.35602 4.24949 9.456008 2.721102 8.184732 3.156764 7.334834 4.520886 6.4277999999999995 5.085104 5.0351099999999995 4.24949 5.28508 7.270556 </vector>
                <vector>7.1062899999999996 7.956188 7.78478 6.863462 10.263054 4.913696 9.563138 4.513744 9.863102 3.013924 8.96321 2.742528 7.777638 3.792402 7.1205739999999995 3.99952 5.763594 3.085344 5.299364 6.527788 </vector>
                <vector>4.442886000000001 6.1421850000000004 4.7715570000000005 5.013981 6.680646 2.149182 5.941719000000001 2.0279700000000003 5.941719000000001 0.550116 4.927734 0.46153800000000006 4.240089 1.953378 3.4801830000000002 2.515149 1.7319330000000002 2.1701610000000002 2.396268 5.118876 </vector>
                <vector>8.741808 8.398992 8.898932 7.142 9.9988 3.635278 9.334594 3.78526 8.78466 2.128316 7.4991 2.628256 7.349118 4.3423359999999995 6.949166 4.899412 4.906554 4.520886 6.156404 7.8276319999999995 </vector>
                <vector>6.877746 7.899052 7.1348579999999995 6.71348 8.5704 3.49958 7.949046 3.442444 7.74907 1.99976 6.334954 2.335434 6.020706 3.756692 5.3850679999999995 4.220922 3.5567159999999998 3.935242 4.578022 6.842036 </vector>
                <vector>6.556356 8.648962 6.942024 7.334834 8.548974 4.03523 7.977614 3.970952 7.78478 2.3497179999999998 6.592066 2.685392 6.0778419999999995 4.156644 5.406494 4.71372 3.513864 4.413756 4.24949 7.199136 </vector>
                <vector>6.313528 8.563258 6.827752 7.35626 8.756092 4.67801 8.184732 4.449466 8.334714 2.842516 7.4848159999999995 2.799664 6.270676 4.3494779999999995 5.7278839999999995 4.613732 4.006662 4.263774 4.399472 7.1277159999999995 </vector>
                <vector>6.020706 8.241868 6.734906 7.156284 9.413156 4.78514 8.906074 4.35662 9.506002 2.835374 8.156164 2.506842 6.884888 3.806686 6.220682 4.042372 5.092246 3.121054 4.3494779999999995 6.134978 </vector>
                <vector>7.53481 8.127596 7.92762 6.792042 9.527428 3.592426 8.841796 3.163906 8.741808 1.82121 7.8276319999999995 1.885488 6.492078 3.571 5.992138 3.885248 3.970952 3.549574 4.742288 6.627776 </vector>
                <vector>6.39209 8.084744 7.334834 6.67777 9.313168 4.599448 8.756092 4.32091 9.120334 2.906794 8.277578 2.742528 6.884888 3.9138159999999997 6.227824 4.113792 4.806566 3.171048 4.578022 6.03499 </vector>
                <vector>6.7777579999999995 8.084744 7.291982 6.877746 9.270316 4.2852 8.627536 4.099508 8.941784 2.778238 7.934762 2.599688 6.899172 4.078082 6.370664 4.39233 5.07082 3.485296 4.992258 6.399232 </vector>
                <vector>6.013564 8.870364 6.806326 7.634798 9.705978 5.3922099999999995 9.127476 4.9994 9.663126 3.71384 8.763234 3.371024 7.256272 4.413756 6.4349419999999995 4.528028 5.14224 3.399592 4.39233 6.706338 </vector>
[truncated: 660,170 more chars]
